# Supplementary material for: Navigating the Hepatic Immune Landscape With Fine Needle Aspiration of the Liver—An Emerging Technique
Source: Liver Int. 2025 Oct 21;45(11):e70358. doi: 10.1111/liv.70358 (PMC12539073; doi:10.1111/liv.70358)
Supplement: Supplementary file 2 — Table S5: liv70358‐sup‐0002‐TableS5.xlsx. [file LIV-45-0-s004.xlsx]

## Sheet: README
Worksheet 1	Liver FNA cluster cell counts	Liver FNA per cluster per patient counts post QC
Worksheet 2	PBMC cluster cell counts	PBMC per cluster per patient counts post QC
Liver and PBMC samples are paired as indicated by the patient ID
Patient baseline demographics are detailed in Supplementary Table 3
Abbreviations:
cDC, conventional dendritic cells
cMono, classical monocytes
hi, high
IFN, interferon
int, intermediate
MAIT, mucosal-associated invariant T
ncMono/Mac, non-classical monocyte/macrophage
NK, natural killer
pDC, plasmacytoid dendritic cell
TCM, central memory T
TEM, effector memory T
Th, CD4+ helper T
Treg, CD4+ regulatory T

## Sheet: Liver FNA cluster cell counts
	PSC-UC_1	PSC-UC_2	PSC-UC_3	MASLD_1	MASLD_2	MASLD_3	MASLD_4	MASLD_5	MASLD_6
CD8+ TEM	1085	221	68	49	544	2311	292	147	430
FCGR3Ahi NK	1009	384	398	190	175	453	413	706	1844
CD4+ Naïve T	1079	635	47	117	217	329	37	201	307
CD4+ Th17	286	266	162	50	60	329	46	112	171
KLF2+ CD4+ Naïve T	218	390	1345	44	113	352	718	117	355
CD8+ TCM	751	221	94	69	256	318	172	266	141
CD8+ Naive T	58	238	106	27	128	72	45	54	114
gamma-delta T	9	297	26	2	5	73	65	118	202
MAIT	81	279	80	33	43	606	79	253	126
FCGR3Aint NK	52	67	58	13	23	54	41	116	57
CXCR6+ NK	840	316	137	102	98	198	54	234	134
FOXP3+ CD4+ Treg	108	112	76	13	30	64	57	28	68
HLA-DRB1+ CD4+ Th	52	86	99	12	19	84	62	30	80
ZNF683+ NK-like T	103	8	0	6	164	105	6	7	14
CD4+ Th	130	69	5	17	12	82	75	21	115
IFN-responsive CD4+ Th	13	86	4	2	6	24	11	9	43
Cycling FCGR3Aint NK	37	22	32	12	9	18	7	20	49
CENPF+ CD4+ Naïve T	5	12	4	3	1	9	4	2	6
Naive B	568	44	12	8	71	9	2	5	12
KLF2hi Naive B	4	12	319	2	1	38	40	1	71
CD69+ Naive B	26	377	48	12	25	135	10	20	165
TNFRSF13Chi Naive B	113	133	155	5	19	50	19	6	52
Memory B	370	59	99	11	86	206	83	68	93
ACTG1hi Naïve B	209	66	38	4	27	31	11	8	22
IGLC6/7+ Naïve B	26	9	9	0	7	2	1	0	14
Plasma cells/Plasmablasts	0	0	0	0	2	1	1	3	0
cMono	52	118	94	32	33	73	75	40	53
S100A12hi cMono	37	201	82	34	20	242	79	44	130
ncMono	90	137	3	39	31	147	2	83	146
FOShi EGR1hi IL1Bhi cMono	2	21	7	1	2	19	8	3	2
CEBPBhi COTL1hi ncMono	7	25	105	5	5	34	120	4	47
LGALS2hi CEBPDhi cMono	1	4	77	1	1	35	59	8	28
CD1C+ cDC	8	174	30	7	13	57	13	14	36
Intermediate Mono	5	117	24	10	14	73	13	10	37
IFN-responsive cMono	4	271	10	7	4	38	11	3	53
LYZhi cMono	64	99	39	27	45	148	28	35	39
C1Q+ ncMono/Mac	2	21	2	6	3	13	3	2	14
pDC	8	3	9	4	0	19	5	15	2
PPBP+ cMono	1	2	0	0	0	0	0	0	3

## Sheet: PBMC cluster cell counts
	PSC-UC_1	PSC-UC_2	PSC-UC_3	MASLD_1	MASLD_2	MASLD_3	MASLD_4	MASLD_5	MASLD_6
CD8+ TEM	1785	419	241	431	1547	1834	374	737	918
FCGR3Ahi NK	1199	819	1851	1320	626	445	700	3360	1852
CD4+ Naïve T	2452	1633	110	1317	401	394	27	87	61
CD4+ Th17	747	405	352	425	112	319	87	412	372
KLF2+ CD4+ Naïve T	334	657	3381	286	131	367	831	3466	3155
CD8+ TCM	843	147	187	266	186	173	133	835	413
CD8+ Naive T	141	646	380	243	238	78	49	585	452
gamma-delta T	12	724	101	29	18	102	84	1079	353
MAIT	35	141	92	19	11	90	35	889	169
FCGR3Aint NK	75	115	221	90	100	76	70	884	107
CXCR6+ NK	9	8	7	13	11	4	2	36	6
FOXP3+ CD4+ Treg	232	232	270	160	38	110	128	193	238
HLA-DRB1+ CD4+ Th	139	163	376	90	56	131	103	217	329
ZNF683+ NK-like T	238	23	4	42	862	193	9	11	5
CD4+ Th	246	115	23	113	32	105	157	54	341
IFN-responsive CD4+ Th	24	167	16	42	21	22	6	42	73
Cycling FCGR3Aint NK	20	25	55	34	25	21	15	76	73
CENPF+ CD4+ Naïve T	16	15	10	16	6	12	2	10	6
Naive B	1534	45	13	108	50	15	0	8	7
KLF2hi Naive B	8	15	736	3	1	24	49	186	782
CD69+ Naive B	51	644	77	74	12	129	8	16	53
TNFRSF13Chi Naive B	196	187	250	31	13	63	13	100	215
Memory B	450	89	237	55	51	203	93	496	393
ACTG1hi Naïve B	427	109	114	14	22	37	13	41	61
IGLC6/7+ Naïve B	63	16	23	3	4	8	0	4	50
Plasma cells/Plasmablasts	7	3	6	2	7	3	1	1	2
cMono	66	36	262	270	28	78	136	90	181
S100A12hi cMono	41	51	394	293	38	247	134	84	533
ncMono	184	105	0	196	62	239	2	13	10
FOShi EGR1hi IL1Bhi cMono	4	16	308	20	39	234	166	13	11
CEBPBhi COTL1hi ncMono	11	13	309	17	3	40	206	367	423
LGALS2hi CEBPDhi cMono	1	2	254	3	0	3	49	87	244
CD1C+ cDC	10	10	87	34	12	44	30	37	77
Intermediate Mono	10	28	94	46	7	76	37	22	132
IFN-responsive cMono	3	75	54	66	5	28	19	8	118
LYZhi cMono	46	30	175	221	6	53	48	43	81
C1Q+ ncMono/Mac	1	3	5	24	0	9	3	0	30
pDC	4	2	4	17	4	20	2	23	5
PPBP+ cMono	8	3	18	7	0	3	3	7	15
