# Supplementary material for: Navigating the Hepatic Immune Landscape With Fine Needle Aspiration of the Liver—An Emerging Technique
Source: Liver Int. 2025 Oct 21;45(11):e70358. doi: 10.1111/liv.70358 (PMC12539073; doi:10.1111/liv.70358)
Supplement: Supplementary file 4 — Table S7: liv70358‐sup‐0004‐TableS7.xlsx. [file LIV-45-0-s002.xlsx]

## Sheet: README
cluster	cluster ID
100	CD8+ TEM
101	FCGR3Ahi NK
102	CD4+ Naïve T
103	CD4+ Th17
104	KLF2+ CD4+ Naïve T
105	CD8+ TCM
106	CD8+ Naive T
107	gamma-delta T
108	MAIT
109	FCGR3Aint NK
110	CXCR6+ NK
111	FOXP3+ CD4+ Treg
112	HLA-DRB1+ CD4+ Th
113	ZNF683+ NK-like T
114	CD4+ Th
115	IFN-responsive CD4+ Th
116	Cycling FCGR3Aint NK
117	CENPF+ CD4+ Naïve T
200	Naive B
201	KLF2hi Naive B
202	CD69+ Naive B
203	TNFRSF13Chi Naive B
204	Memory B
205	ACTG1hi Naïve B
208	IGLC6/7+ Naïve B
300	cMono
301	S100A12hi cMono
302	ncMono
303	FOShi EGR1hi IL1Bhi cMono
304	CEBPBhi COTL1hi ncMono
305	LGALS2hi CEBPDhi cMono
306	CD1C+ cDC
307	Intermediate Mono
308	IFN-responsive cMono
309	LYZhi cMono
310	C1Q+ ncMono/Mac
311	pDC

## Sheet: GeneSet_analysis_LiverFNAvsPBMC
clusters	GMT	GENESET_NAME	DE_IN_GENESET	GENESET_SIZE	PVALUE	ODDS.RATIO	GENESET_IN_DATA	GENES.IN.DATA	FDR
100	c2.cp.kegg.v7.4	KEGG_CYTOKINE_CYTOKINE_RECEPTOR_INTERACTION	6	265	0.0524	2.34	87	TNFSF14 XCL1 PLEKHO2 TNFRSF9 TNF IFNAR2	0.05764
100	c2.cp.kegg.v7.4	KEGG_ENDOCYTOSIS	8	181	0.0637	2.1	129	F2R ARRB2 HLA-F CHMP6 CHMP1B HLA-C HLA-B EPS15	0.0637
100	c2.cp.kegg.v7.4	KEGG_WNT_SIGNALING_PATHWAY	6	151	0.0524	2.34	87	JUN MYC CCND3 PRKCB TCF7 PPP2R5C	0.05764
100	c2.cp.kegg.v7.4	KEGG_FOCAL_ADHESION	8	199	0.0102	2.86	97	JUN BIRC3 ACTB RAP1B ITGA4 CCND3 PRKCB PPP1CA	0.0160286
100	c2.cp.kegg.v7.4	KEGG_CELL_ADHESION_MOLECULES_CAMS	9	133	7.48e-05	5.76	59	ITGA4 SELPLG ITGB2 HLA-F ICAM1 HLA-C HLA-B CD99 CD58	0.0008228
100	c2.cp.kegg.v7.4	KEGG_ANTIGEN_PROCESSING_AND_PRESENTATION	6	88	0.00876	3.66	58	HLA-C HLA-B CD74 TAP1 HLA-F CALR	0.0160286
100	c2.cp.kegg.v7.4	KEGG_NATURAL_KILLER_CELL_MEDIATED_CYTOTOXICITY	9	137	0.00246	3.38	94	ITGB2 KLRK1 PRKCB TNF ICAM1 HLA-C HLA-B CASP3 IFNAR2	0.0084975
100	c2.cp.kegg.v7.4	KEGG_LEUKOCYTE_TRANSENDOTHELIAL_MIGRATION	7	116	0.0053	3.59	69	ITGA4 ITGB2 PRKCB ICAM1 CD99 ACTB RAP1B	0.01166
100	c2.cp.kegg.v7.4	KEGG_REGULATION_OF_ACTIN_CYTOSKELETON	9	213	0.014	2.51	123	ARPC4 ARPC3 ACTB F2R ITGAD ITGA4 ITGAX ITGB2 PPP1CA	0.01925
100	c2.cp.kegg.v7.4	KEGG_LEISHMANIA_INFECTION	6	72	0.00309	4.65	47	JUN PRKCB TNF ITGA4 ITGB2 NFKBIA	0.0084975
100	c2.cp.kegg.v7.4	KEGG_VIRAL_MYOCARDITIS	7	70	0.000364	6.03	44	ICAM1 HLA-C HLA-B CASP3 ITGB2 ACTB HLA-F	0.002002
100	c3.tft.v7.4	NR1D1_TARGET_GENES	6	120	0.0653	2.21	92	TRA2B BTG2 DENND2D C2orf68 CMTR2 C6orf120	0.0872789
100	c3.tft.v7.4	PSMB5_TARGET_GENES	16	307	0.000428	2.84	198	CD44 TMSB10 ACTB CIRBP DDX5 RSRP1 DUSP1 HNRNPA2B1 SRSF6 UBC BTG2 RPSA NABP1 CALR THUMPD3-AS1 CSKMT	0.009844
100	c3.tft.v7.4	GTF2A2_TARGET_GENES	22	522	0.00114	2.24	341	ACTB CIRBP EIF5 DUSP1 FOSB WDR74 MYC UQCRC2 PTPN7 RPSA ZBTB8OS CALR CSKMT IFRD1 TMSB10 KLF6 DDX5 SRSF6 DNAJB1 UBC ATF7IP2 AC132192.2	0.01311
100	c3.tft.v7.4	CREL_01	9	257	0.0519	2.03	150	NFKBIA CD74 RNF43 ICAM1 IKZF3 BIRC3 RBMS1 TNIP1 TNFRSF9	0.0852643
100	c3.tft.v7.4	HSF1_01	9	276	0.0388	2.25	136	PPP2R5C NT5C3A JUN DUSP1 HNRNPA2B1 EIF5 NR2C2 DNAJB1 DBI	0.0811273
100	c3.tft.v7.4	HSF2_01	10	259	0.00632	2.71	128	NT5C3A JUN TSPAN31 DUSP1 HNRNPA2B1 EIF5 HLA-B NR2C2 ARL4C DNAJB1	0.029072
100	c3.tft.v7.4	RORA2_01	6	156	0.0223	2.93	71	KAT5 UBE2L3 CIRBP SLA OGA AP3D1	0.0641125
100	c3.tft.v7.4	CEBP_01	8	277	0.0721	2	135	S100A9 SRSF6 HS3ST3B1 RNF43 FOSB RBMS1 TNF TRA2A	0.0872789
100	c3.tft.v7.4	TATA_C	7	285	0.0921	2.05	115	BIN1 DDX5 CHMP1B PRDM16 ACTB NOL12 ANXA1	0.0955
100	c3.tft.v7.4	ISRE_01	11	253	0.0062	2.57	148	PPP2R5C NT5C3A ADD3 IKZF3 GSDMD HLA-C HLA-F GPR55 SLA GPR18 PRDM16	0.029072
100	c3.tft.v7.4	NKX22_01	6	192	0.0653	2.21	92	SRSF6 TTC9C NSD1 LINC00649 THRA TRA2A	0.0872789
100	c3.tft.v7.4	ERR1_Q2	9	267	0.0495	2.06	148	TCF7 TM2D2 THRA RNF139 NR2C2 SMARCC2 UQCRC2 GEMIN7 SMPD1	0.0852643
100	c3.tft.v7.4	CEBPDELTA_Q6	7	247	0.0955	2.01	117	S100A9 JUN ANKRD11 FOSB NSD1 THRA UBALD2	0.0955
100	c3.tft.v7.4	HNF6_Q6	6	239	0.0768	2.11	96	NSD1 HNRNPA2B1 THRA NR2C2 TNF SULF2	0.08832
100	c3.tft.v7.4	AP3_Q6	8	251	0.0169	2.6	106	SRSF6 ESCO1 DDX6 NSD1 PRMT9 TNIP1 TRA2A ANXA6	0.0624286
100	c3.tft.v7.4	TFIIA_Q6	8	256	0.0663	2.06	131	ADD3 DDX5 FOSB ZBTB8OS BIRC3 EIF5 IFRD1 PRDM16	0.0872789
100	c3.tft.v7.4	AML_Q6	11	269	0.00292	2.86	134	CALR TCF7 RNF43 LINC00649 DUSP1 ARHGAP27 HSP90B1 PTPN7 XCL1 SLA UBALD2	0.0223867
100	c3.tft.v7.4	NFKB_Q6_01	9	237	0.0433	2.15	142	NFKBIA RNF43 IL27RA ICAM1 BIRC3 RBMS1 HSP90B1 TNIP1 TNFRSF9	0.0829917
100	c3.tft.v7.4	CEBP_Q2_01	8	272	0.0706	2.01	134	JUN CALR TM2D2 NAT9 DENND2D THRA TNFSF14 NFE2L2	0.0872789
100	c3.tft.v7.4	KCCGNSWTTT_UNKNOWN	7	108	0.019	2.74	88	TRA2B DDX5 DDX6 UBC AP3D1 YWHAE HNRNPA2B1	0.0624286
100	c3.tft.v7.4	GATAAGR_GATA_C	7	299	0.0352	2.39	100	JUN BIN1 ADD3 ANKRD44 SUSD1 TSPAN32 RAP1B	0.08096
100	c3.tft.v7.4	STTTCRNTTT_IRF_Q6	7	192	0.0938	2.03	116	SRSF6 NT5C3A MGAT4A LINC00649 GSDMD DYNLT1 TAP1	0.0955
100	c3.tft.v7.4	GGGNNTTTCC_NFKB_Q6_01	6	134	0.0334	2.64	78	RBMS1 NFKBIA CD74 TNIP1 TNFRSF9 BIRC3	0.08096
100	c5.go.bp.v7.4	GOBP_RESPONSE_TO_REACTIVE_OXYGEN_SPECIES	11	224	0.00409	2.73	140	DUSP1 ANXA1 HBA1 HBA2 HBB JUN MT-ND5 NFE2L2 TRA2B UCP2 CASP3	0.009936
100	c5.go.bp.v7.4	GOBP_CELL_ACTIVATION	54	1461	1.31e-06	2.22	888	TSPAN32 CD160 KLF6 CTSD F2R IKZF3 KLRK1 ZNF683 DBNL ANXA1 HBB HLA-B HLA-C HLA-F APEH ICAM1 IGHM IGKC IGLC2 IGLC3 ITGA4 ITGAX ITGB2 C6orf120 ARRB2 LAX1 SIRPG PRKCB PSMB1 RAP1B ACTB S100A9 XCL1 SELPLG VSIR TCF7 DYNLT1 TIMP1 TNF XBP1 LST1 GSDMD PLEKHO2 APOLD1 CASP3 NCK2 TNFSF14 AP3D1 CCND3 SYNGR1 IL27RA CD44 CD58 CD74	5.109e-05
100	c5.go.bp.v7.4	GOBP_CELL_KILLING	8	177	0.00706	3.07	91	GNLY CD160 KLRK1 HLA-B HLA-F ICAM1 ARRB2 XCL1	0.01442
100	c5.go.bp.v7.4	GOBP_LEUKOCYTE_MEDIATED_CYTOTOXICITY	7	111	0.0062	3.48	71	CD160 KLRK1 HLA-B HLA-F ICAM1 ARRB2 XCL1	0.0130703
100	c5.go.bp.v7.4	GOBP_REGULATION_OF_LEUKOCYTE_MEDIATED_CYTOTOXICITY	7	79	0.000809	5.19	50	CD160 KLRK1 HLA-B HLA-F ICAM1 ARRB2 XCL1	0.00332116
100	c5.go.bp.v7.4	GOBP_TOLL_LIKE_RECEPTOR_SIGNALING_PATHWAY	8	157	0.0136	2.71	102	TNIP1 BIRC3 ITGB2 ARRB2 NFKBIA S100A9 HSP90B1 UBC	0.022033
100	c5.go.bp.v7.4	GOBP_ADAPTIVE_IMMUNE_RESPONSE	20	693	0.000516	2.54	276	CD160 KLRK1 ZNF683 DBNL ANXA1 HLA-B HLA-C HLA-F ICAM1 IGHM IGKC IGLC2 IGLC3 LAX1 PRKCB XCL1 TAP1 TNF IL27RA CD74	0.00259665
100	c5.go.bp.v7.4	GOBP_FC_RECEPTOR_MEDIATED_STIMULATORY_SIGNALING_PATHWAY	6	144	0.0283	2.76	75	ARPC4 ARPC3 IGKC IGLC2 IGLC3 ACTB	0.0374136
100	c5.go.bp.v7.4	GOBP_PRODUCTION_OF_MOLECULAR_MEDIATOR_OF_IMMUNE_RESPONSE	8	285	0.0312	2.29	119	CD160 HLA-F IGKC XCL1 TNF XBP1 IL27RA CD74	0.0394233
100	c5.go.bp.v7.4	GOBP_LEUKOCYTE_MEDIATED_IMMUNITY	31	873	0.000667	2.05	529	CD160 CTSD KLRK1 DBNL HBB HLA-B HLA-C HLA-F APEH ICAM1 IGHM IGKC IGLC2 IGLC3 ITGAX ITGB2 C6orf120 ARRB2 PSMB1 RAP1B S100A9 XCL1 DYNLT1 TNF GSDMD PLEKHO2 SYNGR1 IL27RA CD44 CD58 CD74	0.00310624
100	c5.go.bp.v7.4	GOBP_LYMPHOCYTE_MEDIATED_IMMUNITY	14	351	0.000561	3.01	164	CD160 KLRK1 HLA-B HLA-F ICAM1 IGHM IGKC IGLC2 IGLC3 ARRB2 XCL1 TNF IL27RA CD74	0.00273487
100	c5.go.bp.v7.4	GOBP_ADAPTIVE_IMMUNE_RESPONSE_BASED_ON_SOMATIC_RECOMBINATION_OF_IMMUNE_RECEPTORS_BUILT_FROM_IMMUNOGLOBULIN_SUPERFAMILY_DOMAINS	12	358	0.00517	2.51	165	ANXA1 HLA-B HLA-F ICAM1 IGHM IGKC IGLC2 IGLC3 XCL1 TNF IL27RA CD74	0.0115217
100	c5.go.bp.v7.4	GOBP_ANTIGEN_PROCESSING_AND_PRESENTATION_OF_PEPTIDE_ANTIGEN_VIA_MHC_CLASS_I	6	99	0.0477	2.4	85	HLA-B HLA-C HLA-F PSMB1 TAP1 CALR	0.0531514
100	c5.go.bp.v7.4	GOBP_NEGATIVE_REGULATION_OF_IMMUNE_SYSTEM_PROCESS	20	403	1.79e-05	3.23	222	TSPAN32 CD160 DUSP1 KLRK1 GCSAM ANXA1 HLA-B HLA-F ARRB2 MYC LAX1 LYAR XCL1 VSIR TNF LST1 CASP3 GPR55 IL27RA CD74	0.000310267
100	c5.go.bp.v7.4	GOBP_REGULATION_OF_LEUKOCYTE_MIGRATION	12	205	8.47e-05	4.2	104	DUSP1 KLRK1 GCSAM ANXA1 ICAM1 ITGA4 CD99 XCL1 TNF CALR IL27RA CD74	0.00088088
100	c5.go.bp.v7.4	GOBP_POSITIVE_REGULATION_OF_LEUKOCYTE_MIGRATION	7	133	0.00414	3.77	66	ICAM1 ITGA4 CD99 XCL1 TNF CALR CD74	0.009936
100	c5.go.bp.v7.4	GOBP_REGULATION_OF_IMMUNE_EFFECTOR_PROCESS	18	464	0.000496	2.61	241	TSPAN32 CD160 KLRK1 ZNF683 ANXA1 HLA-B HLA-F ICAM1 IGKC IGLC2 IGLC3 ITGB2 ARRB2 XCL1 TNF XBP1 IL27RA CD74	0.0025792
100	c5.go.bp.v7.4	GOBP_NEGATIVE_REGULATION_OF_IMMUNE_EFFECTOR_PROCESS	6	125	0.0334	2.64	78	ANXA1 HLA-B HLA-F ARRB2 XCL1 TNF	0.04008
100	c5.go.bp.v7.4	GOBP_POSITIVE_REGULATION_OF_IMMUNE_EFFECTOR_PROCESS	10	219	0.0078	2.62	132	CD160 KLRK1 ANXA1 HLA-B HLA-F ITGB2 XCL1 TNF XBP1 CD74	0.01521
100	c5.go.bp.v7.4	GOBP_REGULATION_OF_PRODUCTION_OF_MOLECULAR_MEDIATOR_OF_IMMUNE_RESPONSE	7	146	0.019	2.74	88	CD160 HLA-F XCL1 TNF XBP1 IL27RA CD74	0.0287767
100	c5.go.bp.v7.4	GOBP_REGULATION_OF_LEUKOCYTE_MEDIATED_IMMUNITY	10	209	0.00821	2.59	133	CD160 KLRK1 HLA-B HLA-F ICAM1 ITGB2 ARRB2 XCL1 TNF IL27RA	0.0157712
100	c5.go.bp.v7.4	GOBP_POSITIVE_REGULATION_OF_LEUKOCYTE_MEDIATED_IMMUNITY	7	125	0.011	3.09	79	CD160 KLRK1 HLA-B HLA-F ITGB2 XCL1 TNF	0.0190667
100	c5.go.bp.v7.4	GOBP_REGULATION_OF_LYMPHOCYTE_MEDIATED_IMMUNITY	8	157	0.0122	2.77	100	CD160 KLRK1 HLA-B HLA-F ARRB2 XCL1 TNF IL27RA	0.0204645
100	c5.go.bp.v7.4	GOBP_REGULATION_OF_ADAPTIVE_IMMUNE_RESPONSE	7	170	0.084	2.17	109	CD160 ANXA1 HLA-B HLA-F XCL1 TNF IL27RA	0.0856471
100	c5.go.bp.v7.4	GOBP_RECEPTOR_MEDIATED_ENDOCYTOSIS	14	327	0.000146	3.48	144	ARHGAP27 EPS15 DBNL HBA1 HBA2 HBB IGKC IGLC2 IGLC3 ITGA4 ITGB2 ARRB2 HSP90B1 CALR	0.0012792
100	c5.go.bp.v7.4	GOBP_PHAGOCYTOSIS	13	374	0.00264	2.62	172	ARPC4 ARPC3 ANXA1 IGHM IGKC IGLC2 IGLC3 ITGB2 SIRPG LYAR ACTB TNF CALR	0.00777057
100	c5.go.bp.v7.4	GOBP_HUMORAL_IMMUNE_RESPONSE	7	373	0.0133	2.96	82	GNLY IGHM IGKC IGLC2 IGLC3 S100A9 TNF	0.02184
100	c5.go.bp.v7.4	GOBP_LEUKOCYTE_CELL_CELL_ADHESION	22	366	2.05e-06	3.53	227	TNIP1 CD160 KLRK1 ANXA1 ICAM1 ITGA4 ITGB2 LAX1 SIRPG S100A9 XCL1 SELPLG VSIR TNF XBP1 CASP3 NCK2 TNFSF14 AP3D1 IL27RA CD44 CD74	6.396e-05
100	c5.go.bp.v7.4	GOBP_NEGATIVE_REGULATION_OF_CELL_ADHESION	9	295	0.0382	2.27	135	DUSP1 ANXA1 ATP5F1B LAX1 XCL1 VSIR AKNA CASP3 CD74	0.0451455
100	c5.go.bp.v7.4	GOBP_PHOSPHOLIPASE_C_ACTIVATING_G_PROTEIN_COUPLED_RECEPTOR_SIGNALING_PATHWAY	6	103	5.41e-05	11.2	23	F2R GPR18 P2RY8 P2RY11 GPR174 GPR55	0.0007033
100	c5.go.bp.v7.4	GOBP_INTEGRIN_MEDIATED_SIGNALING_PATHWAY	6	106	0.0074	3.81	56	TSPAN32 ITGA4 ITGAD ITGAX ITGB2 TIMP1	0.0146127
100	c5.go.bp.v7.4	GOBP_CELL_RECOGNITION	7	225	0.0038	3.84	65	ST6GALNAC6 IGHM IGKC IGLC2 IGLC3 CASP3 NCK2	0.00971803
100	c5.go.bp.v7.4	GOBP_ACTIN_POLYMERIZATION_OR_DEPOLYMERIZATION	9	215	0.0401	2.22	138	ARPC4 ARPC3 ADD3 BIN1 DBNL ICAM1 LMOD3 NCK2 TMSB10	0.0466836
100	c5.go.bp.v7.4	GOBP_RESPONSE_TO_WOUNDING	19	654	0.00149	2.31	285	TSPAN32 F2R FGFR1OP2 ANXA1 HBB ANXA6 ARRB2 NFE2L2 DUOX1 PRKCB SULF2 ACTB SRSF6 SMPD1 TIMP1 TNF XBP1 CASP3 CD44	0.00531818
100	c5.go.bp.v7.4	GOBP_RESPONSE_TO_BACTERIUM	18	717	0.00397	2.23	278	GNLY CD160 F2R IKZF3 HLA-B ICAM1 IGHM IGKC IGLC2 IGLC3 JUN NFKBIA S100A9 TNF XBP1 GSDMD CASP3 IL27RA	0.009936
100	c5.go.bp.v7.4	GOBP_RESPONSE_TO_IONIZING_RADIATION	9	142	0.00585	2.93	107	TRIM13 KAT5 ANXA1 ICAM1 MYC RAD9A NABP1 SMPD1 CASP3	0.012651
100	c5.go.bp.v7.4	GOBP_NEGATIVE_REGULATION_OF_PEPTIDASE_ACTIVITY	7	255	0.018	2.78	87	BIN1 ARRB2 TIMP1 TNF YWHAE TNFSF14 CD44	0.0275294
100	c5.go.bp.v7.4	GOBP_POSITIVE_REGULATION_OF_CELL_DEATH	23	652	0.00248	2.05	387	TRIM13 CD160 CTSD DEDD2 DUSP1 BBC3 BIN1 ANXA1 HBA1 HBA2 HBB ITGA4 ITGB2 JUN ARRB2 PPP1CA S100A9 SMPD1 TNF UBC UCP2 CASP3 NCK2	0.0075
100	c5.go.bp.v7.4	GOBP_REGULATION_OF_METAL_ION_TRANSPORT	6	247	0.13	2.04	99	F2R BIN1 ICAM1 ARRB2 XCL1 YWHAE	0.130839
100	c5.go.bp.v7.4	GOBP_RESPONSE_TO_PURINE_CONTAINING_COMPOUND	7	144	0.00178	4.46	57	DUSP1 FOSB JUN P2RY11 DUOX1 RAP1B HSP90B1	0.00590809
100	c5.go.bp.v7.4	GOBP_VIRAL_LIFE_CYCLE	17	348	0.00219	2.37	248	TRIM13 TNIP1 DDX6 EPS15 ICAM1 RPSA LY6E P4HB CHMP1B SELPLG SMPD1 DYNLT1 TNF UBC CHMP6 PARP10 CD74	0.0068328
100	c5.go.bp.v7.4	GOBP_CYTOKINE_MEDIATED_SIGNALING_PATHWAY	30	803	0.000164	2.26	468	ANXA1 HLA-B HLA-C HLA-F HNRNPA2B1 BIRC3 ICAM1 IFNAR2 TNFRSF9 ITGAX ITGB2 MYC NFKBIA P4HB DUOX1 PSMB1 RAP1B XCL1 TIMP1 TNF HSP90B1 TRAF1 UBC RNF113A CASP3 TNFSF14 IL27RA CD44 CD74 HNRNPDL	0.0012792
100	c5.go.bp.v7.4	GOBP_B_CELL_MEDIATED_IMMUNITY	8	219	0.00275	3.64	78	IGHM IGKC IGLC2 IGLC3 XCL1 TNF IL27RA CD74	0.00782836
100	c5.go.bp.v7.4	GOBP_ANTIGEN_PROCESSING_AND_PRESENTATION	11	234	0.0233	2.15	174	CTSD HLA-B HLA-C HLA-F ICAM1 DCTN4 PSMB1 TAP1 CALR AP3D1 CD74	0.0327459
100	c5.go.bp.v7.4	GOBP_REGULATION_OF_CELL_CELL_ADHESION	20	437	7.73e-05	2.88	246	CD160 KLRK1 ANXA1 ICAM1 ITGA4 ITGB2 LAX1 SIRPG XCL1 VSIR TNF XBP1 AKNA CASP3 NCK2 TNFSF14 AP3D1 IL27RA CD44 CD74	0.000861343
100	c5.go.bp.v7.4	GOBP_NEGATIVE_REGULATION_OF_CELL_CELL_ADHESION	7	189	0.0237	2.61	92	ANXA1 LAX1 XCL1 VSIR AKNA CASP3 CD74	0.0330107
100	c5.go.bp.v7.4	GOBP_POSITIVE_REGULATION_OF_CELL_CELL_ADHESION	17	276	1.59e-05	3.69	167	CD160 KLRK1 ANXA1 ICAM1 ITGA4 ITGB2 SIRPG XCL1 VSIR TNF XBP1 NCK2 TNFSF14 AP3D1 IL27RA CD44 CD74	0.00031005
100	c5.go.bp.v7.4	GOBP_BIOLOGICAL_ADHESION	39	1481	8.25e-06	2.35	597	TSPAN32 TNIP1 SPON2 CD160 DUSP1 KLRK1 ANXA1 HBB ICAM1 ITGA4 ITGAD ITGAX ITGB2 RPSA CD99 P4HB ATP5F1B LAX1 PPP1CA SIRPG ACTB S100A9 XCL1 SELPLG VSIR TNF XBP1 AKNA CALR CASP3 NCK2 PPFIA1 TNFSF14 AP3D1 CYTH1 IL27RA CD44 CD58 CD74	0.000183857
100	c5.go.bp.v7.4	GOBP_REGULATION_OF_CELL_ADHESION	25	732	0.00045	2.26	386	CD160 DUSP1 KLRK1 ANXA1 ICAM1 ITGA4 ITGB2 P4HB ATP5F1B LAX1 SIRPG XCL1 VSIR TNF XBP1 AKNA CALR CASP3 NCK2 TNFSF14 AP3D1 CYTH1 IL27RA CD44 CD74	0.00242069
100	c5.go.bp.v7.4	GOBP_PLATELET_ACTIVATION	6	157	0.0412	2.5	82	TSPAN32 F2R HBB ARRB2 PRKCB ACTB	0.0476089
100	c5.go.bp.v7.4	GOBP_DNA_DAMAGE_RESPONSE_SIGNAL_TRANSDUCTION_BY_P53_CLASS_MEDIATOR	6	106	0.0299	2.72	76	KAT5 PYHIN1 DDX5 BTG2 CD44 CD74	0.0382328
100	c5.go.bp.v7.4	GOBP_LEUKOCYTE_CHEMOTAXIS	8	225	0.0109	2.83	98	DUSP1 KLRK1 ANXA1 ITGB2 S100A9 XCL1 CALR CD74	0.0190667
100	c5.go.bp.v7.4	GOBP_REGULATION_OF_ACTIN_FILAMENT_LENGTH	9	186	0.0103	2.65	117	ARPC4 ARPC3 ADD3 BIN1 DBNL ICAM1 LMOD3 NCK2 TMSB10	0.0182591
100	c5.go.bp.v7.4	GOBP_POSITIVE_REGULATION_OF_ACTIN_FILAMENT_POLYMERIZATION	6	97	0.0129	3.34	63	ARPC4 ARPC3 BIN1 ICAM1 LMOD3 NCK2	0.0214085
100	c5.go.bp.v7.4	GOBP_ENDOPLASMIC_RETICULUM_UNFOLDED_PROTEIN_RESPONSE	7	127	0.0422	2.29	104	COPS5 NFE2L2 BFAR HSP90B1 XBP1 CALR NCK2	0.0480526
100	c5.go.bp.v7.4	GOBP_REGULATION_OF_CELL_KILLING	7	98	0.0029	4.05	62	CD160 KLRK1 HLA-B HLA-F ICAM1 ARRB2 XCL1	0.00807857
100	c5.go.bp.v7.4	GOBP_RESPONSE_TO_CORTICOSTEROID	7	152	0.00178	4.46	57	DUSP1 FOSB ANXA1 ICAM1 TNF UBE2L3 CASP3	0.00590809
100	c5.go.bp.v7.4	GOBP_REGULATION_OF_PROTEIN_POLYMERIZATION	9	225	0.0433	2.15	142	ARPC4 ARPC3 ADD3 BIN1 DBNL ICAM1 LMOD3 NCK2 TMSB10	0.0489478
100	c5.go.bp.v7.4	GOBP_POSITIVE_REGULATION_OF_PROTEIN_POLYMERIZATION	6	132	0.05	2.37	86	ARPC4 ARPC3 BIN1 ICAM1 LMOD3 NCK2	0.0545455
100	c5.go.bp.v7.4	GOBP_INTERLEUKIN_1_PRODUCTION	6	126	0.00876	3.66	58	PYHIN1 F2R ANXA1 ARRB2 TNF GSDMD	0.0164646
100	c5.go.bp.v7.4	GOBP_INTERLEUKIN_6_PRODUCTION	7	162	0.00721	3.37	73	F2R HLA-B ARRB2 TNF XBP1 IL27RA CD74	0.01442
100	c5.go.bp.v7.4	GOBP_REGULATION_OF_PEPTIDYL_SERINE_PHOSPHORYLATION	6	143	0.0316	2.68	77	SPRY2 ARRB2 NSD1 TNF NCK2 CD44	0.0394233
100	c5.go.bp.v7.4	GOBP_RESPONSE_TO_CYTOKINE	46	1188	6.07e-07	2.44	689	SPRY2 PYHIN1 DUSP1 ANXA1 HLA-B HLA-C HLA-F HNRNPA2B1 BIRC3 ICAM1 IFNAR2 TNFRSF9 ITGA4 ITGAX ITGB2 JUN MYC NFE2L2 NFKBIA P4HB ATP5F1B PFKP DUOX1 PSMB1 PTPN7 RAP1B XCL1 SELPLG SMPD1 TCF7 TIMP1 TNF HSP90B1 TRAF1 UBC XBP1 RNF113A TRIM56 CASP3 TNFSF14 SYNGR1 IL27RA CD44 CD58 CD74 HNRNPDL	3.5256e-05
100	c5.go.bp.v7.4	GOBP_HETEROTYPIC_CELL_CELL_ADHESION	7	60	2.21e-05	10.2	29	ITGA4 ITGAD ITGAX ITGB2 TNF CD44 CD58	0.00034476
100	c5.go.bp.v7.4	GOBP_RESPONSE_TO_TYPE_I_INTERFERON	6	101	0.0267	2.8	74	HLA-B HLA-C HLA-F IFNAR2 SMPD1 TRIM56	0.0359069
100	c5.go.bp.v7.4	GOBP_RESPONSE_TO_INTERFERON_GAMMA	8	196	0.0326	2.27	120	HLA-B HLA-C HLA-F ICAM1 XCL1 CD44 CD58 CD74	0.0394233
100	c5.go.bp.v7.4	GOBP_RESPONSE_TO_TUMOR_NECROSIS_FACTOR	13	319	0.00964	2.29	195	BIRC3 ICAM1 TNFRSF9 NFE2L2 NFKBIA PSMB1 XCL1 SMPD1 TNF TRAF1 CASP3 TNFSF14 CD58	0.0176922
100	c5.go.bp.v7.4	GOBP_NEGATIVE_REGULATION_OF_LOCOMOTION	9	377	0.0452	2.12	144	DUSP1 KLRK1 GCSAM NFE2L2 TIMP1 TNF CALR IL27RA CD74	0.0507281
100	c5.go.bp.v7.4	GOBP_POSITIVE_REGULATION_OF_LOCOMOTION	16	585	0.00994	2.08	263	SPRY2 F2R ANXA1 ICAM1 ITGA4 ITGAX CD99 NFE2L2 ATP5F1B DUOX1 XCL1 VSIR TNF XBP1 CALR CD74	0.0180307
100	c5.go.bp.v7.4	GOBP_WOUND_HEALING	18	535	0.00033	2.71	233	TSPAN32 F2R FGFR1OP2 ANXA1 HBB ANXA6 ARRB2 NFE2L2 DUOX1 PRKCB ACTB SRSF6 SMPD1 TIMP1 TNF XBP1 CASP3 CD44	0.00190667
100	c5.go.bp.v7.4	GOBP_T_CELL_PROLIFERATION	8	195	0.034	2.25	121	ANXA1 XCL1 VSIR CASP3 NCK2 TNFSF14 CCND3 IL27RA	0.0404885
100	c5.go.bp.v7.4	GOBP_T_CELL_ACTIVATION	19	474	0.00413	2.11	310	CD160 KLRK1 ZNF683 ANXA1 ICAM1 LAX1 SIRPG XCL1 VSIR TCF7 XBP1 CASP3 NCK2 TNFSF14 AP3D1 CCND3 IL27RA CD44 CD74	0.009936
100	c5.go.bp.v7.4	GOBP_B_CELL_ACTIVATION	13	319	0.00372	2.51	179	KLF6 IKZF3 IGHM IGKC IGLC2 IGLC3 ITGA4 LAX1 PRKCB XBP1 CASP3 IL27RA CD74	0.009672
100	c5.go.bp.v7.4	GOBP_RESPONSE_TO_DRUG	11	359	0.0216	2.19	171	FOSB ANXA1 ICAM1 JUN MYC NFE2L2 RAP1B SMPD1 UQCRC2 CALR CASP3	0.0309138
100	c5.go.bp.v7.4	GOBP_RESPONSE_TO_HYDROGEN_PEROXIDE	9	135	0.00182	3.55	90	DUSP1 ANXA1 HBA1 HBA2 HBB JUN MT-ND5 NFE2L2 CASP3	0.005915
100	c5.go.bp.v7.4	GOBP_ANTIGEN_PROCESSING_AND_PRESENTATION_OF_EXOGENOUS_PEPTIDE_ANTIGEN_VIA_MHC_CLASS_I	6	80	0.0196	3.02	69	HLA-B HLA-C HLA-F PSMB1 TAP1 CALR	0.02912
100	c5.go.bp.v7.4	GOBP_MUSCLE_CELL_DIFFERENTIATION	8	362	0.0706	2.01	134	FBXO22 BIN1 ARRB2 LMOD3 XBP1 CALR CASP3 QKI	0.0739168
100	c5.go.bp.v7.4	GOBP_DEFENSE_RESPONSE_TO_BACTERIUM	10	337	0.000747	3.72	96	GNLY CD160 IGHM IGKC IGLC2 IGLC3 S100A9 TNF GSDMD IL27RA	0.00329286
100	c5.go.bp.v7.4	GOBP_SIGNAL_TRANSDUCTION_IN_RESPONSE_TO_DNA_DAMAGE	6	131	0.0738	2.13	95	KAT5 PYHIN1 DDX5 BTG2 CD44 CD74	0.0762437
100	c5.go.bp.v7.4	GOBP_POSITIVE_REGULATION_OF_I_KAPPAB_KINASE_NF_KAPPAB_SIGNALING	8	182	0.0706	2.01	134	TRIM13 F2R BIRC3 PRKCB MIER1 S100B TNF CD74	0.0739168
100	c5.go.bp.v7.4	GOBP_NEGATIVE_REGULATION_OF_ION_TRANSPORT	9	319	0.0203	2.35	131	F2R BIN1 ANXA1 ICAM1 PRKCB TNF UCP2 YWHAE CD74	0.0298755
100	c5.go.bp.v7.4	GOBP_REGULATION_OF_MAPK_CASCADE	20	707	0.00592	2.02	340	SPRY2 TNIP1 COPS5 DUSP18 DUSP1 F2R DBNL ICAM1 ARRB2 MYC LAX1 RAP1B XCL1 SMPD1 TNF TRAF1 UBC GPR55 CD44 CD74	0.012651
100	c5.go.bp.v7.4	GOBP_NEGATIVE_REGULATION_OF_MAPK_CASCADE	7	181	0.032	2.44	98	SPRY2 TNIP1 DUSP18 DUSP1 MYC LAX1 SMPD1	0.0394233
100	c5.go.bp.v7.4	GOBP_REGULATION_OF_RNA_SPLICING	11	144	0.00105	3.3	118	RBM7 CIRBP CLK1 DDX5 TRA2A HNRNPA2B1 RBM3 SRSF5 SRSF6 TRA2B QKI	0.00399512
100	c5.go.bp.v7.4	GOBP_ENDOTHELIAL_CELL_MIGRATION	6	278	0.134	2	101	ANXA1 ITGB2 NFE2L2 ATP5F1B TNF CALR	0.134
100	c5.go.bp.v7.4	GOBP_REGULATION_OF_DNA_TEMPLATED_TRANSCRIPTION_IN_RESPONSE_TO_STRESS	6	115	0.127	2.08	97	DNAJB1 JUN NFE2L2 PSMB1 UBC NCK2	0.128649
100	c5.go.bp.v7.4	GOBP_ENTRY_INTO_HOST	9	153	0.00132	3.73	86	EPS15 ICAM1 RPSA LY6E P4HB SELPLG SMPD1 DYNLT1 CD74	0.00490286
100	c5.go.bp.v7.4	GOBP_CELLULAR_EXTRAVASATION	7	70	0.000314	6.2	43	ICAM1 ITGA4 ITGB2 CD99 SELPLG TNF IL27RA	0.001884
100	c5.go.bp.v7.4	GOBP_EXTERNAL_ENCAPSULATING_STRUCTURE_ORGANIZATION	9	396	0.00829	2.76	113	ICAM1 ITGA4 ITGAD ITGAX ITGB2 SULF2 TIMP1 TNF CD44	0.0157712
100	c5.go.bp.v7.4	GOBP_REGULATION_OF_T_CELL_DIFFERENTIATION	7	146	0.0291	2.49	96	ZNF683 ANXA1 VSIR TCF7 XBP1 AP3D1 CD74	0.0375174
100	c5.go.bp.v7.4	GOBP_REGULATION_OF_LYMPHOCYTE_DIFFERENTIATION	8	175	0.0227	2.44	112	IKZF3 ZNF683 ANXA1 VSIR TCF7 XBP1 AP3D1 CD74	0.0321927
100	c5.go.bp.v7.4	GOBP_POSITIVE_REGULATION_OF_CELL_ADHESION	19	425	0.000157	2.81	239	CD160 KLRK1 ANXA1 ICAM1 ITGA4 ITGB2 P4HB SIRPG XCL1 VSIR TNF XBP1 CALR NCK2 TNFSF14 AP3D1 IL27RA CD44 CD74	0.0012792
100	c5.go.bp.v7.4	GOBP_REGULATION_OF_RAS_PROTEIN_SIGNAL_TRANSDUCTION	8	190	0.0326	2.27	120	SPRY2 F2R GPR18 P2RY8 DYNLT1 GPR174 CYTH1 GPR55	0.0394233
100	c5.go.bp.v7.4	GOBP_REGULATION_OF_ALPHA_BETA_T_CELL_ACTIVATION	6	101	0.0209	2.97	70	CD160 ZNF683 ANXA1 XCL1 VSIR AP3D1	0.0301889
100	c5.go.bp.v7.4	GOBP_LYMPHOCYTE_ACTIVATION	30	745	0.000149	2.28	463	CD160 KLF6 IKZF3 KLRK1 ZNF683 ANXA1 HLA-F ICAM1 IGHM IGKC IGLC2 IGLC3 ITGA4 ITGB2 LAX1 SIRPG PRKCB XCL1 VSIR TCF7 XBP1 LST1 CASP3 NCK2 TNFSF14 AP3D1 CCND3 IL27RA CD44 CD74	0.0012792
100	c5.go.bp.v7.4	GOBP_RESPONSE_TO_ORGANOPHOSPHORUS	7	130	0.000914	5.07	51	DUSP1 FOSB JUN P2RY11 DUOX1 RAP1B HSP90B1	0.003656
100	c5.go.bp.v7.4	GOBP_ANTIGEN_PROCESSING_AND_PRESENTATION_OF_PEPTIDE_ANTIGEN	9	194	0.0495	2.06	148	CTSD HLA-B HLA-C HLA-F DCTN4 PSMB1 TAP1 CALR CD74	0.0545455
100	c5.go.bp.v7.4	GOBP_REGULATION_OF_MRNA_SPLICING_VIA_SPLICEOSOME	9	100	0.000781	4.05	80	RBM7 CIRBP DDX5 TRA2A HNRNPA2B1 RBM3 SRSF6 TRA2B QKI	0.00329286
100	c5.go.bp.v7.4	GOBP_REGULATION_OF_MRNA_PROCESSING	10	139	0.00334	2.99	117	RBM7 PAPOLA CIRBP DDX5 TRA2A HNRNPA2B1 RBM3 SRSF6 TRA2B QKI	0.00898345
100	c5.go.bp.v7.4	GOBP_REGULATION_OF_PEPTIDYL_TYROSINE_PHOSPHORYLATION	8	262	0.0326	2.27	120	ICAM1 ITGB2 ARRB2 TNF CHMP6 NCK2 CD44 CD74	0.0394233
100	c5.go.bp.v7.4	GOBP_REGULATION_OF_IMMUNE_RESPONSE	33	993	0.000387	2.05	563	ARPC4 ARPC3 CD160 PYHIN1 KLRK1 GCSAM ANXA1 HLA-B HLA-C HLA-F BIRC3 ICAM1 IFNAR2 IGHM IGKC IGLC2 IGLC3 ITGA4 ITGB2 JUN ARRB2 CD99 LAX1 LYAR PRKCB PSMB1 ACTB XCL1 VSIR TNF XBP1 IL27RA CD74	0.00215614
100	c5.go.bp.v7.4	GOBP_NEGATIVE_REGULATION_OF_IMMUNE_RESPONSE	8	150	0.00578	3.18	88	CD160 ANXA1 HLA-B HLA-F ARRB2 LYAR XCL1 IL27RA	0.012651
100	c5.go.bp.v7.4	GOBP_B_CELL_RECEPTOR_SIGNALING_PATHWAY	6	127	0.00467	4.23	51	GCSAM IGHM IGKC IGLC2 IGLC3 PRKCB	0.0105583
100	c5.go.bp.v7.4	GOBP_REGULATION_OF_T_CELL_ACTIVATION	16	327	0.000773	2.68	209	CD160 KLRK1 ZNF683 ANXA1 LAX1 SIRPG XCL1 VSIR TCF7 XBP1 CASP3 NCK2 TNFSF14 AP3D1 IL27RA CD74	0.00329286
100	c5.go.bp.v7.4	GOBP_REGULATION_OF_B_CELL_ACTIVATION	9	186	0.00196	3.5	91	IKZF3 IGHM IGKC IGLC2 IGLC3 XBP1 CASP3 IL27RA CD74	0.00624
100	c5.go.bp.v7.4	GOBP_REGULATION_OF_CELL_ACTIVATION	25	626	6.77e-05	2.63	337	TSPAN32 CD160 IKZF3 KLRK1 ZNF683 ANXA1 HLA-F IGHM IGKC IGLC2 IGLC3 ITGB2 LAX1 SIRPG XCL1 VSIR TCF7 XBP1 LST1 CASP3 NCK2 TNFSF14 AP3D1 IL27RA CD74	0.0008124
100	c5.go.bp.v7.4	GOBP_NEGATIVE_REGULATION_OF_CELL_ACTIVATION	9	200	0.00427	3.09	102	TSPAN32 ANXA1 HLA-F LAX1 XCL1 VSIR LST1 CASP3 CD74	0.0100927
100	c5.go.bp.v7.4	GOBP_POSITIVE_REGULATION_OF_CELL_ACTIVATION	18	405	0.000145	2.92	218	CD160 KLRK1 ANXA1 HLA-F IGHM IGKC IGLC2 IGLC3 ITGB2 SIRPG XCL1 VSIR XBP1 NCK2 TNFSF14 AP3D1 IL27RA CD74	0.0012792
100	c5.go.bp.v7.4	GOBP_POSITIVE_REGULATION_OF_B_CELL_ACTIVATION	6	143	0.015	3.23	65	IGHM IGKC IGLC2 IGLC3 XBP1 CD74	0.0236364
100	c5.go.bp.v7.4	GOBP_LEUKOCYTE_MIGRATION	23	507	3.97e-07	3.79	223	DUSP1 KLRK1 GCSAM ANXA1 ICAM1 IGHM IGKC IGLC2 IGLC3 ITGA4 ITGAX ITGB2 CD99 SIRPG S100A9 XCL1 SELPLG TNF CALR IL27RA CD44 CD58 CD74	3.5256e-05
100	c5.go.bp.v7.4	GOBP_NEGATIVE_REGULATION_OF_SECRETION	6	160	0.00951	3.59	59	F2R ANXA1 HLA-F RAP1B UCP2 CD74	0.0176614
100	c5.go.bp.v7.4	GOBP_POSITIVE_REGULATION_OF_SMALL_GTPASE_MEDIATED_SIGNAL_TRANSDUCTION	6	77	0.00276	4.77	46	F2R GPR18 P2RY8 DYNLT1 GPR174 GPR55	0.00782836
100	c5.go.bp.v7.4	GOBP_REGULATION_OF_DNA_BINDING_TRANSCRIPTION_FACTOR_ACTIVITY	16	444	0.0116	2.02	270	TRIM13 COPS5 ZNF431 ICAM1 ITGB2 JUN ARRB2 NFKBIA PRKCB S100A9 XCL1 TNF TRAF1 UBC PARP10 BHLHE40	0.0198857
100	c5.go.bp.v7.4	GOBP_POSITIVE_REGULATION_OF_NF_KAPPAB_TRANSCRIPTION_FACTOR_ACTIVITY	8	159	0.0261	2.37	115	TRIM13 ICAM1 ITGB2 PRKCB S100A9 TNF TRAF1 UBC	0.0354052
100	c5.go.bp.v7.4	GOBP_NEGATIVE_REGULATION_OF_BINDING	6	159	0.0768	2.11	96	ITGA4 JUN ARRB2 NFKBIA PPP1CA ACTB	0.0788211
100	c5.go.bp.v7.4	GOBP_STRIATED_MUSCLE_CELL_DIFFERENTIATION	6	269	0.0738	2.13	95	FBXO22 ARRB2 LMOD3 XBP1 CALR CASP3	0.0762437
100	c5.go.bp.v7.4	GOBP_REGULATION_OF_LYMPHOCYTE_ACTIVATION	23	501	3.34e-05	2.82	290	CD160 IKZF3 KLRK1 ZNF683 ANXA1 HLA-F IGHM IGKC IGLC2 IGLC3 LAX1 SIRPG XCL1 VSIR TCF7 XBP1 LST1 CASP3 NCK2 TNFSF14 AP3D1 IL27RA CD74	0.000473673
100	c5.go.bp.v7.4	GOBP_NEGATIVE_REGULATION_OF_LYMPHOCYTE_ACTIVATION	8	153	0.00436	3.35	84	ANXA1 HLA-F LAX1 XCL1 VSIR LST1 CASP3 CD74	0.0101516
100	c5.go.bp.v7.4	GOBP_MAINTENANCE_OF_LOCATION_IN_CELL	8	209	0.0566	2.23	122	F2R ANXA6 S100A9 XCL1 HSP90B1 CALR AP3D1 TMSB10	0.0604767
100	c5.go.bp.v7.4	GOBP_BIOLOGICAL_PROCESS_INVOLVED_IN_INTERACTION_WITH_HOST	11	219	0.00456	2.69	142	TRIM13 TNIP1 EPS15 ICAM1 RPSA LY6E P4HB SELPLG SMPD1 DYNLT1 CD74	0.0104612
100	c5.go.bp.v7.4	GOBP_MOVEMENT_IN_HOST_ENVIRONMENT	10	175	0.0015	3.37	105	TRIM13 EPS15 ICAM1 RPSA LY6E P4HB SELPLG SMPD1 DYNLT1 CD74	0.00531818
100	c5.go.bp.v7.4	GOBP_REGULATION_OF_PEPTIDASE_ACTIVITY	14	453	0.0103	2.15	223	CTSD F2R BBC3 BIN1 BIRC3 ARRB2 MYC S100A9 VSIR TIMP1 TNF YWHAE TNFSF14 CD44	0.0182591
100	c5.go.bp.v7.4	GOBP_CELL_CHEMOTAXIS	9	305	0.0154	2.47	125	DUSP1 KLRK1 ANXA1 ITGB2 ARRB2 S100A9 XCL1 CALR CD74	0.024024
100	c5.go.bp.v7.4	GOBP_REGULATION_OF_WOUND_HEALING	7	131	0.000314	6.2	43	F2R ANXA1 NFE2L2 DUOX1 SRSF6 TNF XBP1	0.001884
100	c5.go.bp.v7.4	GOBP_CONNECTIVE_TISSUE_DEVELOPMENT	6	242	0.0548	2.32	88	ANXA6 SULF2 THRA TIMP1 XBP1 CD44	0.0589572
100	c5.go.bp.v7.4	GOBP_ERK1_AND_ERK2_CASCADE	13	319	0.00022	3.52	132	SPRY2 TNIP1 DUSP1 F2R ICAM1 ARRB2 MYC RAP1B XCL1 TNF GPR55 CD44 CD74	0.00143
100	c5.go.bp.v7.4	GOBP_POSITIVE_REGULATION_OF_ERK1_AND_ERK2_CASCADE	10	209	0.000208	4.45	82	SPRY2 F2R ICAM1 ARRB2 RAP1B XCL1 TNF GPR55 CD44 CD74	0.00143
100	c5.go.bp.v7.4	GOBP_LEUKOCYTE_PROLIFERATION	11	312	0.0246	2.13	176	IKZF3 ANXA1 XCL1 VSIR LST1 CASP3 NCK2 TNFSF14 CCND3 IL27RA CD74	0.0339611
100	c5.go.bp.v7.4	GOBP_REGULATION_OF_LEUKOCYTE_PROLIFERATION	9	241	0.0388	2.25	136	IKZF3 ANXA1 XCL1 VSIR LST1 CASP3 NCK2 IL27RA CD74	0.0455098
100	c5.go.bp.v7.4	GOBP_MONONUCLEAR_CELL_MIGRATION	11	189	0.000213	4.06	98	DUSP1 KLRK1 GCSAM ANXA1 ICAM1 ITGA4 CD99 XCL1 TNF CALR IL27RA	0.00143
100	c5.go.bp.v7.4	GOBP_REGULATION_OF_MONONUCLEAR_CELL_MIGRATION	8	111	0.000677	4.64	63	DUSP1 KLRK1 GCSAM ITGA4 XCL1 TNF CALR IL27RA	0.00310624
100	c5.go.bp.v7.4	GOBP_NEGATIVE_REGULATION_OF_PROTEIN_SERINE_THREONINE_KINASE_ACTIVITY	6	145	0.05	2.37	86	SPRY2 DUSP18 DUSP1 LAX1 SMPD1 CASP3	0.0545455
100	c5.go.bp.v7.4	GOBP_DIVALENT_INORGANIC_CATION_HOMEOSTASIS	13	499	0.014	2.13	208	F2R GPR18 P2RY8 ANXA6 PRKCB S100A9 XCL1 HSP90B1 YWHAE CALR GPR174 AP3D1 GPR55	0.0222857
100	c5.go.bp.v7.4	GOBP_LYMPHOCYTE_MIGRATION	7	117	0.00318	3.98	63	KLRK1 GCSAM ICAM1 ITGA4 CD99 XCL1 IL27RA	0.00870316
100	c5.go.bp.v7.4	GOBP_CELLULAR_RESPONSE_TO_TOXIC_SUBSTANCE	6	122	0.00678	3.89	55	HBA1 HBA2 HBB NFE2L2 DUOX1 S100A9	0.0141024
100	c5.go.bp.v7.4	GOBP_MYELOID_LEUKOCYTE_MIGRATION	7	217	0.0291	2.49	96	DUSP1 ANXA1 ITGB2 CD99 S100A9 XCL1 CD74	0.0375174
100	c5.go.bp.v7.4	GOBP_GRANULOCYTE_MIGRATION	6	147	0.0209	2.97	70	ANXA1 ITGB2 CD99 S100A9 XCL1 CD74	0.0301889
100	c5.go.bp.v7.4	GOBP_CELL_CELL_ADHESION	31	880	6.78e-07	2.98	378	TSPAN32 TNIP1 CD160 KLRK1 ANXA1 HBB ICAM1 ITGA4 ITGAD ITGAX ITGB2 CD99 LAX1 PPP1CA SIRPG ACTB S100A9 XCL1 SELPLG VSIR TNF XBP1 AKNA CASP3 NCK2 TNFSF14 AP3D1 IL27RA CD44 CD58 CD74	3.5256e-05
100	c5.go.bp.v7.4	GOBP_DETOXIFICATION	6	138	0.012	3.4	62	HBA1 HBA2 HBB NFE2L2 DUOX1 S100A9	0.0203478
100	c5.go.bp.v7.4	GOBP_CELLULAR_OXIDANT_DETOXIFICATION	6	102	0.00344	4.54	48	HBA1 HBA2 HBB NFE2L2 DUOX1 S100A9	0.00909559
100	c5.go.bp.v7.4	GOBP_REGULATION_OF_ACTIN_FILAMENT_ORGANIZATION	10	273	0.0324	2.14	159	ARPC4 ARPC3 ADD3 BIN1 DBNL ICAM1 LMOD3 NCK2 PPFIA1 TMSB10	0.0394233
100	c5.go.bp.v7.4	GOBP_REGULATION_OF_VASCULATURE_DEVELOPMENT	8	341	0.0249	2.4	114	SPRY2 CD160 ITGAX ITGB2 NFE2L2 PRKCB TNF XBP1	0.0340737
100	c5.go.bp.v7.4	GOBP_REGULATION_OF_LEUKOCYTE_DIFFERENTIATION	13	279	0.0025	2.64	171	IKZF3 ZNF683 ANXA1 HLA-B JUN MYC VSIR TCF7 TNF XBP1 AP3D1 GPR55 CD74	0.0075
100	c5.go.bp.v7.4	GOBP_REGULATION_OF_RESPONSE_TO_WOUNDING	7	164	0.00178	4.46	57	F2R ANXA1 NFE2L2 DUOX1 SRSF6 TNF XBP1	0.00590809
100	c5.go.bp.v7.4	GOBP_NEGATIVE_REGULATION_OF_LEUKOCYTE_CELL_CELL_ADHESION	6	138	0.0196	3.02	69	ANXA1 LAX1 XCL1 VSIR CASP3 CD74	0.02912
100	c5.go.bp.v7.4	GOBP_POSITIVE_REGULATION_OF_LEUKOCYTE_CELL_CELL_ADHESION	17	234	5.35e-06	4.04	154	CD160 KLRK1 ANXA1 ICAM1 ITGA4 ITGB2 SIRPG XCL1 VSIR TNF XBP1 NCK2 TNFSF14 AP3D1 IL27RA CD44 CD74	0.0001391
100	c5.go.bp.v7.4	GOBP_REGULATION_OF_HEMOPOIESIS	15	415	0.0137	2.06	248	IKZF3 ZNF683 ANXA1 HLA-B JUN MYC NFKBIA PRKCB VSIR TCF7 TNF XBP1 AP3D1 GPR55 CD74	0.022033
100	c5.go.bp.v7.4	GOBP_POSITIVE_REGULATION_OF_HEMOPOIESIS	7	154	0.0276	2.52	95	ANXA1 JUN VSIR TNF XBP1 AP3D1 CD74	0.0368
100	c5.go.bp.v7.4	GOBP_NEGATIVE_REGULATION_OF_ANION_TRANSPORT	6	217	0.0681	2.18	93	F2R ANXA1 PRKCB TNF UCP2 CD74	0.0722694
100	c5.go.bp.v7.4	GOBP_REGULATION_OF_VIRAL_LIFE_CYCLE	7	148	0.0422	2.29	104	TRIM13 TNIP1 LY6E P4HB TNF PARP10 CD74	0.0480526
100	c5.go.bp.v7.4	GOBP_EPITHELIAL_CELL_APOPTOTIC_PROCESS	7	116	0.00103	4.95	52	CD160 ICAM1 ITGA4 ARRB2 NFE2L2 SRSF6 TNF	0.00399512
100	c5.go.bp.v7.4	GOBP_REGULATION_OF_EPITHELIAL_CELL_APOPTOTIC_PROCESS	7	94	0.000197	6.76	40	CD160 ICAM1 ITGA4 ARRB2 NFE2L2 SRSF6 TNF	0.00143
100	c5.go.bp.v7.4	GOBP_REGULATION_OF_CYSTEINE_TYPE_ENDOPEPTIDASE_ACTIVITY	11	230	0.00719	2.51	151	CTSD F2R BBC3 BIRC3 ARRB2 MYC S100A9 TNF YWHAE TNFSF14 CD44	0.01442
100	c5.go.bp.v7.4	GOBP_REGULATION_OF_APOPTOTIC_SIGNALING_PATHWAY	14	348	0.0177	2.09	229	DEDD2 BBC3 ICAM1 ARRB2 NFE2L2 P4HB PPP1CA S100A9 TNF TRAF1 XBP1 NCK2 CD44 CD74	0.0273386
100	c5.go.bp.v7.4	GOBP_POSITIVE_REGULATION_OF_APOPTOTIC_SIGNALING_PATHWAY	6	126	0.0524	2.34	87	DEDD2 BBC3 PPP1CA S100A9 TNF NCK2	0.0567667
100	c5.go.bp.v7.4	GOBP_REGULATION_OF_INTRINSIC_APOPTOTIC_SIGNALING_PATHWAY	8	160	0.0286	2.33	117	BBC3 NFE2L2 P4HB S100A9 XBP1 NCK2 CD44 CD74	0.0374924
100	c5.go.cc.v7.4	GOCC_EXTERNAL_SIDE_OF_PLASMA_MEMBRANE	15	394	6.15e-05	3.6	150	KLRK1 ANXA1 HLA-F ICAM1 IGHM IGKC IGLC2 IGLC3 TNFRSF9 ITGB2 P4HB TNF CALR IL27RA CD74	0.0002145
100	c5.go.cc.v7.4	GOCC_CELL_SURFACE	27	870	8.43e-07	3.22	305	TSPAN32 F2R KLRK1 ANXA1 HLA-B HLA-C HLA-F ICAM1 IGHM IGKC IGLC2 IGLC3 TNFRSF9 ITGA4 ITGAD ITGAX ITGB2 P4HB ATP5F1B DUOX1 SULF2 TNF CALR IL27RA CD44 CD58 CD74	7.587e-06
100	c5.go.cc.v7.4	GOCC_CELL_SUBSTRATE_JUNCTION	17	423	0.00838	2.05	284	ARPC3 ANXA1 ANXA6 ICAM1 ITGA4 ITGB2 CD99 P4HB DCTN4 ACTB SLA TPM4 HSP90B1 YWHAE CALR PPFIA1 CD44	0.01257
100	c5.go.cc.v7.4	GOCC_ENDOCYTIC_VESICLE	13	307	0.0039	2.5	180	GNLY HBA1 HBA2 HBB HLA-B HLA-C HLA-F ARRB2 TAP1 HSP90B1 UBC CALR CD74	0.0100286
100	c5.go.cc.v7.4	GOCC_EXTERNAL_ENCAPSULATING_STRUCTURE	9	566	0.00621	2.9	108	SPON2 CTSD ANXA1 ANXA6 ICAM1 S100A9 TIMP1 HSP90B1 CALR	0.011898
100	c5.go.cc.v7.4	GOCC_ENDOCYTIC_VESICLE_MEMBRANE	7	163	0.0213	2.68	90	HLA-B HLA-C HLA-F TAP1 UBC CALR CD74	0.0273857
100	c5.go.cc.v7.4	GOCC_INTRINSIC_COMPONENT_OF_PLASMA_MEMBRANE	32	1730	7.15e-05	2.32	489	TSPAN32 CD160 SLC16A13 F2R KLRK1 GPR18 P2RY8 HLA-B HLA-C ICAM1 IFNAR2 TNFRSF9 ITGA4 ITGAD ITGAX ITGB2 CD99 P2RY11 BFAR DUOX1 RNF43 TSPAN31 SELPLG TNF TM2D3 GPR174 ST3GAL5 GPR55 IL27RA CD44 CD58 HS3ST3B1	0.0002145
100	c5.go.cc.v7.4	GOCC_PHAGOCYTIC_VESICLE	6	136	0.13	2.04	99	GNLY HLA-B HLA-C HLA-F TAP1 CALR	0.13
100	c5.go.cc.v7.4	GOCC_PIGMENT_GRANULE	6	106	0.05	2.37	86	CTSD ANXA6 P4HB HSP90B1 YWHAE SYNGR1	0.0529412
100	c5.go.cc.v7.4	GOCC_COLLAGEN_CONTAINING_EXTRACELLULAR_MATRIX	8	423	0.00661	3.11	90	CTSD ANXA1 ANXA6 ICAM1 S100A9 TIMP1 HSP90B1 CALR	0.011898
100	c5.go.cc.v7.4	GOCC_TERTIARY_GRANULE	7	164	0.032	2.44	98	CTSD DBNL HBB ITGAX ITGB2 GSDMD CD58	0.0384
100	c5.go.cc.v7.4	GOCC_ENDOCYTIC_VESICLE_LUMEN	6	20	6.51e-08	63.6	9	GNLY HBA1 HBA2 HBB HSP90B1 CALR	1.1718e-06
100	c5.go.cc.v7.4	GOCC_BLOOD_MICROPARTICLE	8	146	4.34e-05	7.31	43	HBA1 HBA2 HBB IGHM IGKC IGLC2 IGLC3 ACTB	0.0002145
100	c5.go.cc.v7.4	GOCC_SIDE_OF_MEMBRANE	22	605	6.01e-05	2.78	281	KLRK1 ANXA1 HLA-B HLA-C HLA-F ICAM1 IGHM IGKC IGLC2 IGLC3 TNFRSF9 ITGB2 P4HB ACP1 PTPN7 SLA TNF TRAF1 CALR CYTH1 IL27RA CD74	0.0002145
100	c5.go.cc.v7.4	GOCC_PLASMA_MEMBRANE_PROTEIN_COMPLEX	15	701	0.0074	2.17	237	TSPAN32 EPS15 HLA-B HLA-C HLA-F ITGA4 ITGAD ITGAX ITGB2 DUOX1 EPS15L1 TRAF1 CASP3 IL27RA CD74	0.0121091
100	c5.go.cc.v7.4	GOCC_PLASMA_MEMBRANE_SIGNALING_RECEPTOR_COMPLEX	7	310	0.0352	2.39	100	TSPAN32 ITGA4 ITGAD ITGAX ITGB2 TRAF1 IL27RA	0.0396
100	c5.go.cc.v7.4	GOCC_FICOLIN_1_RICH_GRANULE	11	185	0.00561	2.6	146	CTSD DBNL HBB APEH ITGAX ITGB2 PSMB1 DYNLT1 GSDMD PLEKHO2 CD58	0.011898
100	c5.go.cc.v7.4	GOCC_FICOLIN_1_RICH_GRANULE_LUMEN	8	124	0.0206	2.49	110	CTSD DBNL HBB APEH PSMB1 DYNLT1 GSDMD PLEKHO2	0.0273857
100	c5.go.mf.v7.4	GOMF_PROTEASE_BINDING	7	131	0.00959	3.18	77	RNF139 BIN1 BFAR TIMP1 TNF UBC CASP3	0.0159833
100	c5.go.mf.v7.4	GOMF_ANTIGEN_BINDING	9	158	7.72e-06	8.02	45	HLA-B HLA-C HLA-F IGHM IGKC IGLC2 IGLC3 ITGA4 TAP1	7.72e-05
100	c5.go.mf.v7.4	GOMF_G_PROTEIN_COUPLED_RECEPTOR_ACTIVITY	6	869	0.0299	2.72	76	F2R GPR18 P2RY8 P2RY11 GPR174 GPR55	0.0332222
100	c5.go.mf.v7.4	GOMF_INTEGRIN_BINDING	6	142	0.00514	4.14	52	ICAM1 ITGA4 ITGAX ITGB2 P4HB CALR	0.01272
100	c5.go.mf.v7.4	GOMF_CALCIUM_ION_BINDING	13	705	0.0124	2.18	204	CAPN12 EPS15 ANXA1 ANXA6 DUOX1 SULF2 EPS15L1 S100A9 S100B SUSD1 TPM4 HSP90B1 CALR	0.0177143
100	c5.go.mf.v7.4	GOMF_ACTIVATING_TRANSCRIPTION_FACTOR_BINDING	6	78	0.00382	4.43	49	JUN MYC NFE2L2 LYAR PRDM16 BHLHE40	0.01272
100	c5.go.mf.v7.4	GOMF_PEPTIDE_BINDING	10	315	0.0145	2.36	145	HLA-B HLA-C HLA-F ITGB2 NFKBIA PFDN1 PPIAL4G TAP1 CALR CD74	0.018125
100	c5.go.mf.v7.4	GOMF_CELL_ADHESION_MOLECULE_BINDING	18	540	0.00636	2.06	300	DDX6 EIF5 EPS15 DBNL ANXA1 DNAJB1 ICAM1 ITGA4 ITGAX ITGB2 RPSA P4HB PFKP PPP1CA EPS15L1 YWHAE CALR TAGLN2	0.01272
100	c5.go.mf.v7.4	GOMF_ACTIN_FILAMENT_BINDING	7	208	0.0369	2.36	101	ARPC4 ARPC3 ADD3 BIN1 DBNL ANXA6 TPM4	0.0369
100	c5.go.mf.v7.4	GOMF_MOLECULAR_TRANSDUCER_ACTIVITY	19	1489	0.00392	2.12	308	CD160 RNF139 F2R KLRK1 GPR18 P2RY8 ICAM1 IFNAR2 TNFRSF9 ITGA4 ITGAX ITGB2 P2RY11 PTPRE GPR174 GPR55 IL27RA CD44 CD74	0.01272
100	c7.immunesigdb.v7.4	KAECH_NAIVE_VS_DAY8_EFF_CD8_TCELL_DN	14	200	0.000384	3.13	158	ANXA1 DBI KLRK1 BHLHE40 GLRX ITGA4 ACTB TSPAN31 ITGAX CD44 ANXA6 F2R PFKP CD160	0.006816
100	c7.immunesigdb.v7.4	KAECH_NAIVE_VS_DAY15_EFF_CD8_TCELL_DN	15	200	0.000128	3.34	160	ITGAX KLRK1 ANXA1 BHLHE40 F2R GLRX CD44 ACTB ITGA4 TSPAN31 CASP3 CTSD CCND3 CD160 SLA	0.003834
100	c7.immunesigdb.v7.4	KAECH_NAIVE_VS_MEMORY_CD8_TCELL_DN	18	200	3.98e-06	3.94	167	TSPAN31 CD44 ANXA1 KLRK1 KLF6 F2R FOSB ITGAX BHLHE40 PFKP UBC CCND3 CTSD GLRX ITGB2 TENT5C CD160 ITGA4	0.00084774
100	c7.immunesigdb.v7.4	KAECH_DAY8_EFF_VS_MEMORY_CD8_TCELL_DN	12	199	0.00683	2.41	171	TCF7 FOSB DUSP1 IFNAR2 KLF6 TRAF1 MYC WDR74 DDX5 TENT5C JUN LY6E	0.0266934
100	c7.immunesigdb.v7.4	KAECH_DAY15_EFF_VS_MEMORY_CD8_TCELL_UP	8	200	0.0583	2.19	124	ANXA1 PRR5 TBCE IGKC ACTB CASP3 CD74 PRKCB	0.0707573
100	c7.immunesigdb.v7.4	KAECH_DAY15_EFF_VS_MEMORY_CD8_TCELL_DN	13	200	0.00264	2.62	172	IFNAR2 TCF7 RPSA TSPAN31 UBALD2 TNIP1 F2R FOSB TNF MYC NFKBIA DUSP1 KLF6	0.0164226
100	c7.immunesigdb.v7.4	GOLDRATH_NAIVE_VS_EFF_CD8_TCELL_DN	9	200	0.0425	2.17	141	CASP3 GLRX TNFRSF9 CD99 ITGAX BHLHE40 IGKC KLRK1 ANXA1	0.0599503
100	c7.immunesigdb.v7.4	GOLDRATH_NAIVE_VS_MEMORY_CD8_TCELL_DN	11	200	0.0181	2.31	163	ITGAX GLRX KLRK1 BHLHE40 ANXA1 CD44 CD160 F2R CCND3 TRAF1 MED10	0.0403696
100	c7.immunesigdb.v7.4	GOLDRATH_EFF_VS_MEMORY_CD8_TCELL_UP	10	200	0.0105	2.49	138	CD99 DBI CASP3 BHLHE40 ITGAX XBP1 ANXA1 TSPAN32 DCK TAGLN2	0.030637
100	c7.immunesigdb.v7.4	GSE10325_LUPUS_CD4_TCELL_VS_LUPUS_BCELL_UP	11	199	0.0299	2.04	183	GIMAP5 DNAJB1 TCF7 RBMS1 TIMP1 ARL4C SELPLG ANXA1 GIMAP6 SIRPG MGAT4A	0.0516675
100	c7.immunesigdb.v7.4	GSE10325_CD4_TCELL_VS_LUPUS_CD4_TCELL_DN	10	199	0.0145	2.36	145	TMSB10 UBC PFKP IGKC TAP1 FBXO22 SAMD9 HLA-B SNAPC3 PARP12	0.0365503
100	c7.immunesigdb.v7.4	GSE11057_NAIVE_VS_MEMORY_CD4_TCELL_DN	15	198	0.000774	2.78	189	PYHIN1 CD58 TAGLN2 CD74 PFKP NABP1 ACTB ANXA1 RNF139 EPS15 TIMP1 TNIP1 TPM4 CD99 KLF6	0.00820829
100	c7.immunesigdb.v7.4	GSE11864_UNTREATED_VS_CSF1_IFNG_IN_MAC_UP	10	193	0.0254	2.33	147	RNF139 ZNF281 WDR45B TENT5C CHMP1B RAP1B TCF7 HNRNPDL NCK2 SAT2	0.0500944
100	c7.immunesigdb.v7.4	GSE11864_CSF1_IFNG_VS_CSF1_IFNG_PAM3CYS_IN_MAC_DN	8	195	0.034	2.25	121	TRIM13 NFE2L2 TNFSF14 TRA2B ANKRD11 CD44 ITGAX CYTH1	0.0542472
100	c7.immunesigdb.v7.4	GSE12845_IGD_POS_VS_NEG_BLOOD_BCELL_DN	11	196	0.0178	2.33	162	RBM3 CASP3 HSP90B1 TAP1 IGKC ATP5F1B CD99 BFAR PAPOLA XBP1 TMED9	0.0399095
100	c7.immunesigdb.v7.4	GSE12845_PRE_GC_VS_DARKZONE_GC_TONSIL_BCELL_UP	9	195	0.0382	2.27	135	HLA-C CD44 TMSB10 IGHM LST1 ST3GAL5 NFKBIA PARP12 TAP1	0.0582
100	c7.immunesigdb.v7.4	GSE13229_MATURE_VS_INTMATURE_NKCELL_UP	6	200	0.0334	2.64	78	PARP12 IGHM TNF CD160 TNFSF14 LMOD3	0.0542472
100	c7.immunesigdb.v7.4	GSE13411_NAIVE_BCELL_VS_PLASMA_CELL_DN	6	198	0.0626	2.23	91	ZNF91 XCL1 XBP1 IGHM ANKRD11 CD160	0.0730619
100	c7.immunesigdb.v7.4	GSE13484_3H_UNSTIM_VS_YF17D_VACCINE_STIM_PBMC_DN	8	198	0.0706	2.01	134	ICAM1 LY6E TENT5C GIMAP6 TRAF1 RBM7 MYC QKI	0.0768534
100	c7.immunesigdb.v7.4	GSE13484_UNSTIM_VS_YF17D_VACCINE_STIM_PBMC_DN	9	200	0.0532	2.01	151	DYNLT1 TAP1 SAMD9 LY6E IKZF3 PARP12 TMEM140 TNF TRAF1	0.0668531
100	c7.immunesigdb.v7.4	GSE13485_CTRL_VS_DAY3_YF17D_VACCINE_PBMC_DN	10	199	0.0145	2.36	145	PARP12 LY6E TAP1 ST3GAL5 IL27RA PARP10 SELPLG B3GALT6 TBCE SNAPC3	0.0365503
100	c7.immunesigdb.v7.4	GSE13738_RESTING_VS_BYSTANDER_ACTIVATED_CD4_TCELL_DN	12	198	0.0115	2.4	172	ATG2A TNF TAGLN2 SRP19 TBCE ZBTB8OS TNFRSF9 TTC9C BHLHE40 PRMT9 DBI BIRC3	0.0316065
100	c7.immunesigdb.v7.4	GSE13738_TCR_VS_BYSTANDER_ACTIVATED_CD4_TCELL_DN	11	198	0.0178	2.33	162	HNRNPDL CD99 TNFSF14 LINC00528 SMAGP UBC BIRC3 ZNF267 CYTH1 ANXA1 ST3GAL5	0.0399095
100	c7.immunesigdb.v7.4	GSE14000_UNSTIM_VS_16H_LPS_DC_DN	10	200	0.0302	2.18	156	MIER1 ST3GAL5 TNFRSF9 TRAF1 HSD17B7 NABP1 NFKBIA PARP12 NCK2 LY6E	0.0516675
100	c7.immunesigdb.v7.4	GSE1432_CTRL_VS_IFNG_24H_MICROGLIA_DN	10	200	0.0332	2.12	160	ST3GAL5 TAP1 HLA-F TMSB10 GLRX DYNLT1 ICAM1 GIMAP6 PARP12 LY6E	0.0542472
100	c7.immunesigdb.v7.4	GSE14350_TREG_VS_TEFF_IN_IL2RB_KO_UP	11	200	0.024	2.14	175	SULF2 ADD3 NT5C3A ZNF281 LY6E MED15 BTG2 IL27RA RNF139 BIN1 GIMAP5	0.0477757
100	c7.immunesigdb.v7.4	GSE1460_INTRATHYMIC_T_PROGENITOR_VS_CD4_THYMOCYTE_DN	12	199	0.00296	2.71	154	ATF7IP2 GIMAP5 TNF DENND2D HLA-C BIRC3 ST3GAL5 HLA-B SMPD1 ITGB2 IL27RA SIRPG	0.01704
100	c7.immunesigdb.v7.4	GSE1460_DP_THYMOCYTE_VS_NAIVE_CD4_TCELL_ADULT_BLOOD_DN	9	197	0.0507	2.04	149	GIMAP6 ITGB2 NCK2 CYTH1 DENND2D BIN1 TNIP1 TIMP1 CD44	0.0658482
100	c7.immunesigdb.v7.4	GSE14769_UNSTIM_VS_20MIN_LPS_BMDM_DN	13	200	0.000275	3.43	135	DUSP1 BTG2 TNF LYAR NFKBIA TRAF1 SLA GPR174 RNF139 FAM118A TMED9 CD44 UBC	0.00534436
100	c7.immunesigdb.v7.4	GSE14769_UNSTIM_VS_40MIN_LPS_BMDM_DN	13	200	0.00067	3.1	148	IFRD1 BTG2 JUN KLF6 DUSP1 TRAF1 TNF UBC TRIM13 NFKBIA NABP1 MYC BIRC3	0.00820829
100	c7.immunesigdb.v7.4	GSE14769_UNSTIM_VS_60MIN_LPS_BMDM_DN	12	200	0.00266	2.75	152	DDX5 BIRC3 HLA-B JUN TRIM13 IFRD1 ICAM1 MYC KLF6 BTG2 SPRY2 DUSP1	0.0164226
100	c7.immunesigdb.v7.4	GSE14769_UNSTIM_VS_80MIN_LPS_BMDM_DN	10	199	0.0127	2.42	142	TRIM13 BIRC3 TNFSF14 BTG2 NABP1 MYC KLF6 DUSP1 ICAM1 TRAF1	0.0331914
100	c7.immunesigdb.v7.4	GSE14769_UNSTIM_VS_120MIN_LPS_BMDM_DN	10	200	0.011	2.47	139	HLA-B CD74 RBM7 AKNA TNIP1 DUSP1 BHLHE40 BTG2 GPR174 ZNF281	0.03124
100	c7.immunesigdb.v7.4	GSE16755_CTRL_VS_IFNA_TREATED_MAC_DN	9	199	0.0452	2.12	144	HS3ST3B1 DYNLT1 NT5C3A TRIM56 ASH1L-AS1 PARP12 NFKBIA TRAF1 ICAM1	0.0621135
100	c7.immunesigdb.v7.4	GSE17580_TREG_VS_TEFF_UP	8	200	0.0676	2.05	132	HNRNPDL HBA2 F2R FAM118A SLA RBM3 ZNF281 XBP1	0.0751896
100	c7.immunesigdb.v7.4	GSE17580_TREG_VS_TEFF_DN	11	200	0.00791	2.47	153	TCF7 SMPD1 DENND2D TAGLN2 ZFP14 PRR5 CTSD ARL4C VSIR SMAGP NFE2L2	0.0278484
100	c7.immunesigdb.v7.4	GSE17721_CTRL_VS_LPS_8H_BMDC_DN	9	199	0.0114	2.61	119	DCTN4 TIMP1 IFNAR2 PTPRE ITGA4 BIRC3 NFKBIA ANXA1 S100B	0.0315351
100	c7.immunesigdb.v7.4	GSE17721_CTRL_VS_POLYIC_24H_BMDC_DN	10	200	0.0078	2.62	132	TM2D3 KLRK1 DNAJB1 DCTN4 BFAR NFKBIA TNF COPS5 TIMP1 ELOF1	0.0278484
100	c7.immunesigdb.v7.4	GSE17721_LPS_VS_POLYIC_2H_BMDC_UP	8	200	0.0625	2.11	128	ITGA4 DUSP1 NFKBIA RAP1B KLF6 DENND2D TRAF1 RBM7	0.0730619
100	c7.immunesigdb.v7.4	GSE17721_POLYIC_VS_PAM3CSK4_0.5H_BMDC_DN	9	200	0.0495	2.06	148	ELOF1 PTPRE C6orf120 IFNAR2 SYNGR1 PARP12 ESCO1 UBC BCAS2	0.064684
100	c7.immunesigdb.v7.4	GSE17721_POLYIC_VS_PAM3CSK4_1H_BMDC_DN	10	200	0.00277	3.07	114	SNAPC3 PLEKHO2 NCK2 BIRC3 FOSB ITGAX PFKP TNIP1 RAP1B ICAM1	0.01662
100	c7.immunesigdb.v7.4	GSE17721_POLYIC_VS_PAM3CSK4_16H_BMDC_UP	9	200	0.0519	2.03	150	TMUB2 RBMS1 ITGA4 RAP1B SYNGR1 PLEKHO2 UBC TNFRSF9 MLXIP	0.0659982
100	c7.immunesigdb.v7.4	GSE17721_PAM3CSK4_VS_CPG_8H_BMDC_DN	11	200	0.0169	2.37	159	RAP1B HLA-B GLRX FOSB KLRK1 NABP1 KLF6 MLXIP UBC TRA2A DUSP1	0.0395571
100	c7.immunesigdb.v7.4	GSE17721_LPS_VS_PAM3CSK4_0.5H_BMDC_UP	9	200	0.0162	2.45	126	ITGA4 TRA2B KLHL9 UBALD2 ZNF281 IFNAR2 DUSP18 RPSA IGKC	0.03834
100	c7.immunesigdb.v7.4	GSE17721_LPS_VS_PAM3CSK4_2H_BMDC_UP	8	200	0.0649	2.08	130	TNF KLF6 NABP1 JUN TM2D2 EPS15L1 DUSP1 DCK	0.0739235
100	c7.immunesigdb.v7.4	GSE17721_LPS_VS_PAM3CSK4_2H_BMDC_DN	6	200	0.134	2	101	WDR45B BHLHE40 EIF1B NSD1 SRP19 XCL1	0.134
100	c7.immunesigdb.v7.4	GSE17721_PAM3CSK4_VS_GADIQUIMOD_0.5H_BMDC_UP	8	200	0.0129	2.74	101	PRKCB RBMS1 UBC ITGAX TNF HSD17B7 HSP90B1 PTPRE	0.0335085
100	c7.immunesigdb.v7.4	GSE17721_PAM3CSK4_VS_GADIQUIMOD_1H_BMDC_UP	9	200	0.00485	3.02	104	NFKBIA TNFRSF9 JUN CLK1 ICAM1 BIRC3 ST3GAL5 TNIP1 PTPRE	0.0219798
100	c7.immunesigdb.v7.4	GSE17721_PAM3CSK4_VS_GADIQUIMOD_4H_BMDC_DN	9	200	0.0495	2.06	148	BFAR PARP12 TMEM140 SELPLG DBNL QKI TCF7 BCAS2 TRAF1	0.064684
100	c7.immunesigdb.v7.4	GSE17721_PAM3CSK4_VS_GADIQUIMOD_12H_BMDC_DN	9	200	0.0388	2.25	136	RAP1B KLF6 CYTH1 TMUB2 KLRK1 EPS15L1 ITGA4 DBNL GLRX	0.0582
100	c7.immunesigdb.v7.4	GSE17721_PAM3CSK4_VS_GADIQUIMOD_24H_BMDC_DN	9	200	0.0545	2	152	USB1 RBM3 RAD9A HNRNPDL NT5C3A TAP1 HLA-B ANXA1 DCK	0.067688
100	c7.immunesigdb.v7.4	GSE17721_LPS_VS_CPG_1H_BMDC_DN	9	200	0.0382	2.27	135	TNF RSRP1 NFE2L2 S100B NFKBIA CLK1 NCK2 TRAF1 HLA-B	0.0582
100	c7.immunesigdb.v7.4	GSE17721_LPS_VS_CPG_4H_BMDC_UP	9	200	0.0452	2.12	144	PSMB1 RBM7 TRA2A ZNF281 ICAM1 BFAR KLRK1 BHLHE40 PARP12	0.0621135
100	c7.immunesigdb.v7.4	GSE17721_POLYIC_VS_GARDIQUIMOD_0.5H_BMDC_UP	6	200	0.13	2.04	99	TBCE DCTN4 AKNA RBMS1 CD160 DENND2D	0.131544
100	c7.immunesigdb.v7.4	GSE17721_POLYIC_VS_GARDIQUIMOD_2H_BMDC_UP	11	200	0.00791	2.47	153	NT5C3A TMEM140 CCND3 TMUB2 HBA2 RBMS1 NABP1 MYC PSMB1 JUN CASP3	0.0278484
100	c7.immunesigdb.v7.4	GSE17721_LPS_VS_GARDIQUIMOD_2H_BMDC_UP	8	200	0.0637	2.1	129	XCL1 IFRD1 JUN ITGA4 ICAM1 GIMAP1 DUSP1 TRAF1	0.0735398
100	c7.immunesigdb.v7.4	GSE17721_12H_VS_24H_POLYIC_BMDC_UP	8	200	0.0721	2	135	TRA2B RBM3 USB1 NT5C3A CD44 TNIP1 ANXA6 S100A9	0.0777585
100	c7.immunesigdb.v7.4	GSE17721_12H_VS_24H_PAM3CSK4_BMDC_UP	11	200	0.00367	2.77	138	NT5C3A MYC NOL12 RBM7 NFE2L2 RBMS1 ICAM1 USB1 ITGAX DUSP1 CALR	0.0190661
100	c7.immunesigdb.v7.4	GSE17721_0.5H_VS_12H_CPG_BMDC_DN	10	199	0.0263	2.29	149	TAP1 ZNF281 NT5C3A CLK1 NCK2 PARP12 ANXA1 RSRP1 TNIP1 BIRC3	0.0506959
100	c7.immunesigdb.v7.4	GSE17721_0.5H_VS_8H_CPG_BMDC_DN	9	199	0.0545	2	152	TAP1 CLK1 ZNF281 ICAM1 RSRP1 ANXA1 AKNA TRA2A RBM7	0.067688
100	c7.immunesigdb.v7.4	GSE17721_0.5H_VS_24H_CPG_BMDC_DN	8	200	0.0637	2.1	129	SLA TNIP1 ZNF281 NT5C3A HLA-B BIRC3 TAP1 CLK1	0.0735398
100	c7.immunesigdb.v7.4	GSE17721_4_VS_24H_CPG_BMDC_UP	7	200	0.0479	2.22	107	ANKRD44 PARP12 RBM3 BFAR RBMS1 AP3D1 TENT5C	0.0639668
100	c7.immunesigdb.v7.4	GSE17721_0.5H_VS_4H_GARDIQUIMOD_BMDC_DN	9	200	0.0495	2.06	148	HSP90B1 KLF6 NFKBIA IFNAR2 BIRC3 RAP1B HECTD1 SNAPC3 NT5C3A	0.064684
100	c7.immunesigdb.v7.4	GSE17974_0H_VS_0.5H_IN_VITRO_ACT_CD4_TCELL_DN	8	190	0.0227	2.44	112	BTG2 TNF GPR18 AC132192.2 DCTN4 THUMPD3-AS1 IFRD1 NFE2L2	0.0466962
100	c7.immunesigdb.v7.4	GSE17974_0H_VS_1H_IN_VITRO_ACT_CD4_TCELL_DN	12	197	0.00517	2.51	165	TTC9C THUMPD3-AS1 YWHAE BTG2 MIR3142HG TNFSF14 DUSP18 SLA IFRD1 C6orf120 PLEKHO2 TNF	0.0222467
100	c7.immunesigdb.v7.4	GSE17974_0H_VS_6H_IN_VITRO_ACT_CD4_TCELL_UP	10	189	0.0133	2.4	143	TSPAN32 SPON2 DUSP1 UCP2 ST3GAL5 BIN1 ARRB2 ASH1L-AS1 ITGA4 JUN	0.0341313
100	c7.immunesigdb.v7.4	GSE17974_CTRL_VS_ACT_IL4_AND_ANTI_IL12_1H_CD4_TCELL_DN	12	195	0.00252	2.77	151	TTC9C ZNF267 TNF MIR3142HG GPR18 THUMPD3-AS1 C6orf120 NABP1 LAX1 GIMAP1 HSD17B7 TNFSF14	0.0162655
100	c7.immunesigdb.v7.4	GSE17974_CTRL_VS_ACT_IL4_AND_ANTI_IL12_4H_CD4_TCELL_UP	10	194	0.0152	2.34	146	ST3GAL5 DUSP1 BIN1 TAGLN2 ITGA4 PRKCB RNF139 JUN DNAJB1 PYHIN1	0.0368562
100	c7.immunesigdb.v7.4	GSE17974_IL4_AND_ANTI_IL12_VS_UNTREATED_6H_ACT_CD4_TCELL_DN	8	196	0.0614	2.13	127	PYHIN1 GIMAP6 PPP1R2 TPM4 SIRPG IFNAR2 HS3ST3B1 JUN	0.0726567
100	c7.immunesigdb.v7.4	GSE17974_0.5H_VS_72H_UNTREATED_IN_VITRO_CD4_TCELL_UP	10	194	0.0332	2.12	160	ZNF791 ATG2A ANXA1 BTG2 EIF5 CYTH1 RNF139 ZNF14 SRSF6 RSRP1	0.0542472
100	c7.immunesigdb.v7.4	GSE18791_CTRL_VS_NEWCASTLE_VIRUS_DC_1H_DN	7	184	0.011	3.09	79	CLK1 ZNF267 FOSB MIR3142HG TRAF1 AC132192.2 DNAJB1	0.03124
100	c7.immunesigdb.v7.4	GSE18791_CTRL_VS_NEWCASTLE_VIRUS_DC_4H_DN	9	190	0.0382	2.27	135	SAMD9 CLK1 NT5C3A RNF43 ARHGAP27 SIRPG TAP1 TRIM56 TRAF1	0.0582
100	c7.immunesigdb.v7.4	GSE18791_CTRL_VS_NEWCASTLE_VIRUS_DC_6H_DN	13	198	0.00138	2.84	160	ARHGAP27 SAMD9 PARP12 TMEM140 TAP1 CLK1 DYNLT1 NT5C3A ST3GAL5 RAD9A RNF43 TRIM56 GLRX	0.0113054
100	c7.immunesigdb.v7.4	GSE18791_CTRL_VS_NEWCASTLE_VIRUS_DC_8H_DN	9	196	0.0203	2.35	131	SAMD9 PARP12 RAD9A TMEM140 TAP1 NT5C3A TNF CLK1 TRIM56	0.043239
100	c7.immunesigdb.v7.4	GSE18791_CTRL_VS_NEWCASTLE_VIRUS_DC_10H_DN	9	200	0.0507	2.04	149	ZNF267 TNF DYNLT1 SAMD9 ARHGAP27 TAP1 CLK1 TRAF1 TMEM140	0.0658482
100	c7.immunesigdb.v7.4	GSE18791_CTRL_VS_NEWCASTLE_VIRUS_DC_16H_DN	8	195	0.0614	2.13	127	TNF ZNF267 IGHM HS3ST3B1 SAMD9 BBC3 TRAF1 ASH1L-AS1	0.0726567
100	c7.immunesigdb.v7.4	GSE20366_TREG_VS_TCONV_DN	8	200	0.0566	2.23	122	DENND2D GPR18 NFE2L2 BTG2 LAX1 MGAT4A TNFSF14 CD160	0.0696867
100	c7.immunesigdb.v7.4	GSE20715_WT_VS_TLR4_KO_LUNG_UP	9	200	0.0388	2.25	136	ANXA1 TBC1D19 CALR ITGB2 ATP5F1B SULF2 PARP12 DDX5 ANKRD44	0.0582
100	c7.immunesigdb.v7.4	GSE20715_WT_VS_TLR4_KO_48H_OZONE_LUNG_UP	10	200	0.00425	2.88	121	TAGLN2 DUSP1 ATP5F1B NFE2L2 DNAJB1 COX19 PAPOLA RSRP1 UCP2 DEDD2	0.0208103
100	c7.immunesigdb.v7.4	GSE20715_0H_VS_48H_OZONE_LUNG_UP	9	200	0.0442	2.13	143	CIRBP SRSF5 AKNA PRKCB TBC1D19 DYNLT1 IFNAR2 GIMAP1 PTPRE	0.0615333
100	c7.immunesigdb.v7.4	GSE22886_TCELL_VS_BCELL_NAIVE_UP	14	199	0.00309	2.47	196	ARRB2 MED15 TIMP1 IL27RA ARL4C CTSD ANXA1 LY6E SMPD1 GIMAP6 DYNLT1 DNAJB1 GIMAP5 SELPLG	0.0171492
100	c7.immunesigdb.v7.4	GSE22886_CD8_TCELL_VS_BCELL_NAIVE_UP	12	198	0.0174	2.15	190	TIMP1 MED15 DENND2D PRR5 ANXA1 XBP1 P4HB TSPAN32 GIMAP6 IL27RA ARRB2 GNLY	0.0399095
100	c7.immunesigdb.v7.4	GSE22886_DAY1_VS_DAY7_MONOCYTE_IN_CULTURE_UP	11	198	0.0048	2.66	143	TNIP1 CYTH1 TRAF1 RSRP1 TNFRSF9 ATG2A NFKBIA ICAM1 SMAGP KLF6 EPS15L1	0.0219798
100	c7.immunesigdb.v7.4	GSE22886_NAIVE_CD8_TCELL_VS_MONOCYTE_UP	13	199	0.00855	2.35	190	DENND2D CD160 MGAT4A GPR18 SIRPG PRR5 GNLY GZMH NCK2 SMPD1 DNAJB1 KLRK1 CLK1	0.0288881
100	c7.immunesigdb.v7.4	GSE22886_NAIVE_CD4_TCELL_VS_DC_UP	11	197	0.026	2.1	178	DUSP1 PRR5 TCF7 CYTH1 NCK2 ZNF91 RAD9A DNAJB1 GPR18 TRA2A MED15	0.0506959
100	c7.immunesigdb.v7.4	GSE22886_NAIVE_CD4_TCELL_VS_MONOCYTE_UP	11	197	0.0316	2.01	185	SIRPG MGAT4A CLK1 BIN1 SMPD1 GPR18 PRR5 NCK2 ZNF14 TENT5C DENND2D	0.0529984
100	c7.immunesigdb.v7.4	GSE22886_CTRL_VS_LPS_24H_DC_DN	13	200	0.00146	2.82	161	ICAM1 TAP1 HLA-F DUSP1 HLA-B DYNLT1 SAMD9 TNIP1 CASP3 CD58 BIRC3 TRAF1 TNFRSF9	0.0113084
100	c7.immunesigdb.v7.4	GSE22886_NAIVE_CD4_TCELL_VS_12H_ACT_TH2_UP	12	199	0.00469	2.54	163	ZNF91 OGA SIRPG CIRBP NCK2 BIN1 DDX5 TSPAN32 AMT SMPD1 SRSF5 ST3GAL5	0.0217167
100	c7.immunesigdb.v7.4	GSE22886_NAIVE_CD4_TCELL_VS_48H_ACT_TH2_UP	9	200	0.0473	2.09	146	ZNF91 NCK2 SMPD1 DUSP1 SMAGP TSPAN32 CIRBP MYC ADD3	0.0633642
100	c7.immunesigdb.v7.4	GSE24026_PD1_LIGATION_VS_CTRL_IN_ACT_TCELL_LINE_UP	10	197	0.034	2.11	161	TIMP1 TAP1 SLA ANXA1 CD58 HLA-B LAX1 HSD17B7 HLA-C GPR18	0.0542472
100	c7.immunesigdb.v7.4	GSE24081_CONTROLLER_VS_PROGRESSOR_HIV_SPECIFIC_CD8_TCELL_UP	8	198	0.0286	2.33	117	IFRD1 BIRC3 SRSF6 TNF S100B WDR45B CLK1 TRA2B	0.0516254
100	c7.immunesigdb.v7.4	GSE24102_GRANULOCYSTIC_MDSC_VS_NEUTROPHIL_DN	14	200	0.000126	3.53	142	TNIP1 CD99 DBI WDR74 TIMP1 TRIM13 B3GALT6 ZFP14 CD74 CD160 TMED9 IL27RA HS3ST3B1 NOL12	0.003834
100	c7.immunesigdb.v7.4	GSE24142_EARLY_THYMIC_PROGENITOR_VS_DN2_THYMOCYTE_UP	10	200	0.00506	2.8	124	ITGB2 CD44 PTPRE TNFSF14 GCSAM ITGAX TSPAN32 ANXA1 VSIR EID1	0.0222223
100	c7.immunesigdb.v7.4	GSE24142_EARLY_THYMIC_PROGENITOR_VS_DN3_THYMOCYTE_UP	8	200	0.0574	2.21	123	ITGAX TSPAN32 TNFSF14 ANXA1 PTPRE TAGLN2 GCSAM CD44	0.070468
100	c7.immunesigdb.v7.4	GSE24142_DN2_VS_DN3_THYMOCYTE_UP	8	200	0.034	2.25	121	CD44 ANXA1 PTPRE TAGLN2 BIN1 ITGA4 ITGAX ADD3	0.0542472
100	c7.immunesigdb.v7.4	GSE24142_EARLY_THYMIC_PROGENITOR_VS_DN2_THYMOCYTE_ADULT_UP	8	200	0.0625	2.11	128	PTPRE TENT5C EID1 ANXA1 ITGB2 VSIR BFAR RSRP1	0.0730619
100	c7.immunesigdb.v7.4	GSE24142_EARLY_THYMIC_PROGENITOR_VS_DN3_THYMOCYTE_ADULT_UP	9	200	0.0203	2.35	131	SPRY2 GIMAP6 TENT5C ST3GAL5 NFKBIA ICAM1 AKNA ITGAX PTPRE	0.043239
100	c7.immunesigdb.v7.4	GSE24142_EARLY_THYMIC_PROGENITOR_VS_DN2_THYMOCYTE_FETAL_UP	10	200	0.00314	3.01	116	CD44 BIRC3 SULF2 GCSAM ICAM1 SLA ITGB2 TNFSF14 HLA-C CMTR2	0.0171492
100	c7.immunesigdb.v7.4	GSE24142_EARLY_THYMIC_PROGENITOR_VS_DN2_THYMOCYTE_FETAL_DN	8	200	0.00753	3.03	92	UBE2L3 CASP3 ZNF14 NCK2 XBP1 BHLHE40 DENND2D S100A9	0.0274169
100	c7.immunesigdb.v7.4	GSE24142_EARLY_THYMIC_PROGENITOR_VS_DN3_THYMOCYTE_FETAL_UP	8	200	0.0706	2.01	134	BIRC3 ANXA1 HLA-C GCSAM ARRB2 CD44 ADD3 TRIM13	0.0768534
100	c7.immunesigdb.v7.4	GSE24142_DN2_VS_DN3_THYMOCYTE_FETAL_DN	8	199	0.0312	2.29	119	TAP1 ANKRD46 SMPD1 UBALD2 DENND2D TRAF1 DEDD2 BTG2	0.0525344
100	c7.immunesigdb.v7.4	GSE24634_NAIVE_CD4_TCELL_VS_DAY3_IL4_CONV_TREG_UP	10	198	0.0332	2.12	160	CYTH1 BTG2 CLK1 SRSF5 TENT5C SMAGP GCC2 SMPD1 TCF7 MGAT4A	0.0542472
100	c7.immunesigdb.v7.4	GSE24634_NAIVE_CD4_TCELL_VS_DAY5_IL4_CONV_TREG_UP	12	200	0.00329	2.67	156	RNF139 NOL12 CYTH1 SRSF5 TENT5C TMUB2 AMT MGAT4A CLK1 RSRP1 HLA-F NFKBIA	0.017741
100	c7.immunesigdb.v7.4	GSE2706_UNSTIM_VS_2H_R848_DC_DN	9	193	0.014	2.51	123	NABP1 BTG2 MIR3142HG TRAF1 ICAM1 HS3ST3B1 TAP1 BIRC3 NFKBIA	0.0357126
100	c7.immunesigdb.v7.4	GSE2706_UNSTIM_VS_2H_LPS_DC_DN	10	194	0.00451	2.85	122	ICAM1 TNIP1 NFKBIA HS3ST3B1 TAP1 MIR3142HG NABP1 BIRC3 BTG2 TRAF1	0.0213
100	c7.immunesigdb.v7.4	GSE2706_UNSTIM_VS_2H_LPS_AND_R848_DC_DN	11	191	0.00204	3.01	128	SAMD9 DUSP1 NABP1 BTG2 NFKBIA MIR3142HG ICAM1 TRAF1 BIRC3 HS3ST3B1 TNIP1	0.0137943
100	c7.immunesigdb.v7.4	GSE2706_2H_VS_8H_R848_STIM_DC_UP	8	194	0.0603	2.15	126	DUOX1 MIR3142HG GLRX P2RY11 NFE2L2 ICAM1 LINC00528 BTG2	0.0719546
100	c7.immunesigdb.v7.4	GSE2706_2H_VS_8H_LPS_STIM_DC_DN	9	194	0.0114	2.61	119	NCK2 ZNF281 TNFRSF9 DYNLT1 TAP1 SAMD9 HLA-F TMEM140 RAD9A	0.0315351
100	c7.immunesigdb.v7.4	GSE27786_LSK_VS_MONO_MAC_DN	8	200	0.0566	2.23	122	KLRK1 UBALD2 UCP2 GSDMD ATG2A GEMIN7 ZNF414 PRMT9	0.0696867
100	c7.immunesigdb.v7.4	GSE27786_ERYTHROBLAST_VS_MONO_MAC_UP	8	200	0.00908	2.93	95	DCK SAT2 SYNGR1 DUOX1 MOB2 ATP5F1B GEMIN7 C1orf109	0.0291153
100	c7.immunesigdb.v7.4	GSE2826_WT_VS_BTK_KO_BCELL_DN	9	200	0.00517	2.99	105	CASP3 S100A9 GLRX TNFRSF9 YWHAE CD160 B3GALT6 HBB TRAF1	0.0222467
100	c7.immunesigdb.v7.4	GSE2826_XID_VS_BTK_KO_BCELL_DN	8	200	0.034	2.25	121	S100A9 TAP1 GLRX CD160 HBB HBA2 LY6E PFKP	0.0542472
100	c7.immunesigdb.v7.4	GSE29615_DAY3_VS_DAY7_LAIV_FLU_VACCINE_PBMC_DN	8	191	0.0109	2.83	98	TNF UBC DCTN4 ZNF540 SPRY2 ESCO1 BHLHE40 PSMB1	0.03124
100	c7.immunesigdb.v7.4	GSE29617_CTRL_VS_DAY7_TIV_FLU_VACCINE_PBMC_2008_UP	10	196	0.00506	2.8	124	BTG2 CHMP1B NFE2L2 DUSP1 DCTN4 TM2D3 FOSB MIR3142HG RBM7 HBB	0.0222223
100	c7.immunesigdb.v7.4	GSE29618_BCELL_VS_MONOCYTE_UP	9	194	0.0388	2.25	136	IGHM RPSA TENT5C IGKC NCK2 BIRC3 MYC DDX6 OGA	0.0582
100	c7.immunesigdb.v7.4	GSE29618_BCELL_VS_PDC_UP	13	195	0.000915	2.99	153	BIRC3 MYC IGHM NCK2 TENT5C JUN DUSP1 IGKC HLA-F PAPOLA EIF1B PARP12 NFKBIA	0.008662
100	c7.immunesigdb.v7.4	GSE29618_BCELL_VS_MDC_UP	12	193	0.00179	2.89	145	IKZF3 BIRC3 IGHM NCK2 EIF1B IGKC OGA TENT5C MYC GPR18 ADD3 EIF5	0.0129244
100	c7.immunesigdb.v7.4	GSE29618_BCELL_VS_MDC_DN	11	200	0.00996	2.39	158	TIMP1 UBE2L3 ARPC4 SELPLG ACTB BHLHE40 ARL4C GLRX ITGAX ITGB2 TMSB10	0.02988
100	c7.immunesigdb.v7.4	GSE29618_MONOCYTE_VS_PDC_UP	10	199	0.00703	2.66	130	ITGAX SLA LST1 ITGB2 CD44 S100A9 TIMP1 ANXA1 HLA-F CD58	0.02698
100	c7.immunesigdb.v7.4	GSE29618_MONOCYTE_VS_MDC_UP	9	200	0.0195	2.37	130	S100A9 RBMS1 CTSD CD44 NFKBIA HLA-F GIMAP5 HLA-B BTG2	0.0428196
100	c7.immunesigdb.v7.4	GSE29618_BCELL_VS_MONOCYTE_DAY7_FLU_VACCINE_UP	15	195	4.86e-05	3.68	147	GPR18 IGHM IKZF3 IGKC BIRC3 ADD3 OGA DDX6 MYC OSBPL10 RPSA BIN1 TENT5C NCK2 SMAGP	0.00295766
100	c7.immunesigdb.v7.4	GSE29618_BCELL_VS_PDC_DAY7_FLU_VACCINE_UP	13	193	0.000761	3.05	150	IGHM IKZF3 BIRC3 MYC GPR18 ADD3 OSBPL10 TENT5C OGA IGKC SMAGP NCK2 JUN	0.00820829
100	c7.immunesigdb.v7.4	GSE29618_BCELL_VS_MDC_DAY7_FLU_VACCINE_UP	14	191	0.000116	3.56	141	IGHM BIRC3 IKZF3 IGKC OGA ADD3 PRKCB OSBPL10 MYC DDX6 GPR18 SMAGP EIF1B NCK2	0.003834
100	c7.immunesigdb.v7.4	GSE29618_MONOCYTE_VS_MDC_DAY7_FLU_VACCINE_UP	13	200	0.000342	3.35	138	S100A9 CTSD ICAM1 RBMS1 CD44 NFKBIA BTG2 GIMAP5 DUSP1 HLA-B GLRX HLA-F GIMAP6	0.00633443
100	c7.immunesigdb.v7.4	GSE29618_PRE_VS_DAY7_POST_LAIV_FLU_VACCINE_MONOCYTE_DN	10	200	0.0295	2.2	155	TRA2B IL27RA RSRP1 FOSB JUN BTG2 SMARCC2 DUSP1 SLA EIF5	0.0516675
100	c7.immunesigdb.v7.4	GSE29618_LAIV_VS_TIV_FLU_VACCINE_DAY7_PDC_UP	11	198	0.00909	2.42	156	TMEM140 RSRP1 DYNLT1 ANKRD11 IFRD1 CLK1 ITGA4 SRSF6 SRSF5 DDX5 PTPRE	0.0291153
100	c7.immunesigdb.v7.4	GSE30083_SP1_VS_SP2_THYMOCYTE_DN	8	200	0.00436	3.35	84	TAP1 OSBPL10 ST3GAL5 SPON2 ADD3 TNFRSF9 DENND2D SLC16A13	0.0208692
100	c7.immunesigdb.v7.4	GSE30962_ACUTE_VS_CHRONIC_LCMV_PRIMARY_INF_CD8_TCELL_UP	10	200	0.0407	2.01	168	ICAM1 VSIR ANKRD11 ARL4C NCK2 SELPLG IFNAR2 ITGB2 TNIP1 RAP1B	0.0589735
100	c7.immunesigdb.v7.4	GSE32423_CTRL_VS_IL7_MEMORY_CD8_TCELL_DN	6	198	0.0455	2.44	84	TNFSF14 UQCRC2 DONSON PRDM16 CMTR2 GOLGA4	0.0623248
100	c7.immunesigdb.v7.4	GSE3337_CTRL_VS_4H_IFNG_IN_CD8POS_DC_DN	14	200	0.000241	3.3	151	GIMAP1 TAP1 ST6GALNAC6 TNF CD44 SNAPC3 NCK2 JUN SLA PFKP SMAGP PAPOLA XCL1 MYC	0.0051333
100	c7.immunesigdb.v7.4	GSE33513_TCF7_KO_VS_HET_EARLY_THYMIC_PROGENITOR_UP	7	199	0.0291	2.49	96	F2R CCND3 TMEM140 TNFSF14 HS3ST3B1 HLA-B MGAT4A	0.0516525
100	c7.immunesigdb.v7.4	GSE339_EX_VIVO_VS_IN_CULTURE_CD8POS_DC_DN	11	200	0.00533	2.62	145	CYTH1 TENT5C IFRD1 BHLHE40 NFKBIA TNIP1 XBP1 C6orf120 ARL4C TRAF1 BIN1	0.0227058
100	c7.immunesigdb.v7.4	GSE34205_RSV_VS_FLU_INF_INFANT_PBMC_DN	11	195	0.00996	2.39	158	LY6E HLA-F HLA-B UBC SPON2 ACTB ITGB2 HLA-C CCND3 GNLY NT5C3A	0.02988
100	c7.immunesigdb.v7.4	GSE360_CTRL_VS_T_GONDII_DC_DN	10	198	0.00212	3.2	110	TRAF1 NCK2 TRA2A TAGLN2 NFKBIA TAP1 IGKC IFRD1 XCL1 DUSP1	0.0139597
100	c7.immunesigdb.v7.4	GSE360_CTRL_VS_M_TUBERCULOSIS_DC_DN	9	200	0.0133	2.54	122	CD44 TRAF1 IFRD1 S100A9 ICAM1 DNAJB1 NFKBIA RBMS1 TNIP1	0.0341313
100	c7.immunesigdb.v7.4	GSE360_L_DONOVANI_VS_L_MAJOR_DC_DN	7	196	0.0973	2	118	ARRB2 DYNLT1 KLF6 XCL1 KLHL9 LY6E DUSP1	0.09869
100	c7.immunesigdb.v7.4	GSE360_L_MAJOR_VS_B_MALAYI_LOW_DOSE_DC_UP	8	200	0.0691	2.03	133	XBP1 TAP1 CLK1 TNIP1 DNAJB1 ICAM1 CYTH1 ARL4C	0.0760636
100	c7.immunesigdb.v7.4	GSE360_T_GONDII_VS_B_MALAYI_HIGH_DOSE_DC_UP	7	198	0.046	2.24	106	TRAF1 NFKBIA DUSP1 DYNLT1 TAGLN2 TAP1 IGKC	0.0624076
100	c7.immunesigdb.v7.4	GSE360_T_GONDII_VS_B_MALAYI_LOW_DOSE_DC_UP	7	197	0.0891	2.09	113	TRAF1 DUSP1 TAP1 CLK1 TAGLN2 NFKBIA TNIP1	0.0932595
100	c7.immunesigdb.v7.4	GSE360_HIGH_DOSE_B_MALAYI_VS_M_TUBERCULOSIS_DC_DN	11	200	0.00276	2.89	133	HSP90B1 TIMP1 NFKBIA DUSP1 DBI TRAF1 S100A9 ARPC3 ICAM1 GLRX UBE2L3	0.01662
100	c7.immunesigdb.v7.4	GSE360_L_DONOVANI_VS_L_MAJOR_MAC_DN	8	200	0.0152	2.65	104	NFKBIA KAT5 CYTH1 DUSP1 TNIP1 TRAF1 CIRBP NCK2	0.0368562
100	c7.immunesigdb.v7.4	GSE360_L_MAJOR_VS_B_MALAYI_HIGH_DOSE_MAC_UP	6	200	0.0653	2.21	92	TRAF1 CD44 BCAS2 NFKBIA TNIP1 ANXA1	0.0739835
100	c7.immunesigdb.v7.4	GSE36476_CTRL_VS_TSST_ACT_16H_MEMORY_CD4_TCELL_YOUNG_UP	12	198	0.0126	2.33	177	MGAT4A ADD3 ARL4C JUN ITGB2 DNAJB1 CIRBP TENT5C ATG2A CLK1 BIN1 ANXA1	0.0331914
100	c7.immunesigdb.v7.4	GSE36476_CTRL_VS_TSST_ACT_40H_MEMORY_CD4_TCELL_YOUNG_UP	17	197	2.33e-05	3.56	172	CIRBP DUSP1 JUN SMAGP ADD3 ARL4C DNAJB1 MGAT4A GOLGA4 CLK1 ZNF14 ITGB2 CYTH1 AMT ANXA1 TENT5C FOSB	0.0019454
100	c7.immunesigdb.v7.4	GSE36476_CTRL_VS_TSST_ACT_72H_MEMORY_CD4_TCELL_YOUNG_UP	20	198	7.1e-07	4.1	180	DUSP1 ADD3 CIRBP PRKCB ARL4C MGAT4A AMT GOLGA4 KLF6 DNAJB1 ANXA1 CLK1 TENT5C FOSB ITGB2 NCK2 HLA-F HBB BTG2 TIMP1	0.00030246
100	c7.immunesigdb.v7.4	GSE36476_CTRL_VS_TSST_ACT_16H_MEMORY_CD4_TCELL_OLD_UP	13	198	0.00067	3.1	148	ARL4C DNAJB1 ADD3 ATF7IP2 BIN1 TENT5C JUN SIRPG PRKCB MGAT4A CIRBP ITGB2 ANXA1	0.00820829
100	c7.immunesigdb.v7.4	GSE36476_CTRL_VS_TSST_ACT_40H_MEMORY_CD4_TCELL_OLD_UP	12	197	0.000599	3.32	128	ARL4C ADD3 DUSP1 JUN TENT5C ITGB2 ANXA1 DNAJB1 CIRBP AMT ATF7IP2 PTPRE	0.00820829
100	c7.immunesigdb.v7.4	GSE36476_CTRL_VS_TSST_ACT_72H_MEMORY_CD4_TCELL_OLD_UP	8	197	0.0603	2.15	126	DUSP1 DNAJB1 ANXA1 CIRBP JUN SMAGP TENT5C ADD3	0.0719546
100	c7.immunesigdb.v7.4	GSE37416_CTRL_VS_3H_F_TULARENSIS_LVS_NEUTROPHIL_DN	8	195	0.0583	2.19	124	TRA2A NFE2L2 TNF CLK1 NABP1 ICAM1 BHLHE40 TRAF1	0.0707573
100	c7.immunesigdb.v7.4	GSE37416_12H_VS_48H_F_TULARENSIS_LVS_NEUTROPHIL_DN	8	190	0.0614	2.13	127	BHLHE40 CAPN12 EIF1B DENND2D UBC LINC00685 HECTD1 DBI	0.0726567
100	c7.immunesigdb.v7.4	GSE3982_CTRL_VS_PMA_STIM_EOSINOPHIL_DN	10	200	0.00129	3.44	103	CALR DNAJB1 BHLHE40 HNRNPA2B1 RAD9A ZNF267 RNF139 JUN MGAT4A GZMH	0.0107753
100	c7.immunesigdb.v7.4	GSE3982_MEMORY_CD4_TCELL_VS_TH2_UP	10	196	0.0302	2.18	156	ADD3 KLF6 BIN1 ANXA1 DDX5 TMUB2 HLA-F GSDMD GIMAP5 CD44	0.0516675
100	c7.immunesigdb.v7.4	GSE3982_MAC_VS_NEUTROPHIL_LPS_STIM_DN	6	196	0.134	2	101	TMUB2 PLEKHJ1 BTG2 TCF7 TSPAN32 MGAT4A	0.134
100	c7.immunesigdb.v7.4	GSE3982_EOSINOPHIL_VS_MAST_CELL_UP	9	199	0.0127	2.56	121	CYTH1 TM2D3 DDX6 HLA-F TNFSF14 SLA ITGAX SAMD9 ZNF281	0.0331914
100	c7.immunesigdb.v7.4	GSE3982_EOSINOPHIL_VS_BASOPHIL_UP	7	196	0.0938	2.03	116	PLEKHJ1 BFAR ZNF14 LST1 S100A9 TRIM13 ANKRD46	0.0955952
100	c7.immunesigdb.v7.4	GSE3982_EOSINOPHIL_VS_NKCELL_UP	8	197	0.034	2.25	121	HLA-B C2orf68 SLA DDX6 ZNF281 LST1 GLRX TNFSF14	0.0542472
100	c7.immunesigdb.v7.4	GSE3982_EOSINOPHIL_VS_TH1_UP	8	195	0.0299	2.31	118	IFNAR2 CLK1 CD44 ANXA1 PTPRE NFE2L2 ZNF14 HLA-C	0.0516675
100	c7.immunesigdb.v7.4	GSE3982_EOSINOPHIL_VS_TH2_UP	8	195	0.0649	2.08	130	ANXA1 CLK1 HLA-F PTPRE DDX6 TM2D3 NFE2L2 CD44	0.0739235
100	c7.immunesigdb.v7.4	GSE3982_MAST_CELL_VS_NEUTROPHIL_DN	8	197	0.0691	2.03	133	APOLD1 TSPAN32 MED15 SAMD9 SELPLG RAD9A GLRX FBXO22	0.0760636
100	c7.immunesigdb.v7.4	GSE3982_MAST_CELL_VS_BASOPHIL_DN	11	199	0.00909	2.42	156	TMSB10 TMEM140 ACTB ARL4C DUSP1 PAPOLA SELPLG ADD3 CCND3 RSRP1 GIMAP6	0.0291153
100	c7.immunesigdb.v7.4	GSE3982_MAST_CELL_VS_EFF_MEMORY_CD4_TCELL_DN	11	195	0.00079	3.42	114	GIMAP6 PYHIN1 RAD9A RSRP1 ARL4C GZMH CCND3 TRAF1 CYTH1 ZNF281 SRSF5	0.00820829
100	c7.immunesigdb.v7.4	GSE3982_MAST_CELL_VS_CENT_MEMORY_CD4_TCELL_DN	11	198	0.00432	2.71	141	TMSB10 RSRP1 TCF7 RAD9A TSPAN32 GIMAP6 ARL4C CCND3 ADD3 HLA-B ANKRD11	0.0208692
100	c7.immunesigdb.v7.4	GSE3982_MAST_CELL_VS_NKCELL_DN	10	199	0.00566	2.75	126	IL27RA SYNGR1 GIMAP6 F2R CCND3 UCP2 TRAF1 HLA-F CYTH1 ANKRD11	0.0229634
100	c7.immunesigdb.v7.4	GSE3982_DC_VS_EFF_MEMORY_CD4_TCELL_DN	8	196	0.0663	2.06	131	GIMAP6 SRSF5 SIRPG ZNF281 ARL4C CYTH1 SMARCC2 GZMH	0.0743258
100	c7.immunesigdb.v7.4	GSE3982_BCELL_VS_NKCELL_DN	7	197	0.0291	2.49	96	MLXIP SYNGR1 SPON2 BHLHE40 USB1 DDX6 ARL4C	0.0516525
100	c7.immunesigdb.v7.4	GSE3982_CENT_MEMORY_CD4_TCELL_VS_TH1_UP	12	198	0.00052	3.38	126	ANXA1 NCK2 ZNF14 BIN1 HLA-C TRIM13 IFNAR2 HLA-F SIRPG CD44 TCF7 CIRBP	0.00763862
100	c7.immunesigdb.v7.4	GSE3982_CENT_MEMORY_CD4_TCELL_VS_TH2_UP	9	198	0.0388	2.25	136	BIN1 HLA-B DUSP1 SRSF5 ADD3 CD44 ANXA1 GIMAP5 ITGB2	0.0582
100	c7.immunesigdb.v7.4	GSE3982_NKCELL_VS_TH2_UP	7	198	0.084	2.17	109	ANXA1 CD44 PTPRE CD160 HLA-C S100B SPON2	0.0896842
100	c7.immunesigdb.v7.4	GSE39820_CTRL_VS_IL1B_IL6_IL23A_CD4_TCELL_DN	9	200	0.0473	2.09	146	IGKC DCTN4 TRAF1 TIMP1 TNFSF14 GPR18 MED10 NFE2L2 TNIP1	0.0633642
100	c7.immunesigdb.v7.4	GSE39820_IL1B_IL6_VS_IL1B_IL6_IL23A_TREATED_CD4_TCELL_UP	8	199	0.0178	2.57	107	ARL4C IKZF3 F2R HLA-B PRMT9 RNF43 PARP12 CASP3	0.0399095
100	c7.immunesigdb.v7.4	GSE5463_CTRL_VS_DEXAMETHASONE_TREATED_THYMOCYTE_UP	10	200	0.0407	2.01	168	TAP1 SELPLG TAGLN2 TNIP1 CYTH1 IL27RA BIN1 IFNAR2 CD74 BHLHE40	0.0589735
100	c7.immunesigdb.v7.4	GSE6566_STRONG_VS_WEAK_DC_STIMULATED_CD4_TCELL_UP	6	191	0.0074	3.81	56	SYNGR1 PFKP HSP90B1 BHLHE40 TAP1 HBB	0.0272126
100	c7.immunesigdb.v7.4	GSE7460_TCONV_VS_TREG_THYMUS_UP	9	200	0.0178	2.41	128	ZNF14 ANKRD11 AP3D1 GPR18 NFE2L2 ANXA6 ARL4C TRIM56 GZMH	0.0399095
100	c7.immunesigdb.v7.4	GSE7460_CTRL_VS_TGFB_TREATED_ACT_TCONV_UP	8	199	0.0603	2.15	126	TNFSF14 EPS15 KLF6 ANXA1 NFE2L2 SUSD1 CD44 GCC2	0.0719546
100	c7.immunesigdb.v7.4	GSE7852_TREG_VS_TCONV_FAT_UP	8	200	0.0706	2.01	134	TNFRSF9 GLRX ANXA1 DUSP1 DYNLT1 MLXIP TBC1D19 TSPAN31	0.0768534
100	c7.immunesigdb.v7.4	GSE8868_SPLEEN_VS_INTESTINE_CD11B_POS_CD11C_NEG_DC_DN	8	200	0.0649	2.08	130	HLA-B APOLD1 ARL4C TENT5C CALR TRIM13 IGKC ICAM1	0.0739235
100	c7.immunesigdb.v7.4	GSE9006_TYPE_1_DIABETES_AT_DX_VS_4MONTH_POST_DX_PBMC_UP	10	200	0.0357	2.08	163	CTSD FOSB RBM3 NFKBIA CIRBP DUSP1 NSD1 PLEKHO2 BHLHE40 P4HB	0.0563267
100	c7.immunesigdb.v7.4	GSE9037_CTRL_VS_LPS_1H_STIM_BMDM_DN	7	200	0.0891	2.09	113	TNIP1 HBB JUN UBC HSD17B7 MGAT4A ST3GAL5	0.0932595
100	c7.immunesigdb.v7.4	GSE9650_NAIVE_VS_EFF_CD8_TCELL_DN	12	199	0.00312	2.69	155	TSPAN31 ITGAX KLRK1 ANXA1 BHLHE40 ANXA6 CTSD GLRX CD160 DBI ACTB ITGA4	0.0171492
100	c7.immunesigdb.v7.4	GSE9650_NAIVE_VS_MEMORY_CD8_TCELL_DN	17	200	1.25e-05	3.76	164	TSPAN31 ITGAX FOSB F2R ANXA1 KLRK1 KLF6 BHLHE40 CCND3 UBC CD44 GLRX PFKP CTSD ITGA4 TENT5C CD160	0.00133125
100	c7.immunesigdb.v7.4	GSE9650_EFFECTOR_VS_MEMORY_CD8_TCELL_UP	10	199	0.0283	2.23	153	ITGAX GLRX TNFRSF9 CTSD ELOF1 PPP2R5C DBI ANXA1 ITGA4 RAP1B	0.0516254
100	c7.immunesigdb.v7.4	GSE9650_EFFECTOR_VS_MEMORY_CD8_TCELL_DN	13	200	0.00372	2.51	179	FOSB DUSP1 TCF7 MYC KLF6 DDX5 IFNAR2 ARL4C TRAF1 JUN TENT5C DDX6 EIF5	0.019093
100	c7.immunesigdb.v7.4	GSE9650_EXHAUSTED_VS_MEMORY_CD8_TCELL_DN	16	200	0.000186	3.08	184	KLRK1 ANXA1 TSPAN31 CCND3 CD44 TAGLN2 PRKCB ITGAX ARL4C COPS5 PFKP UBALD2 ANXA6 ITGB2 KLF6 DUSP1	0.004686
100	c7.immunesigdb.v7.4	GSE9988_ANTI_TREM1_VS_LPS_MONOCYTE_DN	14	198	7.87e-05	3.71	136	ICAM1 EIF1B BIRC3 TNF NFE2L2 XBP1 TNFRSF9 LINC00528 QKI TRAF1 NFKBIA MIR3142HG HS3ST3B1 GIMAP5	0.00335262
100	c7.immunesigdb.v7.4	GSE9988_ANTI_TREM1_VS_LOW_LPS_MONOCYTE_DN	13	198	0.000189	3.58	130	ICAM1 NFE2L2 TNF BIRC3 TRAF1 LINC00528 NFKBIA TNFRSF9 EIF1B MIR3142HG GIMAP5 QKI TNIP1	0.004686
100	c7.immunesigdb.v7.4	GSE9988_ANTI_TREM1_VS_ANTI_TREM1_AND_LPS_MONOCYTE_DN	11	195	0.000733	3.46	113	TNF TRAF1 ICAM1 BIRC3 NFKBIA KLF6 LINC00528 GIMAP5 MIR3142HG ATF7IP2 TNFRSF9	0.00820829
100	c7.immunesigdb.v7.4	GSE9988_ANTI_TREM1_VS_CTRL_TREATED_MONOCYTES_UP	8	198	0.0603	2.15	126	SPRY2 JUN DUSP1 PPFIA1 TNFSF14 PTPRE DDX5 TNF	0.0719546
100	c7.immunesigdb.v7.4	GSE9988_LPS_VS_CTRL_TREATED_MONOCYTE_UP	11	196	0.00105	3.3	118	TNF EIF1B DUSP1 ICAM1 BTG2 BIRC3 DDX5 NFKBIA MIR3142HG XBP1 HS3ST3B1	0.00951702
100	c7.immunesigdb.v7.4	GSE9988_LPS_VS_VEHICLE_TREATED_MONOCYTE_UP	11	196	0.000913	3.36	116	EIF1B TNF MIR3142HG DUSP1 ICAM1 NFKBIA BTG2 BIRC3 DDX5 XBP1 JUN	0.008662
100	c7.immunesigdb.v7.4	GSE9988_LOW_LPS_VS_CTRL_TREATED_MONOCYTE_UP	11	196	0.00113	3.26	119	TNF ICAM1 DUSP1 EIF1B NFKBIA BIRC3 BTG2 MIR3142HG NFE2L2 JUN DDX5	0.0100287
100	c7.immunesigdb.v7.4	GSE9988_LOW_LPS_VS_VEHICLE_TREATED_MONOCYTE_UP	9	196	0.0114	2.61	119	TNF EIF1B MIR3142HG DUSP1 ICAM1 NFKBIA JUN BIRC3 NFE2L2	0.0315351
100	c7.immunesigdb.v7.4	GSE369_PRE_VS_POST_IL6_INJECTION_SOCS3_KO_LIVER_UP	14	199	0.000276	3.25	153	NR2C2 BHLHE40 IFRD1 JUN RNF139 PAPOLA RBM3 CLK1 CD44 KLF6 PPFIA1 ZNF267 PTPRE EIF5	0.00534436
100	c7.immunesigdb.v7.4	GSE2770_IL12_AND_TGFB_ACT_VS_ACT_CD4_TCELL_6H_UP	8	198	0.0649	2.08	130	AMT SIRPG C2orf68 ZNF343 CD44 TCF7 SPON2 PYHIN1	0.0739235
100	c7.immunesigdb.v7.4	GSE2770_TGFB_AND_IL4_ACT_VS_ACT_CD4_TCELL_2H_DN	14	194	0.000756	2.91	169	ARHGAP27 PARP12 RAD9A DYNLT1 PARP10 TRIM56 LY6E NABP1 DCTN4 SAMD9 NT5C3A GIMAP6 TM2D3 RBM7	0.00820829
100	c7.immunesigdb.v7.4	GSE2770_TGFB_AND_IL4_VS_TGFB_AND_IL12_TREATED_ACT_CD4_TCELL_6H_DN	10	200	0.0272	2.26	151	TRAF1 TCF7 NT5C3A DCK BHLHE40 HNRNPA2B1 IKZF3 MGAT4A TRIM13 PARP12	0.0510079
100	c7.immunesigdb.v7.4	GSE2770_TGFB_AND_IL4_VS_IL4_TREATED_ACT_CD4_TCELL_48H_DN	10	198	0.0348	2.09	162	MYC LINC00528 AMT ADD3 SMARCC2 SAT2 P2RY8 ITGA4 ANXA6 LST1	0.0553164
100	c7.immunesigdb.v7.4	GSE2770_IL12_AND_TGFB_VS_IL4_TREATED_ACT_CD4_TCELL_2H_UP	9	198	0.0442	2.13	143	HLA-B TM2D2 ZNF267 TRIM56 TNIP1 TMED9 SMPD1 MIR3142HG AP3D1	0.0615333
100	c7.immunesigdb.v7.4	GSE2770_IL4_ACT_VS_ACT_CD4_TCELL_6H_UP	10	198	0.0309	2.17	157	BHLHE40 P2RY8 ANXA6 UQCRC2 ADD3 ZNF91 AMT TAGLN2 ARL4C SRSF5	0.0525344
100	c7.immunesigdb.v7.4	GSE1740_UNSTIM_VS_IFNA_STIMULATED_MCSF_DERIVED_MACROPHAGE_DN	8	193	0.034	2.25	121	GPR174 IFRD1 TNF CD74 HLA-B TAP1 DYNLT1 F2R	0.0542472
100	c7.immunesigdb.v7.4	GSE1791_CTRL_VS_NEUROMEDINU_IN_T_CELL_LINE_3H_UP	9	188	0.0074	2.81	111	TMED9 TRIM56 CD74 GIMAP6 TNF IFRD1 NIFK-AS1 TAP1 DYNLT1	0.0272126
100	c7.immunesigdb.v7.4	GSE2128_CTRL_VS_MIMETOPE_NEGATIVE_SELECTION_DP_THYMOCYTE_C57BL6_UP	7	190	0.0263	2.55	94	BHLHE40 ICAM1 GLRX THUMPD3-AS1 ITGB2 BTG2 TNF	0.0506959
100	c7.immunesigdb.v7.4	GSE2405_0H_VS_12H_A_PHAGOCYTOPHILUM_STIM_NEUTROPHIL_UP	14	199	0.000496	3.05	162	RAP1B HLA-B BIN1 ANXA6 XCL1 TSPAN31 DENND2D ITGB2 ARRB2 GPR18 HS3ST3B1 VSIR TAP1 FAM118A	0.00763862
100	c7.immunesigdb.v7.4	GSE2405_HEAT_KILLED_LYSATE_VS_LIVE_A_PHAGOCYTOPHILUM_STIM_NEUTROPHIL_9H_UP	8	199	0.0152	2.65	104	NCK2 DYNLT1 MIER1 IGKC IGHM SMARCC2 TMEM140 TCF7	0.0368562
100	c7.immunesigdb.v7.4	GSE2405_0H_VS_1.5H_A_PHAGOCYTOPHILUM_STIM_NEUTROPHIL_UP	6	200	0.0738	2.13	95	HBB HLA-C TSPAN31 SPON2 OSBPL10 S100A9	0.0793909
100	c7.immunesigdb.v7.4	GSE2405_HEAT_KILLED_VS_LIVE_A_PHAGOCYTOPHILUM_STIM_NEUTROPHIL_24H_UP	8	199	0.0238	2.42	113	ATF7IP2 CCND3 CIRBP COG3 CTSD DDX5 EID1 LINC00649	0.0476
100	c7.immunesigdb.v7.4	GSE22601_DOUBLE_NEGATIVE_VS_IMMATURE_CD4_SP_THYMOCYTE_DN	7	198	0.0369	2.36	101	ATF7IP2 BTG2 CCND3 CIRBP CTSD DDX5 EID1	0.0575802
100	c7.immunesigdb.v7.4	GSE8835_HEALTHY_VS_CLL_CD4_TCELL_UP	7	199	0.0891	2.09	113	ACTB NT5C3A KAT5 TRIM13 ST3GAL5 KLRK1 UBC	0.0932595
100	c7.immunesigdb.v7.4	GSE2585_CD80_HIGH_VS_LOW_AIRE_KO_MTEC_UP	7	200	0.0125	3	81	ARL4C SLA TRAF1 EID1 GPR18 DUSP1 TAGLN2	0.0331914
100	c7.immunesigdb.v7.4	GSE1925_CTRL_VS_3H_IFNG_STIM_IFNG_PRIMED_MACROPHAGE_UP	8	192	0.0603	2.15	126	P4HB SAT2 SMARCC2 IFNAR2 CCDC142 KLHL9 GPR174 CD99	0.0719546
100	c7.immunesigdb.v7.4	GSE2935_UV_INACTIVATED_VS_LIVE_SENDAI_VIRUS_INF_MACROPHAGE_DN	11	179	0.00506	2.64	144	CTSD CD44 ANXA1 KLRK1 ITGAX IFNAR2 ARL4C PFKP TNFSF14 ITGA4 BHLHE40	0.0222223
100	c7.immunesigdb.v7.4	GSE3565_CTRL_VS_LPS_INJECTED_DUSP1_KO_SPLENOCYTES_UP	15	181	2.74e-05	3.89	140	BHLHE40 ITGB2 ITGAX CTSD GIMAP6 ANXA1 KLRK1 IKZF3 IFNAR2 CD44 ARL4C PFKP PTPRE ITGA4 TNFSF14	0.0019454
100	c7.immunesigdb.v7.4	GSE3565_CTRL_VS_LPS_INJECTED_SPLENOCYTES_UP	9	178	0.0376	2.29	134	CTSD BHLHE40 KLRK1 ANXA1 ITGB2 CD44 ITGAX PFKP ITGA4	0.0582
100	c7.immunesigdb.v7.4	GSE3565_DUSP1_VS_WT_SPLENOCYTES_UP	13	163	7.66e-05	3.96	119	BHLHE40 ITGB2 CTSD ARL4C IFNAR2 RAP1B PFKP ANXA1 ITGA4 KLRK1 CD44 IKZF3 ITGAX	0.00335262
100	c7.immunesigdb.v7.4	GSE3720_UNSTIM_VS_LPS_STIM_VD2_GAMMADELTA_TCELL_UP	9	167	0.0473	2.09	146	TRAF1 ITGAX TCF7 TMSB10 COX19 RPSA LY6E COPS5 TBC1D19	0.0633642
100	c7.immunesigdb.v7.4	GSE3039_NKT_CELL_VS_B2_BCELL_DN	8	200	0.0238	2.42	113	HLA-B SLC7A6OS BHLHE40 XBP1 RBMS1 CYTH1 OGA LYAR	0.0476
100	c7.immunesigdb.v7.4	GSE3039_NKT_CELL_VS_ALPHAALPHA_CD8_TCELL_DN	11	200	0.00909	2.42	156	TSPAN32 IGHM TAP1 GIMAP6 HLA-B ITGA4 LY6E GIMAP1 IKZF3 SMAGP HLA-C	0.0291153
100	c7.immunesigdb.v7.4	GSE3039_ALPHAALPHA_VS_ALPHABETA_CD8_TCELL_DN	10	200	0.00566	2.75	126	DBNL CHMP1B NSD1 GPR18 IKZF3 GPR174 ITGA4 LAX1 IGHM GIMAP6	0.0229634
100	c7.immunesigdb.v7.4	GSE4748_CYANOBACTERIUM_LPSLIKE_VS_LPS_AND_CYANOBACTERIUM_LPSLIKE_STIM_DC_3H_UP	10	194	0.00864	2.57	134	IGHM IGKC F2R LAX1 ATF7IP2 ARL4C XBP1 WDR74 DENND2D HS3ST3B1	0.0288881
100	c7.immunesigdb.v7.4	GSE5589_UNSTIM_VS_45MIN_LPS_STIM_MACROPHAGE_UP	9	200	0.0532	2.01	151	TENT5C HLA-C RBMS1 DCK RPSA CD44 PFKP PTPRE HLA-B	0.0668531
100	c7.immunesigdb.v7.4	GSE5589_LPS_AND_IL10_VS_LPS_AND_IL6_STIM_IL6_KO_MACROPHAGE_45MIN_UP	10	200	0.0272	2.26	151	HLA-B GLRX DCK CD160 NT5C3A PARP12 USB1 GSDMD TAP1 DBNL	0.0510079
100	c7.immunesigdb.v7.4	GSE5589_WT_VS_IL6_KO_LPS_STIM_MACROPHAGE_45MIN_DN	8	200	0.0238	2.42	113	ST3GAL5 PTPRE YWHAE NFE2L2 B3GALT6 FAM118A CCND3 ITGAX	0.0476
100	c7.immunesigdb.v7.4	GSE5589_IL6_KO_VS_IL10_KO_LPS_AND_IL10_STIM_MACROPHAGE_45MIN_UP	7	200	0.0852	2.15	110	KLF6 PTPRE PFDN1 PRKCB ARL4C FAM118A ITGAX	0.0905117
100	c7.immunesigdb.v7.4	GSE5589_IL6_KO_VS_IL10_KO_LPS_STIM_MACROPHAGE_180MIN_DN	8	200	0.0566	2.23	122	RAD9A ACTB OSBPL10 TMEM140 HBA2 DYNLT1 PPP1CA SUSD1	0.0696867
100	c7.immunesigdb.v7.4	GSE5589_IL6_KO_VS_IL10_KO_LPS_AND_IL10_STIM_MACROPHAGE_180MIN_DN	8	200	0.0663	2.06	131	THRA SRP72 LMOD3 RNF113A WDR74 PFKP ADD3 TSPAN31	0.0743258
100	c7.immunesigdb.v7.4	GSE3920_UNTREATED_VS_IFNB_TREATED_ENDOTHELIAL_CELL_UP	9	200	0.0532	2.01	151	UBALD2 KLRK1 FBXO22 JUN FOSB KLF6 DCK ANKRD11 DUSP18	0.0668531
100	c7.immunesigdb.v7.4	GSE3920_IFNA_VS_IFNG_TREATED_FIBROBLAST_UP	12	175	0.000963	3.13	135	ITGB2 LAX1 ICAM1 ITGA4 SULF2 IKZF3 DDX6 RNF43 F2R XCL1 CTSD PTPRE	0.00891822
100	c7.immunesigdb.v7.4	GSE3920_IFNA_VS_IFNG_TREATED_ENDOTHELIAL_CELL_UP	10	170	0.00598	2.73	127	TRAF1 LAX1 CLK1 DDX5 FAM118A HNRNPDL TRA2A SLC7A6OS BTG2 EIF5	0.0238082
100	c7.immunesigdb.v7.4	GSE3920_IFNA_VS_IFNB_TREATED_ENDOTHELIAL_CELL_DN	8	166	0.0227	2.44	112	IKZF3 SPRY2 SULF2 KLRK1 GPR174 GLRX ITGAX KAT5	0.0466962
100	c7.immunesigdb.v7.4	GSE6259_FLT3L_INDUCED_VS_WT_SPLENIC_DC_33D1_POS_UP	8	178	0.0706	2.01	134	CD74 TRAF1 BTG2 PARP12 PYHIN1 GSDMD SMAGP TNIP1	0.0768534
100	c7.immunesigdb.v7.4	GSE6259_FLT3L_INDUCED_33D1_POS_DC_VS_CD4_TCELL_DN	8	170	0.0663	2.06	131	ITGAX RPSA BHLHE40 RBM3 CCND3 TMSB10 FGFR1OP2 KLRK1	0.0743258
100	c7.immunesigdb.v7.4	GSE7218_IGM_VS_IGG_SIGNAL_THGOUGH_ANTIGEN_BCELL_DN	7	170	0.0938	2.03	116	NT5C3A ICAM1 PARP12 BIRC3 GSDMD ATF7IP2 DBNL	0.0955952
100	c7.immunesigdb.v7.4	GSE7218_UNSTIM_VS_ANTIGEN_STIM_THROUGH_IGG_BCELL_DN	11	169	0.000499	3.64	108	ITGB2 TMSB10 TNF SELPLG GSDMD GIMAP6 IKZF3 TRAF1 S100A9 CD74 GPR174	0.00763862
100	c7.immunesigdb.v7.4	GSE7509_UNSTIM_VS_IFNA_STIM_IMMATURE_DC_DN	9	172	0.0394	2.24	137	GIMAP6 NFKBIA ICAM1 USB1 KLRK1 IL27RA PARP12 TNFRSF9 ANKRD44	0.0582792
100	c7.immunesigdb.v7.4	GSE7509_DC_VS_MONOCYTE_DN	9	200	0.0442	2.13	143	LY6E TNF TRAF1 SMPD1 SRSF6 TAP1 GLRX XBP1 NFKBIA	0.0615333
100	c7.immunesigdb.v7.4	GSE7348_UNSTIM_VS_LPS_STIM_MACROPHAGE_DN	7	170	0.0938	2.03	116	TNIP1 GPR18 TRAF1 ICAM1 NT5C3A BIRC3 BTG2	0.0955952
100	c7.immunesigdb.v7.4	GSE7768_OVA_ALONE_VS_OVA_WITH_LPS_IMMUNIZED_MOUSE_WHOLE_SPLEEN_6H_DN	9	170	0.0154	2.47	125	NFE2L2 RBM7 BTG2 TRIM13 CD44 ICAM1 NFKBIA PTPRE TRAF1	0.0368562
100	c7.immunesigdb.v7.4	GSE9601_NFKB_INHIBITOR_VS_PI3K_INHIBITOR_TREATED_HCMV_INF_MONOCYTE_DN	6	200	0.132	2.02	100	TNFRSF9 TIMP1 KLF6 CIRBP RAP1B CD44	0.132623
100	c7.immunesigdb.v7.4	GSE9316_IL6_KO_VS_IFNG_KO_INVIVO_EXPANDED_CD4_TCELL_DN	10	200	0.00741	2.64	131	IFRD1 TNF TIMP1 ICAM1 PARP12 UBE2L3 NFKBIA TMEM140 TRAF1 TAP1	0.0272126
100	c7.immunesigdb.v7.4	GSE6674_UNSTIM_VS_CPG_STIM_BCELL_UP	6	147	0.0392	2.53	81	TTC9C SLA KLF6 ARL4C DBNL ST3GAL5	0.0582792
100	c7.immunesigdb.v7.4	GSE6674_ANTI_IGM_VS_CPG_STIM_BCELL_UP	10	200	0.0367	2.07	164	TENT5C TTC9C TSPAN32 ADD3 TCF7 SLA TMUB2 ANKRD46 TNIP1 RSRP1	0.0575802
100	c7.immunesigdb.v7.4	GSE6674_ANTI_IGM_VS_ANTI_IGM_AND_CPG_STIM_BCELL_UP	10	199	0.0397	2.03	167	TTC9C GLRX TENT5C ADD3 TCF7 TAP1 DDX6 SLA IKZF3 SUSD1	0.0583179
100	c7.immunesigdb.v7.4	GSE6674_CPG_VS_CPG_AND_ANTI_IGM_STIM_BCELL_DN	12	200	0.00312	2.69	155	TNF TNFRSF9 DENND2D HNRNPDL VSIR MYC NFE2L2 BIRC3 PFKP ARL4C CCND3 BHLHE40	0.0171492
100	c7.immunesigdb.v7.4	GSE7831_UNSTIM_VS_INFLUENZA_STIM_PDC_4H_UP	11	200	0.00204	3.01	128	ST3GAL5 ITGAX BTG2 GLRX UQCRC2 PTPRE ARL4C TAP1 TRAF1 JUN CD74	0.0137943
100	c7.immunesigdb.v7.4	GSE7831_1H_VS_4H_INFLUENZA_STIM_PDC_UP	8	200	0.0676	2.05	132	NAT9 FOSB TNIP1 TMEM140 SUSD1 SMAGP KLF6 DBNL	0.0751896
100	c7.immunesigdb.v7.4	GSE7568_CTRL_VS_24H_TGFB_TREATED_MACROPHAGES_WITH_IL4_AND_DEXAMETHASONE_UP	13	200	0.000516	3.19	144	ESCO1 ITGB2 ITGA4 GIMAP6 EIF1B CD74 LAX1 ZNF281 IGKC DDX5 SMAGP EPS15 CLK1	0.00763862
100	c7.immunesigdb.v7.4	GSE7219_UNSTIM_VS_LPS_AND_ANTI_CD40_STIM_NIK_NFKB2_KO_DC_UP	14	178	0.000135	3.5	143	ADD3 CCND3 NCK2 TPM4 ARL4C CYTH1 CD44 TCF7 EPS15L1 IL27RA HS3ST3B1 PRKCB TAGLN2 ITGA4	0.003834
100	c7.immunesigdb.v7.4	GSE7219_UNSTIM_VS_LPS_AND_ANTI_CD40_STIM_NIK_NFKB2_KO_DC_DN	13	190	0.000551	3.17	145	ICAM1 GLRX BHLHE40 F2R BTG2 XBP1 LY6E NFKBIA UBC DNAJB1 TNF JUN DEDD2	0.0078242
100	c7.immunesigdb.v7.4	GSE7219_WT_VS_NIK_NFKB2_KO_LPS_AND_ANTI_CD40_STIM_DC_UP	6	200	0.132	2.02	100	SRSF6 IFRD1 SLA SPRY2 ST3GAL5 GCSAM	0.132623
100	c7.immunesigdb.v7.4	GSE14699_DELETIONAL_TOLERANCE_VS_ACTIVATED_CD8_TCELL_UP	9	180	0.0416	2.18	140	RAP1B CTSD ANXA1 CD44 ITGAX GLRX F2R SLA PFKP	0.0591588
100	c7.immunesigdb.v7.4	GSE14415_INDUCED_TREG_VS_TCONV_UP	8	179	0.0583	2.19	124	ACP1 DCK UBE2L3 TAGLN2 COPS5 TTC9C LY6E DBI	0.0707573
100	c7.immunesigdb.v7.4	GSE14415_INDUCED_TREG_VS_TCONV_DN	8	164	0.0637	2.1	129	HS3ST3B1 GIMAP5 TCF7 TRIM13 CHMP1B IL27RA TRAF1 SPRY2	0.0735398
100	c7.immunesigdb.v7.4	GSE14386_UNTREATED_VS_IFNA_TREATED_ACT_PBMC_MS_PATIENT_DN	7	158	0.0386	2.34	102	XCL1 TNFRSF9 CD44 PARP12 BIRC3 TBC1D19 CD160	0.0582
100	c7.immunesigdb.v7.4	GSE13547_2H_VS_12_H_ANTI_IGM_STIM_ZFX_KO_BCELL_DN	8	174	0.0299	2.31	118	KLRK1 RBM3 TAGLN2 ITGAX TBC1D19 DCK GLRX BBC3	0.0516675
100	c7.immunesigdb.v7.4	GSE13547_WT_VS_ZFX_KO_BCELL_UP	7	162	0.0921	2.05	115	XCL1 IGHM LAX1 S100A9 IFNAR2 GOLGA4 ARL4C	0.0945412
100	c7.immunesigdb.v7.4	GSE13547_WT_VS_ZFX_KO_BCELL_DN	10	177	0.00864	2.57	134	ANXA1 TNFRSF9 COPS5 DBI GLRX KLRK1 CD44 ITGAX FOSB S100A9	0.0288881
100	c7.immunesigdb.v7.4	GSE15330_MEGAKARYOCYTE_ERYTHROID_VS_GRANULOCYTE_MONOCYTE_PROGENITOR_UP	11	178	0.00996	2.39	158	ITGAX CD44 F2R BHLHE40 S100A9 ANXA1 GIMAP1 PTPRE PFKP GPR55 SLA	0.02988
100	c7.immunesigdb.v7.4	GSE15271_CXCR4_POS_VS_NEG_GC_BCELL_DN	9	175	0.0388	2.25	136	ANXA6 BIRC3 NCK2 AKNA WDR45B TRIM13 UBC RNF139 CIRBP	0.0582
100	c7.immunesigdb.v7.4	GSE9960_HEALTHY_VS_GRAM_NEG_SEPSIS_PBMC_DN	9	199	0.0545	2	152	CD44 TAGLN2 CD58 NFKBIA RAP1B NABP1 TRAF1 TNFRSF9 IFRD1	0.067688
100	c7.immunesigdb.v7.4	GSE9960_HEALTHY_VS_GRAM_POS_SEPSIS_PBMC_DN	8	197	0.0637	2.1	129	TCF7 IFRD1 TNFRSF9 MIR3142HG TRAF1 BIRC3 BHLHE40 SAMD9	0.0735398
100	c7.immunesigdb.v7.4	GSE12392_IFNAR_KO_VS_IFNB_KO_CD8_NEG_SPLEEN_DC_DN	7	200	0.0973	2	118	TNIP1 CYTH1 NFKBIA SELPLG FOSB SRSF6 PTPRE	0.09869
100	c7.immunesigdb.v7.4	GSE12392_IFNAR_KO_VS_IFNB_KO_CD8_NEG_SPLEEN_DC_UP	10	199	0.0277	2.24	152	BIRC3 TAGLN2 CHMP1B CYTH1 NFE2L2 BFAR ZNF267 UBALD2 JUN ANKRD11	0.0510831
100	c7.immunesigdb.v7.4	GSE17186_NAIVE_VS_CD21LOW_TRANSITIONAL_BCELL_CORD_BLOOD_DN	10	200	0.00821	2.59	133	PTPRE ITGB2 BIRC3 UCP2 PRKCB QKI TSPAN31 SULF2 TRAF1 ST3GAL5	0.0284346
100	c7.immunesigdb.v7.4	GSE17186_BLOOD_VS_CORD_BLOOD_NAIVE_BCELL_UP	9	200	0.0519	2.03	150	HSP90B1 EID1 PLEKHO2 CD44 PARP12 PTPRE XBP1 TM2D2 CASP3	0.0659982
100	c7.immunesigdb.v7.4	GSE17186_NAIVE_VS_CD21HIGH_TRANSITIONAL_BCELL_UP	7	200	0.0906	2.07	114	HECTD1 TCF7 ZNF786 BHLHE40 PFKP DENND2D ANXA6	0.0945412
100	c7.immunesigdb.v7.4	GSE16266_LPS_VS_HEATSHOCK_AND_LPS_STIM_MEF_UP	7	199	0.0386	2.34	102	SRSF5 CD74 BIRC3 CLK1 IGKC ANKRD46 GIMAP1	0.0582
100	c7.immunesigdb.v7.4	GSE19198_CTRL_VS_IL21_TREATED_TCELL_6H_UP	10	200	0.0302	2.18	156	BIRC3 MYC NABP1 ATP5F1B GIMAP5 ST3GAL5 TNIP1 SULF2 SELPLG PFKP	0.0516675
100	c7.immunesigdb.v7.4	GSE19198_1H_VS_24H_IL21_TREATED_TCELL_DN	9	200	0.0186	2.39	129	WDR74 CD44 BIRC3 PTPRE VSIR TRAF1 HLA-B TSPAN32 MIR3142HG	0.0410549
100	c7.immunesigdb.v7.4	GSE19198_CTRL_VS_IL21_TREATED_TCELL_24H_UP	8	200	0.0273	2.35	116	UBC ICAM1 TIMP1 UBALD2 TNF IFRD1 TNIP1 NFE2L2	0.0510079
100	c7.immunesigdb.v7.4	GSE18281_SUBCAPSULAR_VS_CENTRAL_CORTICAL_REGION_OF_THYMUS_DN	11	200	0.00791	2.47	153	MYC S100A9 NT5C3A USB1 TMEM140 TAP1 KLF6 TIMP1 LYAR TNF KLRK1	0.0278484
100	c7.immunesigdb.v7.4	GSE18281_CORTICAL_VS_MEDULLARY_THYMOCYTE_UP	12	199	0.00124	3.03	139	TAP1 HLA-B ICAM1 TNF HLA-C NFKBIA GLRX HSP90B1 JUN CD74 LY6E KLF6	0.01065
100	c7.immunesigdb.v7.4	GSE18281_PERIMEDULLARY_CORTICAL_REGION_VS_WHOLE_MEDULLA_THYMUS_UP	8	199	0.0227	2.44	112	BTG2 ANKRD11 CTSD SPON2 HLA-C IGKC CD160 NSD1	0.0466962
100	c7.immunesigdb.v7.4	GSE19923_WT_VS_E2A_KO_DP_THYMOCYTE_UP	7	200	0.044	2.26	105	ITGA4 CD44 UBE2L3 KLHL9 ANKRD11 EID1 NSD1	0.0615333
100	c7.immunesigdb.v7.4	GSE19923_WT_VS_HEB_AND_E2A_KO_DP_THYMOCYTE_DN	14	200	0.000209	3.35	149	BTG2 TNF SRSF5 DUSP1 SLA DNAJB1 KLF6 NABP1 BHLHE40 MYC F2R CLK1 MED10 NFKBIA	0.004686
100	c7.immunesigdb.v7.4	GSE19923_WT_VS_HEB_KO_DP_THYMOCYTE_UP	7	200	0.0201	2.71	89	TNFRSF9 ANXA1 PAPOLA TAP1 HLA-C NFKBIA ITGAX	0.043239
100	c7.immunesigdb.v7.4	GSE19772_CTRL_VS_HCMV_INF_MONOCYTES_UP	12	200	0.00281	2.73	153	XCL1 ANXA1 CD160 NR2C2 TAP1 HLA-C TSPAN32 TNFRSF9 ARPC3 ANKRD46 HLA-B PSMB1	0.0166258
100	c7.immunesigdb.v7.4	GSE18893_TCONV_VS_TREG_2H_CULTURE_DN	11	200	0.0172	2.36	160	NFE2L2 HLA-C GPR18 TAP1 ICAM1 NABP1 ITGB2 PARP12 XBP1 UBALD2 MGAT4A	0.0398217
100	c7.immunesigdb.v7.4	GSE19888_ADENOSINE_A3R_ACT_VS_TCELL_MEMBRANES_ACT_IN_MAST_CELL_UP	8	200	0.0593	2.17	125	IFNAR2 VSIR DYNLT1 APEH ARPC3 TIMP1 SELPLG EIF1B	0.0717665
100	c7.immunesigdb.v7.4	GSE16450_IMMATURE_VS_MATURE_NEURON_CELL_LINE_UP	11	194	0.0197	2.25	167	P2RY8 ATF7IP2 LINC00528 GPR18 IFNAR2 DDX6 ST3GAL5 CYTH1 MLXIP ADD3 ARL4C	0.0430369
100	c7.immunesigdb.v7.4	GSE16450_IMMATURE_VS_MATURE_NEURON_CELL_LINE_6H_IFNA_STIM_DN	6	200	0.0709	2.16	94	NOL12 GLRX APEH IGHM PTPRE XBP1	0.0768534
100	c7.immunesigdb.v7.4	GSE16450_CTRL_VS_IFNA_6H_STIM_IMMATURE_NEURON_CELL_LINE_UP	10	200	0.00908	2.55	135	BFAR ANXA1 ANKRD46 MGAT4A HBA2 EPS15 TTC9C CD160 ATF7IP2 EPS15L1	0.0291153
100	c7.immunesigdb.v7.4	GSE21670_UNTREATED_VS_TGFB_TREATED_STAT3_KO_CD4_TCELL_DN	11	199	0.0169	2.37	159	NABP1 CASP3 TNFRSF9 XBP1 BHLHE40 CYTH1 CD44 FGFR1OP2 ANKRD44 TNF P4HB	0.0395571
100	c7.immunesigdb.v7.4	GSE21774_CD62L_POS_CD56_BRIGHT_VS_CD62L_NEG_CD56_DIM_NK_CELL_UP	7	200	0.0352	2.39	100	SELPLG IGHM VSIR GPR18 TNF TIMP1 ARL4C	0.0557442
100	c7.immunesigdb.v7.4	GSE21379_WT_VS_SAP_KO_CD4_TCELL_DN	7	199	0.0852	2.15	110	NABP1 UCP2 CCND3 DCK ELOF1 IKZF3 PRKCB	0.0905117
100	c7.immunesigdb.v7.4	GSE21546_WT_VS_SAP1A_KO_AND_ELK1_KO_ANTI_CD3_STIM_DP_THYMOCYTES_DN	8	199	0.0273	2.35	116	NABP1 ELOF1 IGKC DCK GIMAP1 PRKCB UCP2 GIMAP5	0.0510079
100	c7.immunesigdb.v7.4	GSE21546_SAP1A_KO_VS_SAP1A_KO_AND_ELK1_KO_DP_THYMOCYTES_DN	10	199	0.00821	2.59	133	BIN1 GIMAP1 IGKC CCND3 ELOF1 UCP2 CYTH1 PLEKHO2 GIMAP5 NABP1	0.0284346
100	c7.immunesigdb.v7.4	GSE21546_ELK1_KO_VS_SAP1A_KO_AND_ELK1_KO_DP_THYMOCYTES_UP	12	197	0.00213	2.83	148	HLA-C TMEM140 NT5C3A SAMD9 PARP12 OSBPL10 HLA-B ZNF540 CLK1 LY6E HLA-F DDX5	0.0139597
100	c7.immunesigdb.v7.4	GSE21546_WT_VS_SAP1A_KO_AND_ELK1_KO_ANTI_CD3_STIM_DP_THYMOCYTES_UP	8	199	0.0238	2.42	113	OSBPL10 BTG2 TMEM140 ADD3 ZNF540 DUSP1 CLK1 SMAGP	0.0476
100	c7.immunesigdb.v7.4	GSE21927_SPLEEN_MONOCYTE_VS_GMCSF_GCSF_BONE_MARROW_UP	12	189	0.000205	3.78	114	SYNGR1 RBMS1 ZNF829 LINC00909 SPON2 HNRNPA2B1 ZNF791 ANKRD44 WDR74 TSPAN31 ARL4C JUN	0.004686
100	c7.immunesigdb.v7.4	GSE21927_SPLENIC_VS_TUMOR_MONOCYTES_FROM_C26GM_TUMOROUS_MICE_BALBC_UP	7	193	0.084	2.17	109	DDX6 EPS15 DUSP18 ST6GALNAC6 HNRNPA2B1 GABPB1-AS1 PLEKHO2	0.0896842
100	c7.immunesigdb.v7.4	GSE21360_NAIVE_VS_QUATERNARY_MEMORY_CD8_TCELL_UP	11	200	0.029	2.05	182	SAMD9 EIF5 IFRD1 RAP1B LAX1 PARP12 RBM7 ACP1 DCTN4 QKI UBC	0.0516525
100	c7.immunesigdb.v7.4	GSE21360_SECONDARY_VS_QUATERNARY_MEMORY_CD8_TCELL_UP	7	182	0.0877	2.11	112	DUSP1 NFKBIA TNIP1 TNFRSF9 TNF RAP1B S100A9	0.0927052
100	c7.immunesigdb.v7.4	GSE21360_PRIMARY_VS_TERTIARY_MEMORY_CD8_TCELL_DN	12	199	0.00159	2.94	143	TNF ICAM1 SMPD1 RBMS1 TAP1 DYNLT1 ITGA4 JUN ST3GAL5 TRA2A XBP1 TRAF1	0.0120954
100	c7.immunesigdb.v7.4	GSE22140_GERMFREE_VS_SPF_MOUSE_CD4_TCELL_DN	10	200	0.0277	2.24	152	TNFSF14 HSP90B1 TRAF1 CD99 XBP1 BIN1 PLEKHO2 TIMP1 PPP1CA ARRB2	0.0510831
100	c7.immunesigdb.v7.4	GSE22140_HEALTHY_VS_ARTHRITIC_GERMFREE_MOUSE_CD4_TCELL_DN	13	200	0.000761	3.05	150	XBP1 BTG2 BIN1 CD99 TNFRSF9 TNF ICAM1 TRAF1 TNFSF14 TIMP1 HSP90B1 RBMS1 KLF6	0.00820829
100	c7.immunesigdb.v7.4	GSE22196_HEALTHY_VS_OBESE_MOUSE_SKIN_GAMMADELTA_TCELL_DN	11	200	0.00868	2.44	155	CD99 TNFSF14 ARL4C S100A9 TRAF1 BIN1 XBP1 PLEKHO2 TNIP1 FOSB DUSP1	0.0288881
100	c7.immunesigdb.v7.4	GSE19401_NAIVE_VS_IMMUNIZED_MOUSE_PLN_FOLLICULAR_DC_UP	13	199	0.00146	2.82	161	RBMS1 DNAJB1 XBP1 S100A9 CLK1 TNFSF14 TNF BTG2 CD99 ICAM1 BIN1 DUSP1 TRAF1	0.0113084
100	c7.immunesigdb.v7.4	GSE19401_UNSTIM_VS_RETINOIC_ACID_AND_PAM2CSK4_STIM_FOLLICULAR_DC_DN	10	199	0.00864	2.57	134	TNF ICAM1 CD99 TNIP1 SLA SRSF6 TRAF1 TRA2A ADD3 TIMP1	0.0288881
100	c7.immunesigdb.v7.4	GSE19401_UNSTIM_VS_RETINOIC_ACID_STIM_FOLLICULAR_DC_DN	8	195	0.0691	2.03	133	TNIP1 SRP72 TRAF1 NFKBIA ARL4C TNF DDX6 OGA	0.0760636
100	c7.immunesigdb.v7.4	GSE21033_CTRL_VS_POLYIC_STIM_DC_1H_UP	7	196	0.0237	2.61	92	ARL4C TCF7 CYTH1 DUSP1 PRR5 FOSB ANXA1	0.0476
100	c7.immunesigdb.v7.4	GSE23308_WT_VS_MINERALCORTICOID_REC_KO_MACROPHAGE_DN	9	200	0.0213	2.33	132	PFKP NT5C3A NFE2L2 PLEKHO2 USB1 SRSF6 EPS15L1 ITGA4 BIRC3	0.0444794
100	c7.immunesigdb.v7.4	GSE22935_24H_VS_48H_MBOVIS_BCG_STIM_MYD88_KO_MACROPHAGE_UP	9	199	0.0394	2.24	137	ITGAX NT5C3A SYNGR1 CYTH1 ACP1 PFKP BFAR QKI THRA	0.0582792
100	c7.immunesigdb.v7.4	GSE22589_HEALTHY_VS_HIV_INFECTED_DC_DN	8	200	0.0625	2.11	128	TAP1 CD99 S100B TNF TRIM13 USB1 DBNL LY6E	0.0730619
100	c7.immunesigdb.v7.4	GSE22589_HEALTHY_VS_SIV_INFECTED_DC_DN	8	199	0.0312	2.29	119	TAP1 DBNL HLA-B NFKBIA LY6E CASP3 KLRK1 BFAR	0.0525344
100	c7.immunesigdb.v7.4	GSE23505_UNTREATED_VS_4DAY_IL6_IL1_IL23_TREATED_CD4_TCELL_UP	12	200	0.00365	2.63	158	HLA-B THRA GIMAP6 IFRD1 CD74 BFAR NT5C3A NFE2L2 IFNAR2 CYTH1 BIRC3 EIF5	0.0190661
100	c7.immunesigdb.v7.4	GSE23505_IL6_IL1_IL23_VS_IL6_IL1_TGFB_TREATED_CD4_TCELL_DN	9	199	0.0452	2.12	144	LYAR ANKRD11 C2orf68 CD99 ELOF1 HNRNPDL GLRX SMARCC2 DNAJB1	0.0621135
100	c7.immunesigdb.v7.4	GSE23925_DARK_ZONE_VS_NAIVE_BCELL_DN	10	200	0.0105	2.49	138	SELPLG DNAJB1 FOSB SLA XCL1 EIF1B CCND3 DUSP1 NOL12 TNF	0.030637
100	c7.immunesigdb.v7.4	GSE16385_ROSIGLITAZONE_IFNG_TNF_VS_IL4_STIM_MACROPHAGE_UP	9	200	0.0162	2.45	126	DUSP1 DNAJB1 FOSB NABP1 TM2D2 TM2D3 CLK1 GIMAP6 ARL4C	0.03834
100	c7.immunesigdb.v7.4	GSE25088_CTRL_VS_IL4_AND_ROSIGLITAZONE_STIM_MACROPHAGE_UP	8	195	0.0286	2.33	117	TCF7 SRSF6 IFRD1 DCTN4 MLXIP CD44 HECTD1 TNFRSF9	0.0516254
100	c7.immunesigdb.v7.4	GSE25088_CTRL_VS_ROSIGLITAZONE_STIM_STAT6_KO_MACROPHAGE_UP	7	193	0.0921	2.05	115	SRP72 NABP1 HS3ST3B1 COX19 EID1 CALR ARL4C	0.0945412
100	c7.immunesigdb.v7.4	GSE25123_CTRL_VS_ROSIGLITAZONE_STIM_PPARG_KO_MACROPHAGE_UP	7	197	0.0921	2.05	115	IL27RA ITGAX PTPRE PFKP BIRC3 TRAF1 TAGLN2	0.0945412
100	c7.immunesigdb.v7.4	GSE16385_ROSIGLITAZONE_IFNG_TNF_VS_IL4_STIM_MACROPHAGE_DN	9	200	0.0416	2.18	140	UQCRC2 XBP1 XCL1 RNF113A SPRY2 TBCE OGA NOL12 SUSD1	0.0591588
100	c7.immunesigdb.v7.4	GSE25088_CTRL_VS_IL4_AND_ROSIGLITAZONE_STIM_STAT6_KO_MACROPHAGE_DN	8	196	0.0583	2.19	124	ZNF267 PARP12 PARP10 CCDC142 SAMD9 HLA-C FBXO22 EIF5	0.0707573
100	c7.immunesigdb.v7.4	GSE17301_CTRL_VS_48H_ACD3_ACD28_STIM_CD8_TCELL_UP	9	199	0.0519	2.03	150	TSPAN32 IGHM HSP90B1 SPON2 HSD17B7 THRA MGAT4A S100B MYC	0.0659982
100	c7.immunesigdb.v7.4	GSE17301_CTRL_VS_48H_ACD3_ACD28_STIM_CD8_TCELL_DN	8	200	0.0721	2	135	TNIP1 NFKBIA GLRX TNF ICAM1 GPR18 CD74 ANXA1	0.0777585
100	c7.immunesigdb.v7.4	GSE25085_FETAL_BM_VS_ADULT_BM_SP4_THYMIC_IMPLANT_UP	10	200	0.0295	2.2	155	HLA-B TRAF1 NFE2L2 NT5C3A PARP12 PLEKHO2 ANXA1 GLRX LY6E UBC	0.0516675
100	c7.immunesigdb.v7.4	GSE23398_WT_VS_IL2_KO_CD4_TCELL_SCURFY_MOUSE_UP	9	199	0.0416	2.18	140	SPRY2 HBB ANXA1 HLA-B DUSP1 DONSON CD74 HLA-C LYAR	0.0591588
100	c7.immunesigdb.v7.4	GSE23502_WT_VS_HDC_KO_MYELOID_DERIVED_SUPPRESSOR_CELL_COLON_TUMOR_UP	9	200	0.00977	2.68	116	TRA2A TENT5C TAGLN2 DUOX1 XCL1 S100A9 DUSP1 GCSAM MIER1	0.02988
100	c7.immunesigdb.v7.4	GSE19941_UNSTIM_VS_LPS_AND_IL10_STIM_IL10_KO_MACROPHAGE_UP	8	199	0.0206	2.49	110	VSIR NAT9 CHMP1B KLF6 JUN OSBPL10 ICAM1 KLRK1	0.0436597
100	c7.immunesigdb.v7.4	GSE25146_UNSTIM_VS_HELIOBACTER_PYLORI_LPS_STIM_AGS_CELL_DN	9	165	0.0519	2.03	150	LAX1 FOSB MYC TRAF1 SRSF6 TENT5C DDX5 ITGB2 COG3	0.0659982
100	c7.immunesigdb.v7.4	GSE22611_NOD2_TRANSDUCED_VS_CTRL_HEK293T_STIMULATED_WITH_MDP_2H_UP	9	177	0.0462	2.1	145	USB1 GIMAP6 IKZF3 GPR18 BIRC3 RAD9A PTPN7 ITGB2 SUSD1	0.06248
100	c7.immunesigdb.v7.4	GSE22443_NAIVE_VS_ACT_AND_IL2_TREATED_CD8_TCELL_UP	8	200	0.000837	4.48	65	DNAJB1 MED10 TNF DDX5 HLA-B TNFRSF9 ST3GAL5 BTG2	0.00829214
100	c7.immunesigdb.v7.4	GSE27241_WT_VS_RORGT_KO_TH17_POLARIZED_CD4_TCELL_TREATED_WITH_DIGOXIN_DN	8	178	0.0261	2.37	115	NFKBIA PFKP MGAT4A SELPLG BIN1 XBP1 SPRY2 ARL4C	0.0506959
100	c7.immunesigdb.v7.4	GSE27241_CTRL_VS_DIGOXIN_TREATED_CD4_TCELL_IN_TH17_POLARIZING_CONDITIONS_UP	9	162	0.00977	2.68	116	TCF7 BIRC3 MLXIP TRA2A ICAM1 NFKBIA XCL1 IL27RA GPR18	0.02988
100	c7.immunesigdb.v7.4	GSE27896_HDAC6_KO_VS_WT_TREG_UP	9	176	0.0452	2.12	144	COG3 PFKP GOLGA4 IL27RA PAPOLA IKZF3 TCF7 SPRY2 NR2C2	0.0621135
100	c7.immunesigdb.v7.4	GSE21063_CTRL_VS_ANTI_IGM_STIM_BCELL_NFATC1_KO_16H_UP	11	200	0.000733	3.46	113	KLRK1 GIMAP6 VSIR CTSD GLRX ARL4C UCP2 TIMP1 ANKRD46 RBMS1 SELPLG	0.00820829
100	c7.immunesigdb.v7.4	GSE21063_WT_VS_NFATC1_KO_BCELL_UP	9	200	0.00455	3.05	103	TIMP1 GIMAP6 ARL4C ANXA6 PRR5 UCP2 ANXA1 ANKRD46 USB1	0.0213
100	c7.immunesigdb.v7.4	GSE21063_CTRL_VS_ANTI_IGM_STIM_BCELL_NFATC1_KO_8H_UP	10	191	0.0397	2.03	167	DDX6 SPON2 ATG2A NFE2L2 PTPRE SMAGP MLXIP LINC00528 FOSB COG3	0.0583179
100	c7.immunesigdb.v7.4	GSE21063_CTRL_VS_ANTI_IGM_STIM_BCELL_NFATC1_KO_3H_UP	10	200	0.00598	2.73	127	TSPAN31 NT5C3A PARP12 ARL4C S100A9 ANXA6 RAP1B DBNL P4HB SELPLG	0.0238082
100	c7.immunesigdb.v7.4	GSE23114_PERITONEAL_CAVITY_B1A_BCELL_VS_SPLEEN_BCELL_IN_SLE2C1_MOUSE_UP	10	199	0.00566	2.75	126	ADD3 BIN1 SELPLG DNAJB1 SMAGP TMSB10 AMT RNF139 THRA ITGB2	0.0229634
100	c7.immunesigdb.v7.4	GSE26156_DOUBLE_POSITIVE_VS_CD4_SINGLE_POSITIVE_THYMOCYTE_UP	11	199	0.0201	2.24	168	ARL4C CYTH1 SRSF6 RNF139 BTG2 HNRNPDL NR2C2 CIRBP TCF7 AMT ADD3	0.043239
100	c7.immunesigdb.v7.4	GSE28726_NAIVE_CD4_TCELL_VS_NAIVE_VA24NEG_NKTCELL_DN	7	198	0.0877	2.11	112	ADD3 THRA DNAJB1 ITGB2 SMAGP BIN1 TMSB10	0.0927052
100	c7.immunesigdb.v7.4	GSE28726_ACT_CD4_TCELL_VS_ACT_NKTCELL_DN	13	199	0.00355	2.53	178	CIRBP CYTH1 DDX5 ADD3 RBMS1 RNF139 SRSF6 ARL4C BTG2 HNRNPDL DNAJB1 CLK1 SRSF5	0.0189038
100	c7.immunesigdb.v7.4	GSE28726_NAIVE_VS_ACTIVATED_CD4_TCELL_UP	9	200	0.0545	2	152	TCF7 BIN1 TMSB10 DNAJB1 ADD3 ARRB2 SELPLG RNF139 SMAGP	0.067688
100	c7.immunesigdb.v7.4	GSE24574_BCL6_HIGH_TFH_VS_TFH_CD4_TCELL_DN	13	200	0.00409	2.48	181	DDX5 CYTH1 RBMS1 SRSF6 ADD3 BTG2 CIRBP ARL4C RNF139 HNRNPDL AMT TCF7 TIMP1	0.0202598
100	c7.immunesigdb.v7.4	GSE24574_BCL6_HIGH_TFH_VS_TFH_CD4_TCELL_UP	6	197	0.0653	2.21	92	SLA SMARCC2 DYNLT1 ANXA1 PTPRE CD58	0.0739835
100	c7.immunesigdb.v7.4	GSE28130_ACTIVATED_VS_INDUCEED_TREG_UP	11	196	0.00063	3.53	111	SMARCC2 SLA BCAS2 DYNLT1 CD58 YWHAE MYC PTPRE SRP19 IFRD1 JUN	0.00820829
100	c7.immunesigdb.v7.4	GSE28783_CTRL_ANTI_MIR_VS_UNTREATED_ATHEROSCLEROSIS_MACROPHAGE_UP	9	199	0.0103	2.65	117	DYNLT1 BHLHE40 TAP1 EIF1B RBM3 SMARCC2 MYC SLA SRSF6	0.030637
100	c7.immunesigdb.v7.4	GSE28783_ANTI_MIR33_VS_CTRL_ATHEROSCLEROSIS_MACROPHAGE_UP	6	199	0.0709	2.16	94	ANXA1 SLA PTPRE UCP2 DYNLT1 KLRK1	0.0768534
100	c7.immunesigdb.v7.4	GSE29949_MICROGLIA_VS_DC_BRAIN_UP	9	198	0.0154	2.47	125	JUN PPP1R2 CD44 SLA BHLHE40 CD58 MYC ZNF267 BBC3	0.0368562
100	c7.immunesigdb.v7.4	GSE29164_UNTREATED_VS_CD8_TCELL_TREATED_MELANOMA_DAY7_DN	6	200	0.132	2.02	100	PLEKHO2 NOL12 UBE2L3 TRAF1 MYC TCF7	0.132623
100	c7.immunesigdb.v7.4	GSE29164_UNTREATED_VS_CD8_TCELL_TREATED_MELANOMA_DAY7_UP	10	200	0.034	2.11	161	F2R SMPD1 ANXA1 ICAM1 KLRK1 CTSD XBP1 BHLHE40 CD160 CD44	0.0542472
100	c7.immunesigdb.v7.4	GSE23568_ID3_TRANSDUCED_VS_ID3_KO_CD8_TCELL_DN	12	200	0.0121	2.35	175	IGKC TSPAN32 IL27RA HLA-B HBB DUSP1 TBCE TAP1 BIN1 DDX6 TENT5C EPS15	0.0326241
100	c7.immunesigdb.v7.4	GSE23568_ID3_TRANSDUCED_VS_ID3_KO_CD8_TCELL_UP	10	200	0.0418	2	169	CTSD TRAF1 SELPLG TCF7 ARL4C CD160 TENT5C PFKP HBA2 TNIP1	0.0591588
100	c7.immunesigdb.v7.4	GSE32164_RESTING_DIFFERENTIATED_VS_ALTERNATIVELY_ACT_M2_MACROPHAGE_DN	13	200	0.00291	2.59	174	KLRK1 F2R ANXA1 ITGB2 NABP1 IGKC ICAM1 HLA-B HBB BHLHE40 TENT5C HLA-C TSPAN32	0.0169816
100	c7.immunesigdb.v7.4	GSE32164_ALTERNATIVELY_ACT_M2_VS_CMYC_INHIBITED_MACROPHAGE_UP	18	200	6.05e-06	3.81	172	IGKC KLRK1 CTSD ICAM1 HBB NABP1 ITGB2 DBNL HLA-B EPS15 TSPAN32 NCK2 ANXA1 HBA2 IGHM TAP1 AP3D1 TENT5C	0.0008591
100	c7.immunesigdb.v7.4	GSE32164_RESTING_DIFFERENTIATED_VS_CMYC_INHIBITED_MACROPHAGE_DN	14	200	0.00163	2.66	183	SULF2 F2R PFKP MED10 TENT5C CTSD TRAF1 NABP1 CD44 TCF7 KLHL9 THRA GLRX ICAM1	0.0121821
100	c7.immunesigdb.v7.4	GSE33374_CD8_ALPHAALPHA_VS_ALPHABETA_CD161_HIGH_TCELL_DN	13	200	0.00264	2.62	172	MED10 CTSD TRAF1 PFKP ITGB2 F2R SMPD1 TCF7 NABP1 TAP1 IFNAR2 NFKBIA TSPAN32	0.0164226
100	c7.immunesigdb.v7.4	GSE33425_CD161_HIGH_VS_INT_CD8_TCELL_DN	13	200	0.00193	2.73	166	PFKP CTSD SELPLG TNFRSF9 KLHL9 PPP2R5C NABP1 DBI TCF7 TENT5C KLRK1 ARL4C NR2C2	0.013703
100	c7.immunesigdb.v7.4	GSE33425_CD8_ALPHAALPHA_VS_ALPHABETA_CD161_HIGH_TCELL_UP	10	200	0.0272	2.26	151	TSPAN32 CD74 BIN1 ANKRD11 HBA2 PRKCB HBB TM2D3 IGHM EPS15	0.0510079
100	c7.immunesigdb.v7.4	GSE33425_CD8_ALPHAALPHA_VS_ALPHABETA_CD161_HIGH_TCELL_DN	10	200	0.0302	2.18	156	PFKP TCF7 CTSD SELPLG NR2C2 TNFRSF9 ARL4C KLRK1 CD160 DBI	0.0516675
100	c7.immunesigdb.v7.4	GSE26030_UNSTIM_VS_RESTIM_TH17_DAY5_POST_POLARIZATION_DN	8	198	0.0261	2.37	115	PTPRE PARP12 SLA TRAF1 ACTB DBNL PFKP JUN	0.0506959
100	c7.immunesigdb.v7.4	GSE22313_HEALTHY_VS_SLE_MOUSE_CD4_TCELL_UP	7	197	0.0369	2.36	101	JUN PTPRE CYTH1 PARP12 TMEM140 CD44 TNIP1	0.0575802
100	c7.immunesigdb.v7.4	GSE27859_DC_VS_CD11C_INT_F480_INT_DC_UP	9	200	0.0495	2.06	148	NABP1 MOB2 OGA CTSD TNFRSF9 SRSF5 SMPD1 UBALD2 DCTN4	0.064684
100	c7.immunesigdb.v7.4	GSE32986_CURDLAN_HIGHDOSE_VS_GMCSF_AND_CURDLAN_HIGHDOSE_STIM_DC_DN	9	200	0.0401	2.22	138	BIRC3 NFKBIA TNF ICAM1 TNIP1 DUSP1 PLEKHO2 HLA-B TRAF1	0.0585021
100	c7.immunesigdb.v7.4	GSE26343_UNSTIM_VS_LPS_STIM_NFAT5_KO_MACROPHAGE_DN	10	200	0.0105	2.49	138	NFE2L2 TNIP1 BTG2 IFRD1 DUSP1 HLA-B PLEKHO2 ICAM1 RBM7 TRAF1	0.030637
100	c7.immunesigdb.v7.4	GSE34392_ST2_KO_VS_WT_DAY8_LCMV_EFFECTOR_CD8_TCELL_DN	9	200	0.0154	2.47	125	PTPRE PLEKHO2 TENT5C TAGLN2 XCL1 NFE2L2 TRAF1 DUSP1 BIRC3	0.0368562
100	c7.immunesigdb.v7.4	GSE34156_TLR1_TLR2_LIGAND_VS_NOD2_AND_TLR1_TLR2_LIGAND_24H_TREATED_MONOCYTE_UP	8	197	0.00965	2.89	96	SULF2 PLEKHO2 CTSD NABP1 TIMP1 PTPRE ACTB TPM4	0.02988
100	c7.immunesigdb.v7.4	GSE36888_UNTREATED_VS_IL2_TREATED_STAT5_AB_KNOCKIN_TCELL_2H_UP	9	200	0.00977	2.68	116	CD58 ICAM1 TRIM13 TNIP1 TRAF1 HS3ST3B1 S100A9 TNFRSF9 TNF	0.02988
100	c7.immunesigdb.v7.4	GSE36891_POLYIC_TLR3_VS_PAM_TLR2_STIM_PERITONEAL_MACROPHAGE_UP	10	153	7.71e-05	5.09	73	JUN FOSB BHLHE40 SPRY2 DUSP1 BTG2 APOLD1 BIRC3 RBM3 CIRBP	0.00335262
100	c7.immunesigdb.v7.4	GSE37605_FOXP3_FUSION_GFP_VS_IRES_GFP_TREG_C57BL6_UP	7	185	0.0276	2.52	95	BTG2 SPRY2 MYC DUSP1 FOSB JUN APOLD1	0.0510831
100	c7.immunesigdb.v7.4	GSE37605_TREG_VS_TCONV_C57BL6_FOXP3_FUSION_GFP_DN	8	177	0.0312	2.29	119	RBM7 TMED9 ITGB2 GLRX BHLHE40 VSIR MED10 GCSAM	0.0525344
100	c7.immunesigdb.v7.4	GSE37605_TREG_VS_TCONV_NOD_FOXP3_FUSION_GFP_UP	8	150	0.000837	4.48	65	SPRY2 DUSP1 BTG2 JUN FOSB PPP1R2 APOLD1 BIRC3	0.00829214
100	c7.immunesigdb.v7.4	GSE37605_C57BL6_VS_NOD_FOXP3_FUSION_GFP_TREG_DN	9	191	0.0147	2.49	124	MYC BTG2 PLEKHO2 APOLD1 BHLHE40 JUN FOSB SPRY2 DUSP1	0.0368365
100	c7.immunesigdb.v7.4	GSE37605_C57BL6_VS_NOD_FOXP3_IRES_GFP_TREG_DN	9	199	0.0394	2.24	137	CCND3 HSP90B1 IGKC CYTH1 NFE2L2 GIMAP1 ZBTB8OS F2R TENT5C	0.0582792
100	c7.immunesigdb.v7.4	GSE37301_RAG2_KO_VS_RAG2_AND_ETS1_KO_NK_CELL_UP	7	200	0.0921	2.05	115	DDX5 IFRD1 ITGB2 CYTH1 HBB HBA2 HSP90B1	0.0945412
100	c7.immunesigdb.v7.4	GSE37301_LYMPHOID_PRIMED_MPP_VS_COMMON_LYMPHOID_PROGENITOR_UP	7	200	0.0921	2.05	115	ST3GAL5 F2R ZNF281 CALR CMTR2 GLRX THRA	0.0945412
100	c7.immunesigdb.v7.4	GSE37301_LYMPHOID_PRIMED_MPP_VS_GRAN_MONO_PROGENITOR_UP	11	200	0.00719	2.51	151	UQCRC2 NABP1 ICAM1 SRP19 SRSF6 PPP1R2 EID1 BIRC3 MYC BTG2 CD44	0.0271057
100	c7.immunesigdb.v7.4	GSE37301_HEMATOPOIETIC_STEM_CELL_VS_RAG2_KO_NK_CELL_DN	11	183	0.00387	2.75	139	ITGA4 FOSB BTG2 DDX6 KLRK1 KLF6 NABP1 DCK DNAJB1 DUSP1 UBC	0.0196264
100	c7.immunesigdb.v7.4	GSE37301_MULTIPOTENT_PROGENITOR_VS_LYMPHOID_PRIMED_MPP_DN	9	181	0.0127	2.56	121	ANXA1 BTG2 SLA TNFRSF9 RNF43 NFKBIA FOSB XCL1 ITGA4	0.0331914
100	c7.immunesigdb.v7.4	GSE37301_CD4_TCELL_VS_GRANULOCYTE_MONOCYTE_PROGENITOR_DN	9	180	0.0186	2.39	129	TNFSF14 F2R RNF43 TNIP1 BHLHE40 IFNAR2 TCF7 LAX1 TRAF1	0.0410549
100	c7.immunesigdb.v7.4	GSE32901_TH1_VS_TH17_ENRICHED_CD4_TCELL_UP	10	174	0.011	2.47	139	SNAPC3 ADD3 TRAF1 DDX6 GIMAP6 MIER1 DDX5 HECTD1 FBXO22 TCF7	0.03124
100	c7.immunesigdb.v7.4	GSE37532_TREG_VS_TCONV_PPARG_KO_CD4_TCELL_FROM_LN_DN	14	199	0.00125	2.75	178	TM2D3 EIF5 TAP1 WDR74 BTG2 CALR ARPC4 TM2D2 LYAR TSPAN31 P4HB SMAGP HLA-F ICAM1	0.01065
100	c7.immunesigdb.v7.4	GSE37533_PPARG1_FOXP3_VS_FOXP3_TRANSDUCED_CD4_TCELL_DN	11	200	0.0228	2.17	173	DYNLT1 PARP12 HLA-F LY6E HLA-B SAMD9 HLA-C TAP1 TMEM140 RBM7 GSDMD	0.0466962
100	c7.immunesigdb.v7.4	GSE37533_PPARG2_FOXP3_VS_FOXP3_TRANSDUCED_CD4_TCELL_PIOGLITAZONE_TREATED_UP	7	200	0.084	2.17	109	DUOX1 TNFSF14 TMUB2 SPRY2 ARRB2 C1orf109 TCF7	0.0896842
100	c7.immunesigdb.v7.4	GSE32034_LY6C_HIGH_VS_LOW_MONOCYTE_UP	7	200	0.0921	2.05	115	ITGB2 BHLHE40 ITGAX RBMS1 KLRK1 ACTB RAP1B	0.0945412
100	c7.immunesigdb.v7.4	GSE32034_UNTREATED_VS_ROSIGLIZATONE_TREATED_LY6C_HIGH_MONOCYTE_DN	10	199	0.0283	2.23	153	RSRP1 CLK1 EIF1B CASP3 TRAF1 TNIP1 RBM3 DBI EID1 ARL4C	0.0516254
100	c7.immunesigdb.v7.4	GSE39152_BRAIN_VS_SPLEEN_CD103_NEG_MEMORY_CD8_TCELL_UP	11	200	0.0172	2.36	160	PFKP ZNF281 FGFR1OP2 TRAF1 EIF5 CASP3 TAP1 RBMS1 RBM3 HLA-B DCK	0.0398217
100	c7.immunesigdb.v7.4	GSE40274_CTRL_VS_IRF4_TRANSDUCED_ACTIVATED_CD4_TCELL_DN	7	166	0.0891	2.09	113	TENT5C MED10 BHLHE40 TNFRSF9 DUSP18 UBC KLF6	0.0932595
100	c7.immunesigdb.v7.4	GSE40274_CTRL_VS_FOXP3_TRANSDUCED_ACTIVATED_CD4_TCELL_DN	10	200	0.0324	2.14	159	RSRP1 IL27RA IFNAR2 ITGA4 HLA-B TMEM140 GPR18 MGAT4A SELPLG ANXA6	0.0541271
100	c7.immunesigdb.v7.4	GSE40274_CTRL_VS_EOS_TRANSDUCED_ACTIVATED_CD4_TCELL_DN	7	150	0.0336	2.41	99	TCF7 MYC SMAGP SRSF6 XCL1 TNF NFKBIA	0.0542472
100	c7.immunesigdb.v7.4	GSE40274_LEF1_VS_FOXP3_AND_LEF1_TRANSDUCED_ACTIVATED_CD4_TCELL_UP	10	200	0.0254	2.33	147	RNF43 SLA DONSON MIER1 FAM118A TSPAN32 GLRX CD44 XBP1 TNIP1	0.0500944
100	c7.immunesigdb.v7.4	GSE40277_GATA1_AND_SATB1_TRANSDUCED_VS_CTRL_CD4_TCELL_UP	9	200	0.0519	2.03	150	RPSA SLA DONSON RNF43 IKZF3 C2orf68 NCK2 ICAM1 ST6GALNAC6	0.0659982
100	c7.immunesigdb.v7.4	GSE40666_WT_VS_STAT1_KO_CD8_TCELL_DN	9	200	0.0532	2.01	151	SPRY2 F2R TMEM140 RNF43 ICAM1 NFKBIA BHLHE40 CD160 FBXO22	0.0668531
100	c7.immunesigdb.v7.4	GSE40666_NAIVE_VS_EFFECTOR_CD8_TCELL_WITH_IFNA_STIM_90MIN_UP	9	200	0.0519	2.03	150	TNFSF14 SELPLG HSD17B7 FBXO22 THRA F2R APEH GPR18 RBM7	0.0659982
100	c7.immunesigdb.v7.4	GSE40666_WT_VS_STAT4_KO_CD8_TCELL_WITH_IFNA_STIM_90MIN_DN	9	200	0.0519	2.03	150	CD99 RNF43 F2R PFDN1 XCL1 CD160 XBP1 IKZF3 PARP12	0.0659982
100	c7.immunesigdb.v7.4	GSE40666_UNTREATED_VS_IFNA_STIM_EFFECTOR_CD8_TCELL_90MIN_UP	10	200	0.0116	2.45	140	BHLHE40 TAP1 OSBPL10 GEMIN7 BIN1 CD44 ITGAX CD99 TAGLN2 TCF7	0.0316769
100	c7.immunesigdb.v7.4	GSE20727_CTRL_VS_ROS_INHIBITOR_TREATED_DC_DN	10	199	0.0272	2.26	151	XBP1 SELPLG CASP3 ACTB P4HB GCSAM DBI SUSD1 ITGAX IGKC	0.0510079
100	c7.immunesigdb.v7.4	GSE20727_ROS_INH_VS_ROS_INH_AND_DNFB_ALLERGEN_TREATED_DC_UP	10	199	0.0152	2.34	146	GPR18 BTG2 NABP1 DCTN4 SUSD1 PRR5 DONSON RBMS1 TM2D2 DENND2D	0.0368562
100	c7.immunesigdb.v7.4	GSE36078_WT_VS_IL1R_KO_LUNG_DC_AFTER_AD5_INF_UP	9	200	0.0213	2.33	132	KLRK1 BHLHE40 ANXA1 SELPLG BTG2 ITGAX ANXA6 SMPD1 F2R	0.0444794
100	c7.immunesigdb.v7.4	GSE11961_MARGINAL_ZONE_BCELL_VS_GERMINAL_CENTER_BCELL_DAY40_UP	9	199	0.0495	2.06	148	PRMT9 PPFIA1 ANKRD44 CTSD IL27RA GOLGA4 NR2C2 SUSD1 KLRK1	0.064684
100	c7.immunesigdb.v7.4	GSE33292_WT_VS_TCF1_KO_DN3_THYMOCYTE_UP	8	199	0.0625	2.11	128	SRSF5 MLXIP CYTH1 PTPRE PRKCB SNAPC3 ST3GAL5 CLK1	0.0730619
100	c7.immunesigdb.v7.4	GSE24671_CTRL_VS_SENDAI_VIRUS_INFECTED_MOUSE_SPLENOCYTES_UP	7	161	0.046	2.24	106	ITGA4 F2R CD74 GPR18 RNF43 MGAT4A DDX6	0.0624076
100	c7.immunesigdb.v7.4	GSE41867_NAIVE_VS_DAY15_LCMV_EFFECTOR_CD8_TCELL_DN	10	200	0.0418	2	169	GIMAP6 RBMS1 NSD1 ANKRD44 HNRNPDL DUSP18 ADD3 CHMP1B ANXA1 MLXIP	0.0591588
100	c7.immunesigdb.v7.4	GSE41867_MEMORY_VS_EXHAUSTED_CD8_TCELL_DAY30_LCMV_UP	9	199	0.0495	2.06	148	UBALD2 JUN F2R GPR18 ICAM1 GIMAP6 TMEM140 ANXA1 NT5C3A	0.064684
100	c7.immunesigdb.v7.4	GSE41867_DAY6_EFFECTOR_VS_DAY30_EXHAUSTED_CD8_TCELL_LCMV_CLONE13_UP	11	200	0.00719	2.51	151	NT5C3A TMEM140 CCND3 UBALD2 GPR18 HLA-C MED15 HLA-B GSDMD PARP12 ARL4C	0.0271057
100	c7.immunesigdb.v7.4	GSE41087_WT_VS_FOXP3_MUT_ANTI_CD3_CD28_STIM_CD4_TCELL_UP	9	195	0.0213	2.33	132	DUSP1 BIRC3 HLA-F NFKBIA TNIP1 TRAF1 EIF5 CD44 BTG2	0.0444794
100	c7.immunesigdb.v7.4	GSE28408_LY6G_POS_VS_NEG_DC_UP	11	197	0.0201	2.24	168	ICAM1 LAX1 ANKRD11 TM2D3 CD44 ANKRD46 AMT TMUB2 ATF7IP2 ZNF302 TSPAN32	0.043239
100	c7.immunesigdb.v7.4	GSE42021_TCONV_PLN_VS_TREG_PRECURSORS_THYMUS_UP	8	198	0.0676	2.05	132	BFAR ST3GAL5 C6orf120 SPRY2 RNF139 TRAF1 ARRB2 KLHL9	0.0751896
100	c7.immunesigdb.v7.4	GSE42021_TREG_PLN_VS_CD24LO_TREG_THYMUS_DN	10	197	0.00632	2.71	128	HLA-B PARP12 HLA-F TAP1 HLA-C LY6E PTPN7 RNF113A SAMD9 P2RY11	0.0249289
100	c7.immunesigdb.v7.4	GSE42021_CD24HI_VS_CD24INT_TREG_THYMUS_DN	11	200	0.0178	2.33	162	RBMS1 HLA-C RBM7 LY6E PARP12 NFKBIA TAP1 HLA-F HLA-B TMEM140 GPR18	0.0399095
100	c7.immunesigdb.v7.4	GSE42021_CD24HI_VS_CD24LOW_TCONV_THYMUS_DN	10	199	0.0289	2.21	154	TAP1 TMEM140 RBMS1 RBM7 HLA-F GLRX KLF6 CD74 HLA-C ZNF302	0.0516525
100	c7.immunesigdb.v7.4	GSE42021_TREG_PLN_VS_CD24HI_TREG_THYMUS_UP	14	200	0.000116	3.56	141	BTG2 IFRD1 ICAM1 BHLHE40 TRA2B NFE2L2 BIRC3 DUSP1 EIF5 DDX5 MYC IL27RA TNF NFKBIA	0.003834
100	c7.immunesigdb.v7.4	GSE42021_CD24HI_TREG_VS_CD24HI_TCONV_THYMUS_DN	10	200	0.00703	2.66	130	IFRD1 BHLHE40 ICAM1 BIRC3 BTG2 MYC DUSP1 DDX5 TRA2B NFKBIA	0.02698
100	c7.immunesigdb.v7.4	GSE27434_WT_VS_DNMT1_KO_TREG_DN	13	200	0.000483	3.22	143	IFRD1 BTG2 TRA2B ICAM1 BIRC3 BHLHE40 MYC NFE2L2 DUSP1 DDX5 EIF5 NFKBIA TNF	0.00763862
100	c7.immunesigdb.v7.4	GSE43956_WT_VS_SGK1_KO_TH17_DIFFERENTIATED_CD4_TCELL_DN	11	200	0.00952	2.41	157	TRAF1 NFE2L2 DUSP1 AP3D1 TNIP1 IFRD1 KLF6 TNF RBMS1 HSD17B7 GCSAM	0.02988
100	c7.immunesigdb.v7.4	GSE43955_TH0_VS_TGFB_IL6_TH17_ACT_CD4_TCELL_52H_UP	9	200	0.0114	2.61	119	TNIP1 CASP3 IFRD1 TRIM13 TNF NFE2L2 GLRX DUSP1 RSRP1	0.0315351
100	c7.immunesigdb.v7.4	GSE43955_TH0_VS_TGFB_IL6_TH17_ACT_CD4_TCELL_20H_UP	8	200	0.0691	2.03	133	PAPOLA IFRD1 WDR74 TNF GLRX CD74 SNAPC3 RAD9A	0.0760636
100	c7.immunesigdb.v7.4	GSE43955_TH0_VS_TGFB_IL6_TH17_ACT_CD4_TCELL_20H_DN	12	200	0.00169	2.92	144	TNF TRIM13 RSRP1 TNIP1 PPP2R5C HBA2 IFRD1 ZFP14 JUN DUSP1 ARL4C KLF6	0.0124128
100	c7.immunesigdb.v7.4	GSE43955_TH0_VS_TGFB_IL6_TH17_ACT_CD4_TCELL_30H_DN	9	200	0.0416	2.18	140	DDX6 ANKRD11 ST3GAL5 TRIM13 RSRP1 DUSP1 TNF ELOF1 UBE2L3	0.0591588
100	c7.immunesigdb.v7.4	GSE43955_1H_VS_10H_ACT_CD4_TCELL_WITH_TGFB_IL6_DN	8	200	0.0286	2.33	117	TAP1 GLRX DBNL UBE2L3 LY6E ANXA1 TAGLN2 DCK	0.0516254
100	c7.immunesigdb.v7.4	GSE43863_NAIVE_VS_LY6C_LOW_CXCR5NEG_CD4_EFF_TCELL_D6_LCMV_UP	6	193	0.0267	2.8	74	CIRBP S100B ZNF786 RAD9A IGKC AMT	0.0510079
100	c7.immunesigdb.v7.4	GSE43863_DAY6_EFF_VS_DAY150_MEM_TH1_CD4_TCELL_DN	11	199	0.00409	2.73	140	SMAGP TAGLN2 B3GALT6 JUN CD44 RBMS1 GPR18 AKNA UBALD2 BIRC3 ZNF281	0.0202598
100	c7.immunesigdb.v7.4	GSE43863_LY6C_INT_CXCR5POS_VS_LY6C_LOW_CXCR5NEG_EFFECTOR_CD4_TCELL_UP	9	199	0.0401	2.22	138	CYTH1 JUN RBMS1 BIRC3 TAGLN2 GPR18 CAPN12 PRKCB PTPRE	0.0585021
100	c7.immunesigdb.v7.4	GSE42724_NAIVE_BCELL_VS_PLASMABLAST_UP	9	197	0.0495	2.06	148	TMEM140 LY6E RAD9A PARP10 PARP12 NT5C3A TAP1 HLA-F SAMD9	0.064684
100	c7.immunesigdb.v7.4	GSE42724_MEMORY_VS_B1_BCELL_DN	8	197	0.0649	2.08	130	TRAF1 NABP1 PARP10 TAP1 HSD17B7 NFKBIA TNFRSF9 NCK2	0.0739235
100	c7.immunesigdb.v7.4	GSE46606_DAY1_VS_DAY3_CD40L_IL2_IL5_STIMULATED_IRF4HIGH_BCELL_DN	10	200	0.0152	2.34	146	TENT5C GSDMD UBALD2 ITGA4 TRA2A TSPAN31 UBC TRAF1 TNF RNF139	0.0368562
100	c7.immunesigdb.v7.4	GSE46606_IRF4HIGH_VS_IRF4MID_CD40L_IL2_IL5_DAY3_STIMULATED_BCELL_DN	8	199	0.0663	2.06	131	USB1 NABP1 ICAM1 TNF HSD17B7 SRSF5 TRIM56 TMEM140	0.0743258
100	c7.immunesigdb.v7.4	GSE46606_IRF4MID_VS_WT_CD40L_IL2_IL5_DAY1_STIMULATED_BCELL_DN	9	199	0.00977	2.68	116	TNF ICAM1 TNIP1 DUSP1 NFKBIA BIRC3 HSD17B7 ATF7IP2 TRIM13	0.02988
100	c7.immunesigdb.v7.4	GSE46606_IRF4_KO_VS_WT_UNSTIM_BCELL_DN	7	200	0.046	2.24	106	TNF TNIP1 BIRC3 NFKBIA TRAF1 TRIM13 HLA-B	0.0624076
100	c7.immunesigdb.v7.4	GSE42088_UNINF_VS_LEISHMANIA_INF_DC_4H_DN	13	199	0.00146	2.82	161	DUSP1 SRSF5 CHMP1B PRDM16 HLA-F TENT5C CIRBP ARL4C FOSB ADD3 CD74 IFRD1 BTG2	0.0113084
100	c7.immunesigdb.v7.4	GSE41176_WT_VS_TAK1_KO_UNSTIM_BCELL_UP	7	198	0.0921	2.05	115	SPON2 PRDM16 RAP1B TRA2B TAGLN2 BTG2 TENT5C	0.0945412
100	c7.immunesigdb.v7.4	GSE45365_NK_CELL_VS_CD8_TCELL_MCMV_INFECTION_DN	10	200	0.00566	2.75	126	NFKBIA DUSP1 ANXA6 TRAF1 TAP1 TNFRSF9 BIRC3 HLA-F TNIP1 SPON2	0.0229634
100	c7.immunesigdb.v7.4	GSE45365_HEALTHY_VS_MCMV_INFECTION_BCELL_IFNAR_KO_UP	9	200	0.0416	2.18	140	DBI SAMD9 HECTD1 DUSP1 JUN TNFRSF9 NFE2L2 GCC2 BIN1	0.0591588
100	c7.immunesigdb.v7.4	GSE45365_CD8A_DC_VS_CD11B_DC_IFNAR_KO_MCMV_INFECTION_DN	6	190	0.00565	4.05	53	NFKBIA BTG2 JUN DUOX1 DUSP1 TNFRSF9	0.0229634
100	c7.immunesigdb.v7.4	GSE45365_NK_CELL_VS_CD11B_DC_DN	11	199	0.00204	3.01	128	S100A9 BIRC3 TIMP1 TNIP1 BTG2 SELPLG ICAM1 DUSP1 ITGB2 CD44 NFKBIA	0.0137943
100	c7.immunesigdb.v7.4	GSE45365_NK_CELL_VS_CD8A_DC_UP	10	200	0.0121	2.43	141	SLC7A6OS ARPC3 IFNAR2 AKNA LY6E ARPC4 CD44 TCF7 DCK DBNL	0.0326241
100	h.all.v7.4	HALLMARK_TNFA_SIGNALING_VIA_NFKB	18	200	6.49e-08	5.41	127	NFKBIA KLF6 BIRC3 ICAM1 JUN TRAF1 BTG2 DUSP1 TNF BHLHE40 CD44 MYC TNFRSF9 TNIP1 PTPRE NFE2L2 FOSB TAP1	7.788e-07
100	h.all.v7.4	HALLMARK_HYPOXIA	7	200	0.0955	2.01	117	PFKP BHLHE40 JUN DUSP1 KLF6 B3GALT6 GLRX	0.0955
100	h.all.v7.4	HALLMARK_APOPTOSIS	10	161	0.00378	2.93	119	CASP3 BIRC3 JUN TNF CD44 F2R TIMP1 BTG2 TAP1 ANXA1	0.0096
100	h.all.v7.4	HALLMARK_ESTROGEN_RESPONSE_EARLY	6	200	0.0626	2.23	91	XBP1 MYC ADD3 CD44 BHLHE40 SYNGR1	0.0682909
100	h.all.v7.4	HALLMARK_INTERFERON_ALPHA_RESPONSE	7	97	0.018	2.78	87	TAP1 SAMD9 LY6E PARP12 HLA-C TMEM140 CD74	0.0288
100	h.all.v7.4	HALLMARK_INTERFERON_GAMMA_RESPONSE	14	200	0.000596	2.99	165	TAP1 LY6E ICAM1 PARP12 GPR18 KLRK1 PFKP HLA-B IFNAR2 CD74 ST3GAL5 CASP3 NFKBIA XCL1	0.002384
100	h.all.v7.4	HALLMARK_PI3K_AKT_MTOR_SIGNALING	6	105	0.0548	2.32	88	PRKCB PPP1CA HSP90B1 SLA CALR ARPC3	0.06576
100	h.all.v7.4	HALLMARK_MTORC1_SIGNALING	11	200	0.0216	2.19	171	CALR IFRD1 BHLHE40 XBP1 SLA ITGB2 ADD3 BTG2 GLRX COPS5 HSP90B1	0.0288
100	h.all.v7.4	HALLMARK_INFLAMMATORY_RESPONSE	9	200	0.00427	3.09	102	ICAM1 TNFRSF9 MYC TIMP1 NFKBIA KLF6 LY6E BTG2 PTPRE	0.0096
100	h.all.v7.4	HALLMARK_UV_RESPONSE_UP	12	158	8.47e-05	4.2	104	ICAM1 ARRB2 CASP3 TAP1 CCND3 NFKBIA HLA-F PPP1R2 FOSB DNAJB1 BTG2 EIF5	0.0005082
100	h.all.v7.4	HALLMARK_IL2_STAT5_SIGNALING	9	199	0.0195	2.37	130	TNFRSF9 XBP1 BHLHE40 MYC TRAF1 CD44 KLF6 CASP3 CCND3	0.0288
100	h.all.v7.4	HALLMARK_ALLOGRAFT_REJECTION	11	200	0.0048	2.66	143	ITGB2 TNF CD74 ICAM1 CCND3 IFNAR2 TIMP1 F2R TAP1 PRKCB IL27RA	0.0096
101	c2.cp.kegg.v7.4	KEGG_PATHOGENIC_ESCHERICHIA_COLI_INFECTION	6	56	0.00293	4.77	38	ARPC4 CD14 ARPC3 ACTB ARHGEF2 CDC42	0.009376
101	c2.cp.kegg.v7.4	KEGG_MAPK_SIGNALING_PATHWAY	15	267	0.00127	2.64	161	JUN GADD45B CD14 KRAS DUSP1 TRAF2 CASP3 RPS6KA1 RAP1B PPP5C DDIT3 CDC42 PRKCB TNF PTPN7	0.009376
101	c2.cp.kegg.v7.4	KEGG_CYTOKINE_CYTOKINE_RECEPTOR_INTERACTION	7	265	0.0875	2.12	91	TNFSF14 VEGFB TNF CXCR2 TNFRSF12A IL2RB IFNG	0.0875
101	c2.cp.kegg.v7.4	KEGG_APOPTOSIS	6	87	0.0598	2.27	73	TNF CASP3 NFKBIA CAPN2 CAPN1 TRAF2	0.0637867
101	c2.cp.kegg.v7.4	KEGG_FOCAL_ADHESION	9	199	0.0189	2.39	105	JUN CAPN2 ACTB RAP1B VEGFB CDC42 CCND3 PRKCB PPP1CA	0.03648
101	c2.cp.kegg.v7.4	KEGG_CELL_ADHESION_MOLECULES_CAMS	6	133	0.0284	2.77	61	SELPLG ITGB2 MADCAM1 HLA-DRA HLA-B CD99	0.0413091
101	c2.cp.kegg.v7.4	KEGG_TIGHT_JUNCTION	6	132	0.0566	2.31	72	KRAS ASH1L CDC42 PRKCB PRKCD ACTB	0.0637867
101	c2.cp.kegg.v7.4	KEGG_NATURAL_KILLER_CELL_MEDIATED_CYTOTOXICITY	12	137	0.000283	3.67	96	ITGB2 HCST KRAS CD247 KLRK1 PRKCB TNF HLA-B CASP3 TYROBP LAT IFNG	0.004528
101	c2.cp.kegg.v7.4	KEGG_T_CELL_RECEPTOR_SIGNALING_PATHWAY	8	108	0.0228	2.45	91	JUN NFKBIA KRAS CD247 CDC42 TNF LAT IFNG	0.03648
101	c2.cp.kegg.v7.4	KEGG_FC_GAMMA_R_MEDIATED_PHAGOCYTOSIS	7	96	0.0226	2.66	74	ARPC4 ARPC3 CFL1 CDC42 PRKCB PRKCD LAT	0.03648
101	c2.cp.kegg.v7.4	KEGG_LEUKOCYTE_TRANSENDOTHELIAL_MIGRATION	6	116	0.0477	2.42	69	ITGB2 CDC42 PRKCB CD99 ACTB RAP1B	0.0587077
101	c2.cp.kegg.v7.4	KEGG_NEUROTROPHIN_SIGNALING_PATHWAY	8	126	0.0336	2.26	98	JUN NFKBIA KRAS YWHAE CDC42 PRKCD RPS6KA1 RAP1B	0.0448
101	c2.cp.kegg.v7.4	KEGG_REGULATION_OF_ACTIN_CYTOSKELETON	11	213	0.0171	2.36	130	ARPC4 CD14 FGD3 ARPC3 KRAS CFL1 PIP4K2A ACTB ITGB2 CDC42 PPP1CA	0.03648
101	c2.cp.kegg.v7.4	KEGG_ALZHEIMERS_DISEASE	11	166	0.0168	2.38	129	CAPN2 CAPN1 APH1A GAPDH TNF COX7A2 COX6C CASP3 UQCRC2 NDUFB7 NDUFB8	0.03648
101	c2.cp.kegg.v7.4	KEGG_PARKINSONS_DISEASE	11	130	0.00255	2.93	107	UBE2L3 PINK1 COX7A2 COX6C CASP3 UQCRC2 MT-ND5 MT-ND2 MT-ND1 NDUFB7 NDUFB8	0.009376
101	c2.cp.kegg.v7.4	KEGG_LEISHMANIA_INFECTION	7	72	0.00242	4.25	49	JUN PRKCB TNF ITGB2 NFKBIA IFNG HLA-DRA	0.009376
101	c3.tft.v7.4	TERT_TARGET_GENES	6	127	0.0423	2.5	67	ACTB WBP4 TAGLN2 CFL1 AC124068.2 AC020911.2	0.047
101	c3.tft.v7.4	TOX4_TARGET_GENES	11	191	0.0294	2.05	148	ENSA FBXO8 PRMT9 P4HB AC132192.2 MPND PKN2 GOT1 ALG5 MTIF3 HAVCR2	0.0368235
101	c3.tft.v7.4	PSMB5_TARGET_GENES	17	307	0.0021	2.39	200	WDR1 ACTB FUS CIRBP DDX5 GAPDH RSRP1 DUSP1 C12orf65 BTG2 CFL1 NABP1 CALR S100A6 THUMPD3-AS1 CSKMT AC020911.2	0.0105
101	c3.tft.v7.4	ATXN7L3_TARGET_GENES	17	281	0.00265	2.31	206	CLK1 ACTB GADD45B RNF43 DDX5 TBC1D19 GAPDH NR3C1 ALG5 GEMIN7 CFL1 CHMP6 CALR P4HB S100A6 SREBF2 SCAF8	0.0106
101	c3.tft.v7.4	MAML1_TARGET_GENES	17	312	0.000868	2.56	188	ST3GAL1 CIRBP GADD45B SELPLG NR3C1 GPR18 FGD3 DBNL LIMD2 UQCRC2 NEK8 CFAP97 FUNDC2 LPAR5 HES4 IGKC GPSM3	0.00578667
101	c3.tft.v7.4	AAANWWTGC_UNKNOWN	8	195	0.0302	2.31	96	SKP2 LUC7L3 DUSP1 CD14 DDIT3 MBNL1 ZFPM1 ACTB	0.0368235
101	c3.tft.v7.4	IK1_01	11	282	0.0284	2.06	147	LUC7L3 JUN RNF43 DDX5 ALKBH6 GADD45B NSD1 POLR2B TOP1 APOLD1 FAM89A	0.0368235
101	c3.tft.v7.4	S8_01	8	247	0.0673	2.05	107	LUC7L3 MLLT10 DDX5 ZBTB20 POGZ TSHZ2 MBNL1 LCP1	0.0673
101	c3.tft.v7.4	NFKB_C	12	268	0.0173	2.16	154	FLI1 CD247 LUC7L3 NFKBIA IL27RA ALKBH6 ARHGEF2 ASH1L GADD45B TOP1 HSP90B1 PRKCD	0.0341818
101	c3.tft.v7.4	AHRARNT_01	7	142	0.031	2.47	79	LUC7L3 NAGLU HECTD1 ZBTB20 MBNL1 HELZ2 NR3C1	0.0368235
101	c3.tft.v7.4	NKX61_01	9	235	0.0223	2.32	108	CUL3 FLI1 RNF43 ZBTB20 NSD1 ZFP36L1 TSHZ2 ARID5A SH3BGRL3	0.0368235
101	c3.tft.v7.4	TITF1_Q3	11	244	0.0188	2.28	134	RAB1A LUC7L3 MLLT10 LMOD3 POGZ NSD1 LINC00649 RBM3 TIAL1 TSHZ2 TRA2A	0.0341818
101	c3.tft.v7.4	AP3_Q6	13	251	0.000605	3.15	119	FLI1 MLLT10 ESCO1 VIT DDX6 ALKBH6 NSD1 PRMT9 SLC5A3 ARID5A MBNL1 TRA2A ANXA6	0.00578667
101	c3.tft.v7.4	AML_Q6	12	269	0.012	2.36	142	FLI1 LUC7L3 CALR RNF43 AP5B1 LINC00649 DUSP1 ARHGAP27 HSP90B1 PTPN7 SREBF2 SLA	0.03
101	c3.tft.v7.4	NFKB_Q6_01	15	237	0.000315	3.07	141	LUC7L3 NEK8 MADCAM1 NFKBIA RNF43 IL27RA ARHGEF2 GNB1 ASH1L GADD45B TOP1 HSP90B1 NFKBID PRKCD NR3C1	0.00578667
101	c3.tft.v7.4	GATA_Q6	8	201	0.00462	3.34	69	FLI1 LUC7L3 JUN BIN1 CAPN1 TIAL1 RAP1B ZFPM1	0.0154
101	c3.tft.v7.4	CREB_Q2_01	12	226	0.0162	2.19	152	GLB1L JUN BIN1 TRA2B DUSP1 ENSA PRR3 RNF166 SREBF2 NFKBID DDX51 CDC42	0.0341818
101	c3.tft.v7.4	ER_Q6_02	10	259	0.0313	2.16	128	SLC16A13 ZFP36L1 COX6C TIAL1 TNFRSF12A PIP4K2A BTG2 LCP1 ST3GAL1 SMPD1	0.0368235
101	c3.tft.v7.4	SMTTTTGT_UNKNOWN	17	407	0.00888	2.03	232	CLK1 TMED9 TRA2B RBM3 PNRC2 MBNL1 LCP1 SRSF5 FUS RNF43 DDX5 DDX6 WBP4 ZFP36L1 YWHAE LUC7L3 TIAL1	0.0253714
101	c3.tft.v7.4	GATAAGR_GATA_C	9	299	0.0453	2.12	117	FLI1 LUC7L3 JUN BIN1 ANKRD44 ZFP36L1 CAPN1 RAP1B ZFPM1	0.0476842
101	c5.go.bp.v7.4	GOBP_RESPONSE_TO_REACTIVE_OXYGEN_SPECIES	12	224	0.0123	2.34	143	DUSP1 HBB JUN MT-ND5 PPP5C PRKCD TRA2B PINK1 TRAF2 UCP2 CAPN2 CASP3	0.0295368
101	c5.go.bp.v7.4	GOBP_EPITHELIAL_TO_MESENCHYMAL_TRANSITION	6	153	0.0505	2.38	70	GLIPR2 DDX5 RGCC SMAD3 S100A4 AKNA	0.0586762
101	c5.go.bp.v7.4	GOBP_CELL_KILLING	10	177	0.00284	3.08	93	GNLY KLRK1 GAPDH HLA-B HLA-DRA IFNG LYZ S100A12 TYROBP HAVCR2	0.016499
101	c5.go.bp.v7.4	GOBP_ADAPTIVE_IMMUNE_RESPONSE	22	693	0.00099	2.29	271	BTN3A2 KLRK1 LAT DBNL HLA-B HLA-DRA IFNG IGHM IGKC IGLC2 EXOSC3 LAX1 RNF125 PRKCB PRKCD TNF TRAF2 LAT2 NFKBID HAVCR2 CD247 IL27RA	0.00929077
101	c5.go.bp.v7.4	GOBP_LYMPHOCYTE_ACTIVATION_INVOLVED_IN_IMMUNE_RESPONSE	11	189	0.0171	2.36	130	ZFPM1 HLA-DRA IFNG LCP1 LGALS3 EXOSC3 ST3GAL1 XBP1 NFKBID HAVCR2 IL27RA	0.0302348
101	c5.go.bp.v7.4	GOBP_T_CELL_ACTIVATION_INVOLVED_IN_IMMUNE_RESPONSE	7	111	0.0137	2.97	67	ZFPM1 HLA-DRA IFNG LCP1 LGALS3 NFKBID HAVCR2	0.0295368
101	c5.go.bp.v7.4	GOBP_IMMUNOGLOBULIN_PRODUCTION	6	197	0.127	2.08	79	IGKC EXOSC3 TNF TRAF2 XBP1 IL27RA	0.12805
101	c5.go.bp.v7.4	GOBP_FC_RECEPTOR_MEDIATED_STIMULATORY_SIGNALING_PATHWAY	8	144	0.00764	3.04	75	ARPC4 ARPC3 IGKC IGLC2 PRKCD ACTB CD247 CDC42	0.0238815
101	c5.go.bp.v7.4	GOBP_LYMPHOCYTE_MEDIATED_IMMUNITY	13	351	0.0122	2.19	165	BTN3A2 KLRK1 HLA-B HLA-DRA IGHM IGKC IGLC2 EXOSC3 PRKCD TNF TRAF2 HAVCR2 IL27RA	0.0295368
101	c5.go.bp.v7.4	GOBP_ADAPTIVE_IMMUNE_RESPONSE_BASED_ON_SOMATIC_RECOMBINATION_OF_IMMUNE_RECEPTORS_BUILT_FROM_IMMUNOGLOBULIN_SUPERFAMILY_DOMAINS	13	358	0.0136	2.14	168	BTN3A2 HLA-B HLA-DRA IGHM IGKC IGLC2 EXOSC3 PRKCD TNF TRAF2 NFKBID HAVCR2 IL27RA	0.0295368
101	c5.go.bp.v7.4	GOBP_REGULATION_OF_LEUKOCYTE_MIGRATION	10	205	0.00722	2.66	106	DUSP1 KLRK1 LGALS3 CD99 GPSM3 TNF VEGFB CALR MADCAM1 IL27RA	0.0238815
101	c5.go.bp.v7.4	GOBP_POSITIVE_REGULATION_OF_LEUKOCYTE_MIGRATION	7	133	0.0147	2.92	68	LGALS3 CD99 GPSM3 TNF VEGFB CALR MADCAM1	0.0297129
101	c5.go.bp.v7.4	GOBP_POSITIVE_REGULATION_OF_IMMUNE_EFFECTOR_PROCESS	11	219	0.0205	2.23	137	KLRK1 HLA-B HLA-DRA IFNG ITGB2 EXOSC3 TNF TRAF2 TYROBP XBP1 NFKBID	0.0344274
101	c5.go.bp.v7.4	GOBP_POSITIVE_REGULATION_OF_LEUKOCYTE_MEDIATED_IMMUNITY	8	125	0.0137	2.72	83	KLRK1 HLA-B HLA-DRA ITGB2 EXOSC3 TNF TRAF2 TYROBP	0.0295368
101	c5.go.bp.v7.4	GOBP_REGULATION_OF_LYMPHOCYTE_MEDIATED_IMMUNITY	8	157	0.0573	2.21	100	KLRK1 HLA-B HLA-DRA EXOSC3 TNF TRAF2 HAVCR2 IL27RA	0.0647278
101	c5.go.bp.v7.4	GOBP_REGULATION_OF_MYELOID_LEUKOCYTE_DIFFERENTIATION	6	118	0.0449	2.46	68	ZFPM1 IFNG JUN ZFP36L1 TNF TYROBP	0.0537039
101	c5.go.bp.v7.4	GOBP_POSITIVE_REGULATION_OF_ADAPTIVE_IMMUNE_RESPONSE	7	104	0.0147	2.92	68	HLA-B HLA-DRA EXOSC3 TNF TRAF2 NFKBID IL27RA	0.0297129
101	c5.go.bp.v7.4	GOBP_OXIDATIVE_PHOSPHORYLATION	10	148	0.0304	2.18	127	COX6C COX7A2 MT-ND1 MT-ND2 MT-ND5 NDUFB7 NDUFB8 PINK1 UQCRC2 SLC25A33	0.0426299
101	c5.go.bp.v7.4	GOBP_MITOCHONDRIAL_ELECTRON_TRANSPORT_NADH_TO_UBIQUINONE	6	55	0.0151	3.24	53	MT-ND1 MT-ND2 MT-ND5 NDUFB7 NDUFB8 PINK1	0.0297129
101	c5.go.bp.v7.4	GOBP_CERAMIDE_METABOLIC_PROCESS	6	102	0.0423	2.5	67	SGMS1 ST6GALNAC6 PRKCD ST3GAL1 SMPD1 TNF	0.051606
101	c5.go.bp.v7.4	GOBP_RECEPTOR_MEDIATED_ENDOCYTOSIS	12	327	0.0151	2.22	150	ARHGAP27 BTBD8 DBNL HBB IGKC IGLC2 CXCR2 ITGB2 HSP90B1 CALR ANKRD13A CD14	0.0297129
101	c5.go.bp.v7.4	GOBP_PHAGOCYTOSIS	16	374	0.00237	2.49	181	ARPC4 ARPC3 IFNG IGHM IGKC IGLC2 IL2RB ITGB2 PRKCD ACTB TNF TYROBP CALR CD247 CD14 CDC42	0.014457
101	c5.go.bp.v7.4	GOBP_HUMORAL_IMMUNE_RESPONSE	10	373	0.000989	3.6	81	GNLY GAPDH RGCC IFNG IGHM IGKC IGLC2 LYZ S100A12 TNF	0.00929077
101	c5.go.bp.v7.4	GOBP_ER_NUCLEUS_SIGNALING_PATHWAY	6	53	0.0077	3.81	46	DDIT3 SREBF2 HSP90B1 XBP1 CALR MBTPS1	0.0238815
101	c5.go.bp.v7.4	GOBP_LEUKOCYTE_CELL_CELL_ADHESION	17	366	0.0081	2.06	229	KLRK1 HLA-DRA IFNG ITGB2 LGALS3 LAX1 SELPLG VSIR TNF XBP1 MADCAM1 CASP3 NFKBID HAVCR2 TNFSF14 IL27RA CDC42	0.0240805
101	c5.go.bp.v7.4	GOBP_NOTCH_SIGNALING_PATHWAY	7	186	0.0875	2.12	91	TSPAN5 GOT1 NFKBIA APH1A RFNG SREBF2 TM2D3	0.0920259
101	c5.go.bp.v7.4	GOBP_INTEGRIN_MEDIATED_SIGNALING_PATHWAY	6	106	0.0372	2.58	65	LAT ITGB2 TIMP1 MADCAM1 CUL3 CDC42	0.0458424
101	c5.go.bp.v7.4	GOBP_RHO_PROTEIN_SIGNAL_TRANSDUCTION	6	134	0.0598	2.27	73	CFL1 GPR18 ARHGEF3 CUL3 ARHGEF2 CDC42	0.0669321
101	c5.go.bp.v7.4	GOBP_PATTERN_SPECIFICATION_PROCESS	11	426	0.0315	2.02	150	DDIT3 NEK8 ALG5 SMAD3 PCSK5 DNAAF2 HES4 RFNG TRA2B BTG2 OFD1	0.0431798
101	c5.go.bp.v7.4	GOBP_CELL_RECOGNITION	7	225	0.0197	2.74	72	ST6GALNAC6 IGHM IGKC IGLC2 LGALS3 CASP3 HAVCR2	0.0343343
101	c5.go.bp.v7.4	GOBP_RESPONSE_TO_BACTERIUM	22	717	0.0013	2.21	280	GNLY IKZF3 SGMS1 GZMA HLA-B IGHM IGKC IGLC2 JUN LYZ NFKBIA PRKCD RAB1A S100A12 TNF XBP1 GSDMD CAPN2 CASP3 HAVCR2 CD14 IL27RA	0.0105733
101	c5.go.bp.v7.4	GOBP_RESPONSE_TO_CARBOHYDRATE	10	221	0.0296	2.2	126	ZBTB20 GOT1 KIF5B PRKCB RAP1B TRA2B ZFP36L1 UCP2 XBP1 CASP3	0.0419907
101	c5.go.bp.v7.4	GOBP_SPECIFICATION_OF_SYMMETRY	6	127	0.0165	3.18	54	DDIT3 NEK8 ALG5 SMAD3 DNAAF2 OFD1	0.0300448
101	c5.go.bp.v7.4	GOBP_NEGATIVE_REGULATION_OF_PEPTIDASE_ACTIVITY	7	255	0.0912	2.07	93	GAPDH BIN1 RPS6KA1 TIMP1 TNF YWHAE TNFSF14	0.0934992
101	c5.go.bp.v7.4	GOBP_REGULATION_OF_SIGNALING_RECEPTOR_ACTIVITY	7	188	0.0126	3.02	66	IFNG LY6E PRKCD PINK1 TNF CHMP6 CAPN1	0.0295368
101	c5.go.bp.v7.4	GOBP_POSITIVE_REGULATION_OF_CELL_DEATH	30	652	0.000431	2.12	399	TRIM13 CTSD DEDD2 DDIT3 DUSP1 BIN1 RGCC GZMA HBB IFNG ITGB2 JUN GADD45B ARHGEF3 APH1A TNFRSF12A PPP1CA PRKCD SMPD1 TNF TRAF2 TYROBP UCP2 CAPN2 CASP3 SQSTM1 FGD3 ARHGEF2 CDC34 CDC42	0.00657275
101	c5.go.bp.v7.4	GOBP_RESPONSE_TO_PURINE_CONTAINING_COMPOUND	6	144	0.0284	2.77	61	DUSP1 JUN P2RY11 RAP1B ZFP36L1 HSP90B1	0.0412476
101	c5.go.bp.v7.4	GOBP_B_CELL_MEDIATED_IMMUNITY	7	219	0.0329	2.44	80	IGHM IGKC IGLC2 EXOSC3 PRKCD TNF IL27RA	0.0445978
101	c5.go.bp.v7.4	GOBP_REGULATION_OF_CELL_CELL_ADHESION	19	437	0.00412	2.11	251	KLRK1 RGCC HLA-DRA IFNG ITGB2 LGALS3 MBP LAX1 PRKCD VSIR TNF XBP1 AKNA CASP3 NFKBID HAVCR2 TNFSF14 IL27RA CDC42	0.0193323
101	c5.go.bp.v7.4	GOBP_NEGATIVE_REGULATION_OF_CELL_CELL_ADHESION	9	189	0.0159	2.47	102	RGCC LGALS3 MBP LAX1 PRKCD VSIR AKNA CASP3 HAVCR2	0.0300448
101	c5.go.bp.v7.4	GOBP_GLAND_MORPHOGENESIS	6	111	0.00382	4.49	40	RPS6KA1 TNF XBP1 CAPN1 CUL3 CDC42	0.0186416
101	c5.go.bp.v7.4	GOBP_RESPIRATORY_ELECTRON_TRANSPORT_CHAIN	8	117	0.064	2.1	105	COX6C MT-ND1 MT-ND2 MT-ND5 NDUFB7 NDUFB8 PINK1 UQCRC2	0.0703423
101	c5.go.bp.v7.4	GOBP_SPHINGOLIPID_BIOSYNTHETIC_PROCESS	7	109	0.0147	2.92	68	SGMS1 ST6GALNAC6 PRKCD ST3GAL1 SMPD1 TNF SGPP1	0.0297129
101	c5.go.bp.v7.4	GOBP_LEUKOCYTE_CHEMOTAXIS	9	225	0.0159	2.47	102	DUSP1 KLRK1 CXCR2 ITGB2 LGALS3 S100A12 GPSM3 VEGFB CALR	0.0300448
101	c5.go.bp.v7.4	GOBP_ACTOMYOSIN_STRUCTURE_ORGANIZATION	7	190	0.0912	2.07	93	RGCC RHOC SMAD3 LMOD3 CUL3 WDR1 CDC42	0.0934992
101	c5.go.bp.v7.4	GOBP_REGULATION_OF_CELL_KILLING	6	98	0.0349	2.63	64	KLRK1 HLA-B HLA-DRA IFNG TYROBP HAVCR2	0.0452957
101	c5.go.bp.v7.4	GOBP_RESPONSE_TO_CORTICOSTEROID	8	152	0.00212	3.85	61	DUSP1 GOT1 NR3C1 KRAS ZFP36L1 TNF UBE2L3 CASP3	0.0136126
101	c5.go.bp.v7.4	GOBP_INTERFERON_GAMMA_PRODUCTION	8	112	0.00462	3.34	69	BTN3A2 ZFPM1 DDIT3 VSIR TNF HAVCR2 CD14 IL27RA	0.0208756
101	c5.go.bp.v7.4	GOBP_INTERLEUKIN_1_BETA_PRODUCTION	6	108	0.0138	3.31	52	PYHIN1 IFNG SMAD3 TNF TYROBP GSDMD	0.0295368
101	c5.go.bp.v7.4	GOBP_INTERLEUKIN_1_PRODUCTION	7	126	0.00761	3.36	60	PYHIN1 IFNG SMAD3 TNF TYROBP GSDMD HAVCR2	0.0238815
101	c5.go.bp.v7.4	GOBP_INTERLEUKIN_6_PRODUCTION	10	162	0.000812	3.71	79	HLA-B IFNG MBP TNF TYROBP XBP1 CAPN2 HAVCR2 ARHGEF2 IL27RA	0.00900582
101	c5.go.bp.v7.4	GOBP_POSITIVE_REGULATION_OF_INTERLEUKIN_1_PRODUCTION	7	64	0.0003	6.38	35	PYHIN1 IFNG SMAD3 TNF TYROBP GSDMD HAVCR2	0.00657275
101	c5.go.bp.v7.4	GOBP_POSITIVE_REGULATION_OF_INTERLEUKIN_6_PRODUCTION	6	86	0.0105	3.55	49	IFNG MBP TNF TYROBP XBP1 ARHGEF2	0.0284667
101	c5.go.bp.v7.4	GOBP_CELLULAR_RESPONSE_TO_INSULIN_STIMULUS	11	226	0.0274	2.08	146	GOT1 PIP4K2A ZDHHC7 PRKCB PRKCD SRSF5 ZFP36L1 UCP2 XBP1 SLC25A33 CCND3	0.0412476
101	c5.go.bp.v7.4	GOBP_MITOCHONDRIAL_RESPIRATORY_CHAIN_COMPLEX_ASSEMBLY	8	101	0.0562	2.24	99	MT-ND1 MT-ND2 MT-ND5 NDUFB7 NDUFB8 TTC19 UQCC1 SLC25A33	0.0645346
101	c5.go.bp.v7.4	GOBP_REGULATION_OF_INTRACELLULAR_PROTEIN_TRANSPORT	14	247	0.0206	2	193	IFNG ITGB2 KIF5B LCP1 SMAD3 NMT1 NUCB1 PRKCD PINK1 SREBF2 UBE2L3 YWHAE GCC2 CDC42	0.0344274
101	c5.go.bp.v7.4	GOBP_NEGATIVE_REGULATION_OF_CELLULAR_AMIDE_METABOLIC_PROCESS	10	234	0.0296	2.2	126	RNF139 CIRBP MALSU1 ZNF540 DDX6 GAPDH BIN1 ZFP36L1 BTG2 CALR	0.0419907
101	c5.go.bp.v7.4	GOBP_REGULATION_OF_DEPHOSPHORYLATION	11	210	0.0274	2.08	146	ENSA IFNG LGALS3 SMAD3 PPP1R2 PRKCD PINK1 SMPD1 TNF HSP90B1 YWHAE	0.0412476
101	c5.go.bp.v7.4	GOBP_REGULATION_OF_PROTEIN_DEPHOSPHORYLATION	9	142	0.02	2.36	106	ENSA LGALS3 PPP1R2 PRKCD PINK1 SMPD1 TNF HSP90B1 YWHAE	0.0343662
101	c5.go.bp.v7.4	GOBP_B_CELL_ACTIVATION	15	319	0.00558	2.26	185	IKZF3 IGHM IGKC IGLC2 EXOSC3 LAX1 PRKCB PRKCD ST3GAL1 ZFP36L1 TYROBP LAT2 XBP1 CASP3 IL27RA	0.022692
101	c5.go.bp.v7.4	GOBP_LIPOPROTEIN_METABOLIC_PROCESS	7	133	0.0875	2.12	91	CTSD DBI ABHD12 NMT1 ZDHHC7 WDR45B APOLD1	0.0920259
101	c5.go.bp.v7.4	GOBP_RESPONSE_TO_HYDROGEN_PEROXIDE	9	135	0.00783	2.8	91	DUSP1 HBB JUN MT-ND5 PPP5C PRKCD PINK1 CAPN2 CASP3	0.0238815
101	c5.go.bp.v7.4	GOBP_DEFENSE_RESPONSE_TO_BACTERIUM	12	337	0.000232	3.76	94	GNLY IGHM IGKC IGLC2 LYZ PRKCD RAB1A S100A12 TNF GSDMD HAVCR2 IL27RA	0.00657275
101	c5.go.bp.v7.4	GOBP_ATP_SYNTHESIS_COUPLED_ELECTRON_TRANSPORT	8	100	0.0242	2.42	92	COX6C MT-ND1 MT-ND2 MT-ND5 NDUFB7 NDUFB8 PINK1 UQCRC2	0.0393653
101	c5.go.bp.v7.4	GOBP_REGULATION_OF_RNA_SPLICING	10	144	0.0251	2.34	119	RBM7 CIRBP CLK1 DDX5 FUS TRA2A MBNL1 RBM3 SRSF5 TRA2B	0.0401974
101	c5.go.bp.v7.4	GOBP_POSITIVE_REGULATION_OF_NEURON_APOPTOTIC_PROCESS	7	54	0.000361	6.16	36	DDIT3 JUN TNF TYROBP CASP3 CDC34 CDC42	0.00657275
101	c5.go.bp.v7.4	GOBP_MULTI_MULTICELLULAR_ORGANISM_PROCESS	8	204	0.0128	2.75	82	KRAS PCSK5 ASH1L TIMP1 UCP2 CALR CAPN2 HAVCR2	0.0295368
101	c5.go.bp.v7.4	GOBP_CELLULAR_EXTRAVASATION	6	70	0.00619	4.02	44	ITGB2 CD99 SELPLG TNF MADCAM1 IL27RA	0.0235994
101	c5.go.bp.v7.4	GOBP_CELL_CELL_JUNCTION_ORGANIZATION	7	209	0.0369	2.37	82	RHOC SMAD3 PKN2 ACTB TNF WDR1 CDC42	0.0458424
101	c5.go.bp.v7.4	GOBP_EXTERNAL_ENCAPSULATING_STRUCTURE_ORGANIZATION	10	396	0.0256	2.32	120	RGCC ITGB2 LCP1 SMAD3 VIT TIMP1 TNF MADCAM1 CAPN1 CAPN2	0.0401974
101	c5.go.bp.v7.4	GOBP_MYOBLAST_DIFFERENTIATION	7	80	0.000431	5.95	37	DDIT3 DDX5 DTYMK HINFP MBNL1 ZFP36L1 TNF	0.00657275
101	c5.go.bp.v7.4	GOBP_REGULATION_OF_FAT_CELL_DIFFERENTIATION	6	136	0.0372	2.58	65	ZFPM1 DDIT3 SMAD3 ZFP36L1 TNF XBP1	0.0458424
101	c5.go.bp.v7.4	GOBP_POSITIVE_REGULATION_OF_LIPID_METABOLIC_PROCESS	6	149	0.0477	2.42	69	ZBTB20 IFNG PRKCD TNF CAPN2 CDC42	0.056499
101	c5.go.bp.v7.4	GOBP_CERAMIDE_BIOSYNTHETIC_PROCESS	6	68	0.0077	3.81	46	SGMS1 ST6GALNAC6 PRKCD ST3GAL1 SMPD1 TNF	0.0238815
101	c5.go.bp.v7.4	GOBP_RESPONSE_TO_ORGANOPHOSPHORUS	6	130	0.0165	3.18	54	DUSP1 JUN P2RY11 RAP1B ZFP36L1 HSP90B1	0.0300448
101	c5.go.bp.v7.4	GOBP_REGULATION_OF_MRNA_SPLICING_VIA_SPLICEOSOME	7	100	0.0348	2.4	81	RBM7 CIRBP DDX5 TRA2A MBNL1 RBM3 TRA2B	0.0452957
101	c5.go.bp.v7.4	GOBP_MESENCHYMAL_CELL_DIFFERENTIATION	7	231	0.0893	2.09	92	GLIPR2 DDX5 RGCC ANXA6 SMAD3 S100A4 AKNA	0.0931162
101	c5.go.bp.v7.4	GOBP_POSITIVE_REGULATION_OF_IMMUNE_RESPONSE	31	751	0.000643	2.06	424	ARPC4 ARPC3 BTN3A2 PYHIN1 KLRK1 LAT RGCC HLA-B HLA-DRA IFNG IGHM IGKC IGLC2 ITGB2 KRAS LGALS3 EXOSC3 LAX1 PRKCB PRKCD ACTB TNF TRAF2 TYROBP LAT2 XBP1 NFKBID HAVCR2 CD247 IL27RA CDC42	0.0082228
101	c5.go.bp.v7.4	GOBP_REGULATION_OF_B_CELL_ACTIVATION	10	186	0.00307	3.04	94	IKZF3 IGHM IGKC IGLC2 EXOSC3 ZFP36L1 TYROBP XBP1 CASP3 IL27RA	0.0170245
101	c5.go.bp.v7.4	GOBP_POSITIVE_REGULATION_OF_CELL_ACTIVATION	17	405	0.0065	2.14	221	KLRK1 HLA-DRA IFNG IGHM IGKC IGLC2 ITGB2 EXOSC3 RPS6KA1 VSIR TYROBP XBP1 NFKBID HAVCR2 TNFSF14 IL27RA CDC42	0.0238815
101	c5.go.bp.v7.4	GOBP_LEUKOCYTE_MIGRATION	19	507	0.00126	2.36	227	DUSP1 KLRK1 IGHM IGKC IGLC2 CXCR2 ITGB2 LGALS3 CD99 S100A12 GPSM3 SELPLG TNF VEGFB CALR MADCAM1 IL27RA WDR1 CDC42	0.0105733
101	c5.go.bp.v7.4	GOBP_POSITIVE_REGULATION_OF_DNA_BINDING_TRANSCRIPTION_FACTOR_ACTIVITY	13	266	0.0136	2.14	168	TRIM13 DDIT3 RGCC ITGB2 KRAS SMAD3 PRKCB LPAR5 S100A12 PINK1 TNF TRAF2 ARHGEF2	0.0295368
101	c5.go.bp.v7.4	GOBP_NEGATIVE_REGULATION_OF_BINDING	10	159	0.0048	2.84	100	ZFPM1 DDIT3 WAPL GZMA JUN NFKBIA PPP1CA PRKCD ACTB SUMO3	0.0209143
101	c5.go.bp.v7.4	GOBP_REGULATION_OF_DNA_BINDING	8	118	0.00598	3.19	72	PYHIN1 DDIT3 GZMA IFNG JUN NFKBIA NSD1 SUMO3	0.0235342
101	c5.go.bp.v7.4	GOBP_NEURON_APOPTOTIC_PROCESS	11	229	0.00829	2.47	125	DDIT3 GAPDH JUN KRAS PINK1 TNF TYROBP BTG2 CASP3 CDC34 CDC42	0.0240805
101	c5.go.bp.v7.4	GOBP_REGULATION_OF_NUCLEAR_DIVISION	6	135	0.0631	2.24	74	DUSP1 RGCC CALR CUL3 MAD2L1BP CDC42	0.0699836
101	c5.go.bp.v7.4	GOBP_CELL_CHEMOTAXIS	10	305	0.0343	2.11	131	DUSP1 KLRK1 CXCR2 ITGB2 LGALS3 PRKCD S100A12 GPSM3 VEGFB CALR	0.0452957
101	c5.go.bp.v7.4	GOBP_MESENCHYME_DEVELOPMENT	8	287	0.0673	2.05	107	GLIPR2 DDX5 RGCC ANXA6 SMAD3 S100A4 ZFP36L1 AKNA	0.0733089
101	c5.go.bp.v7.4	GOBP_HEPATICOBILIARY_SYSTEM_DEVELOPMENT	7	140	0.031	2.47	79	KRAS SMAD3 RPS6KA1 SRSF5 UCP2 XBP1 CUL3	0.0429773
101	c5.go.bp.v7.4	GOBP_MUSCLE_STRUCTURE_DEVELOPMENT	20	607	0.00501	2.1	266	ZFPM1 DDIT3 DDX5 DTYMK HINFP BIN1 KRAS SMAD3 MBNL1 LMOD3 ZFP36L1 TNF XBP1 BTG2 MED28 CALR CAPN2 CASP3 WDR1 CDC42	0.0210766
101	c5.go.bp.v7.4	GOBP_ACTIN_FILAMENT_BUNDLE_ORGANIZATION	7	157	0.0369	2.37	82	RGCC RHOC LCP1 SMAD3 HSP90B1 CUL3 CDC42	0.0458424
101	c5.go.bp.v7.4	GOBP_PRI_MIRNA_TRANSCRIPTION_BY_RNA_POLYMERASE_II	6	52	0.00036	7.64	26	DDX5 NR3C1 JUN SMAD3 SREBF2 TNF	0.00657275
101	c5.go.bp.v7.4	GOBP_RESPONSE_TO_INTERLEUKIN_12	8	50	0.00016	6.01	42	CFL1 IFNG LCP1 P4HB RAP1B STAT4 CDC42 HNRNPDL	0.00657275
101	c5.go.bp.v7.4	GOBP_NEURON_DEATH	17	341	0.00202	2.4	199	DDIT3 GAPDH IFNG ITGB2 JUN KRAS PPP5C PINK1 TNF TRAF2 TYROBP BTG2 CAPN2 CASP3 BTBD10 CDC34 CDC42	0.0136126
101	c5.go.bp.v7.4	GOBP_CELLULAR_RESPONSE_TO_CARBOHYDRATE_STIMULUS	7	138	0.0369	2.37	82	ZBTB20 KIF5B PRKCB TRA2B ZFP36L1 UCP2 XBP1	0.0458424
101	c5.go.bp.v7.4	GOBP_MONONUCLEAR_CELL_MIGRATION	11	189	0.00148	3.16	100	DUSP1 KLRK1 CXCR2 LGALS3 CD99 S100A12 TNF CALR MADCAM1 IL27RA CDC42	0.0109082
101	c5.go.bp.v7.4	GOBP_REGULATION_OF_MONONUCLEAR_CELL_MIGRATION	7	111	0.0108	3.13	64	DUSP1 KLRK1 LGALS3 TNF CALR MADCAM1 IL27RA	0.0286435
101	c5.go.bp.v7.4	GOBP_TUMOR_NECROSIS_FACTOR_SUPERFAMILY_CYTOKINE_PRODUCTION	7	167	0.0483	2.22	87	IFNG VSIR TYROBP HAVCR2 ARHGEF2 CD14 IL27RA	0.0566596
101	c5.go.bp.v7.4	GOBP_POSITIVE_REGULATION_OF_INTRACELLULAR_PROTEIN_TRANSPORT	11	178	0.0265	2.09	145	IFNG ITGB2 KIF5B SMAD3 NMT1 PRKCD PINK1 SREBF2 UBE2L3 YWHAE CDC42	0.0409241
101	c5.go.bp.v7.4	GOBP_EXTRINSIC_APOPTOTIC_SIGNALING_PATHWAY	11	217	0.0232	2.16	141	DEDD2 IFNG LGALS3 SMAD3 TNFRSF12A PPP1CA TNF TRAF2 SGPP1 CASP3 ARHGEF2	0.0382486
101	c5.go.bp.v7.4	GOBP_MYELOID_LEUKOCYTE_MIGRATION	8	217	0.0336	2.26	98	DUSP1 CXCR2 ITGB2 LGALS3 CD99 S100A12 VEGFB WDR1	0.0450462
101	c5.go.bp.v7.4	GOBP_GRANULOCYTE_MIGRATION	6	147	0.0566	2.31	72	CXCR2 ITGB2 LGALS3 CD99 S100A12 WDR1	0.0645346
101	c5.go.bp.v7.4	GOBP_POSITIVE_REGULATION_OF_NEURON_DEATH	10	92	0.000124	4.83	63	DDIT3 IFNG ITGB2 JUN TNF TYROBP CAPN2 CASP3 CDC34 CDC42	0.00657275
101	c5.go.bp.v7.4	GOBP_REGULATION_OF_NIK_NF_KAPPAB_SIGNALING	6	106	0.0284	2.77	61	NFKBIA TNF CALR HAVCR2 TNFSF14 CD14	0.0412476
101	c5.go.bp.v7.4	GOBP_ORGANELLE_DISASSEMBLY	7	107	0.0875	2.12	91	MTIF3 KIF5B WDR45B PINK1 FUNDC2 SREBF2 SQSTM1	0.0920259
101	c5.go.bp.v7.4	GOBP_POSITIVE_REGULATION_OF_LEUKOCYTE_CELL_CELL_ADHESION	12	234	0.0162	2.19	152	KLRK1 HLA-DRA IFNG ITGB2 VSIR TNF XBP1 NFKBID HAVCR2 TNFSF14 IL27RA CDC42	0.0300448
101	c5.go.bp.v7.4	GOBP_REGULATION_OF_PROTEIN_LOCALIZATION_TO_PLASMA_MEMBRANE	7	100	0.0117	3.07	65	IFNG KIF5B LGALS3 ZDHHC7 ACTB TNF SQSTM1	0.0295368
101	c5.go.bp.v7.4	GOBP_POSITIVE_REGULATION_OF_MRNA_METABOLIC_PROCESS	6	84	0.0449	2.46	68	CIRBP TRA2A RBM3 TRA2B ZFP36L1 BTG2	0.0537039
101	c5.go.bp.v7.4	GOBP_REACTIVE_OXYGEN_SPECIES_BIOSYNTHETIC_PROCESS	7	123	0.00908	3.24	62	HBB IFNG ITGB2 SMAD3 SLC5A3 TNF SLC25A33	0.0257619
101	c5.go.bp.v7.4	GOBP_REGULATION_OF_REACTIVE_OXYGEN_SPECIES_BIOSYNTHETIC_PROCESS	7	99	0.00342	3.96	52	HBB IFNG ITGB2 SMAD3 SLC5A3 TNF SLC25A33	0.017385
101	c5.go.bp.v7.4	GOBP_POSITIVE_REGULATION_OF_REACTIVE_OXYGEN_SPECIES_BIOSYNTHETIC_PROCESS	6	55	0.000674	6.64	29	HBB IFNG ITGB2 SMAD3 SLC5A3 TNF	0.0082228
101	c5.go.bp.v7.4	GOBP_POSITIVE_REGULATION_OF_HEMOPOIESIS	9	154	0.0125	2.58	98	HLA-DRA IFNG JUN VSIR ZFP36L1 TNF TYROBP XBP1 NFKBID	0.0295368
101	c5.go.bp.v7.4	GOBP_POSITIVE_REGULATION_OF_CELLULAR_PROTEIN_LOCALIZATION	17	295	0.00326	2.25	211	PYHIN1 IFNG ITGB2 KIF5B LGALS3 SMAD3 NMT1 PRKCD PINK1 SLC5A3 SREBF2 TNF TYROBP UBE2L3 YWHAE SQSTM1 CD247	0.0172922
101	c5.go.bp.v7.4	GOBP_REGULATION_OF_PROTEIN_LOCALIZATION_TO_CELL_PERIPHERY	7	121	0.0257	2.58	76	IFNG KIF5B LGALS3 ZDHHC7 ACTB TNF SQSTM1	0.0401974
101	c5.go.bp.v7.4	GOBP_REGULATION_OF_PROTEIN_LOCALIZATION_TO_MEMBRANE	11	194	0.0168	2.38	129	IFNG ITGB2 KIF5B LGALS3 NMT1 ZDHHC7 ACTB SLC5A3 TNF YWHAE SQSTM1	0.0301412
101	c5.go.bp.v7.4	GOBP_POSITIVE_REGULATION_OF_PROTEIN_LOCALIZATION_TO_MEMBRANE	9	127	0.00679	2.87	89	IFNG ITGB2 KIF5B LGALS3 NMT1 SLC5A3 TNF YWHAE SQSTM1	0.0238815
101	c5.go.bp.v7.4	GOBP_REGULATION_OF_LIPID_LOCALIZATION	6	189	0.134	2	82	DBI NFKBIA PRKCD SCP2 SREBF2 TNF	0.134
101	c5.go.bp.v7.4	GOBP_NEUTROPHIL_MIGRATION	6	122	0.0284	2.77	61	CXCR2 ITGB2 LGALS3 CD99 S100A12 WDR1	0.0412476
101	c5.go.bp.v7.4	GOBP_REGULATION_OF_REACTIVE_OXYGEN_SPECIES_METABOLIC_PROCESS	10	192	0.0105	2.5	112	HBB IFNG ITGB2 SMAD3 PRKCD PINK1 SLC5A3 TNF TYROBP SLC25A33	0.0284667
101	c5.go.bp.v7.4	GOBP_POSITIVE_REGULATION_OF_REACTIVE_OXYGEN_SPECIES_METABOLIC_PROCESS	8	101	0.00152	4.08	58	HBB IFNG ITGB2 SMAD3 PRKCD SLC5A3 TNF TYROBP	0.0109082
101	c5.go.bp.v7.4	GOBP_POSITIVE_REGULATION_OF_APOPTOTIC_SIGNALING_PATHWAY	7	126	0.0843	2.17	89	DEDD2 DDIT3 TNFRSF12A PPP1CA PRKCD TNF TRAF2	0.0910142
101	c5.go.bp.v7.4	GOBP_REGULATION_OF_EXTRINSIC_APOPTOTIC_SIGNALING_PATHWAY	7	154	0.0976	2	96	DEDD2 LGALS3 TNFRSF12A PPP1CA TNF TRAF2 ARHGEF2	0.0992267
101	c5.go.cc.v7.4	GOCC_EXTERNAL_SIDE_OF_PLASMA_MEMBRANE	14	394	0.00191	2.62	151	BTN3A2 KLRK1 IGHM IGKC IGLC2 IL2RB CXCR2 ITGB2 P4HB TNF CALR CAPN2 CD14 IL27RA	0.00764
101	c5.go.cc.v7.4	GOCC_PIGMENT_GRANULE	7	106	0.0435	2.28	85	CTSD ANXA6 P4HB RAB1A HSP90B1 YWHAE SYNGR1	0.058
101	c5.go.cc.v7.4	GOCC_COLLAGEN_CONTAINING_EXTRACELLULAR_MATRIX	9	423	0.0169	2.44	103	CTSD ANXA6 LGALS3 VIT S100A4 S100A6 TIMP1 HSP90B1 CALR	0.0404
101	c5.go.cc.v7.4	GOCC_RESPIRASOME	8	103	0.0202	2.51	89	COX7A2 MT-ND1 MT-ND2 MT-ND5 NDUFB7 NDUFB8 TTC19 UQCRC2	0.0404
101	c5.go.cc.v7.4	GOCC_SIDE_OF_MEMBRANE	24	605	0.000254	2.39	285	BTN3A2 KLRK1 GNB1 HLA-B HLA-DRA IGHM IGKC IGLC2 IL2RB CXCR2 ITGB2 KRAS NUCB1 P4HB PTPN7 S100A6 SLA TNF TRAF2 CALR CAPN2 CYTH1 CD14 IL27RA	0.002032
101	c5.go.cc.v7.4	GOCC_RESPIRATORY_CHAIN_COMPLEX	6	87	0.0664	2.21	75	MT-ND1 MT-ND2 MT-ND5 NDUFB7 NDUFB8 UQCRC2	0.0758857
101	c5.go.cc.v7.4	GOCC_MEMBRANE_MICRODOMAIN	13	323	0.026	2.03	177	RGS19 CTSD LAT ITGB2 KRAS MAL SELPLG TNF TRAF2 LAT2 CAPN2 CASP3 CD14	0.0416
101	c5.go.cc.v7.4	GOCC_OXIDOREDUCTASE_COMPLEX	7	111	0.0976	2	96	MT-ND1 MT-ND2 MT-ND5 NDUFB7 NDUFB8 P4HB UQCRC2	0.0976
101	c5.go.mf.v7.4	GOMF_PROTEASE_BINDING	7	131	0.0257	2.58	76	RNF139 BIN1 MBP PINK1 TIMP1 TNF CASP3	0.03855
101	c5.go.mf.v7.4	GOMF_CYTOKINE_RECEPTOR_BINDING	8	269	0.0597	2.16	102	IFNG SMAD3 TNF TRAF2 VEGFB CASP3 TNFSF14 IL27RA	0.0597
101	c5.go.mf.v7.4	GOMF_NUCLEAR_RECEPTOR_BINDING	6	97	0.0505	2.38	70	ARID5A DDX5 SMAD3 PRKCB NSD1 CALR	0.0597
101	c5.go.mf.v7.4	GOMF_STEROID_HORMONE_RECEPTOR_BINDING	6	77	0.0179	3.11	55	ARID5A DDX5 SMAD3 PRKCB NSD1 CALR	0.0358
101	c5.go.mf.v7.4	GOMF_PEPTIDASE_REGULATOR_ACTIVITY	9	228	0.00631	2.91	88	GAPDH BIN1 MAL APH1A RPS6KA1 VSIR PINK1 TIMP1 TNFSF14	0.02967
101	c5.go.mf.v7.4	GOMF_ENDOPEPTIDASE_REGULATOR_ACTIVITY	7	190	0.00989	3.18	63	GAPDH BIN1 APH1A RPS6KA1 VSIR TIMP1 TNFSF14	0.02967
101	c7.immunesigdb.v7.4	KAECH_NAIVE_VS_DAY8_EFF_CD8_TCELL_DN	14	200	0.00515	2.46	160	S100A6 LGALS3 S100A4 IFNG DBI KLRK1 CDC34 GZMK GZMA NDUFB7 ACTB NUCB1 ANXA6 GALNT3	0.0216108
101	c7.immunesigdb.v7.4	KAECH_NAIVE_VS_DAY15_EFF_CD8_TCELL_DN	15	200	0.00135	2.62	162	GZMK KLRK1 S100A6 GZMA IFNG LGALS3 CAPN2 S100A4 ACTB CASP3 CTSD NUCB1 GALNT3 CCND3 SLA	0.012192
101	c7.immunesigdb.v7.4	KAECH_NAIVE_VS_MEMORY_CD8_TCELL_DN	13	200	0.0131	2.16	167	IFNG KLRK1 S100A6 CAPN2 CDC34 GZMK NUCB1 CCND3 CTSD S100A4 GADD45B ITGB2 ADGRE5	0.0316895
101	c7.immunesigdb.v7.4	KAECH_DAY15_EFF_VS_MEMORY_CD8_TCELL_UP	13	200	0.00171	2.78	133	GZMA TTC14 LGALS3 PRR5 TBCE MAD2L1BP IGKC CXCR2 ACTB GALNT3 CASP3 LAT2 PRKCB	0.0127747
101	c7.immunesigdb.v7.4	GOLDRATH_NAIVE_VS_EFF_CD8_TCELL_DN	12	200	0.0126	2.32	144	GZMK CASP3 IFNG S100A4 GZMA LGALS3 CD99 S100A6 IGKC KLRK1 GALNT3 CAPN2	0.0316871
101	c7.immunesigdb.v7.4	GOLDRATH_EFF_VS_MEMORY_CD8_TCELL_UP	12	200	0.0123	2.34	143	CD99 GZMA DBI CASP3 LGALS3 S100A4 XBP1 IFNG TYROBP GALNT3 TAGLN2 GZMK	0.0316871
101	c7.immunesigdb.v7.4	GSE10325_CD4_TCELL_VS_BCELL_UP	17	198	0.000769	2.59	186	IL2RB S100A4 TNFSF14 CCND3 SELPLG GZMA TIMP1 CD247 STAT4 MAL GZMK WDR1 GIMAP6 GIMAP5 RGCC GIMAP4 PIP4K2A	0.0107569
101	c7.immunesigdb.v7.4	GSE11057_NAIVE_VS_MEMORY_CD4_TCELL_DN	19	198	7.82e-05	2.98	184	PYHIN1 IL2RB TAGLN2 S100A4 SEC11C RILPL2 NABP1 ACTB RAB11FIP1 SH3BGRL3 LGALS3 DHRS7 RNF139 CAPN2 TIMP1 GZMK CD99 SMAD3 PRKCD	0.00397256
101	c7.immunesigdb.v7.4	GSE12366_PLASMA_CELL_VS_NAIVE_BCELL_DN	13	199	0.0243	2.08	173	PPP1R18 CFL1 OFD1 SLA C7orf26 APH1A MBP HNRNPDL MBNL1 ANKRD13A ST3GAL1 ZFP36L1 RAB11FIP1	0.0408755
101	c7.immunesigdb.v7.4	GSE12845_IGD_POS_BLOOD_VS_NAIVE_TONSIL_BCELL_DN	16	199	0.000847	2.66	171	CYTH4 EIF5 ARID5A GAPDH ADGRE5 KIF5B LGALS3 TAF1D RSRC2 JUN CLK1 WDR74 AMT MBNL1 RBM3 ZNF14	0.0107569
101	c7.immunesigdb.v7.4	GSE12845_IGD_NEG_BLOOD_VS_NAIVE_TONSIL_BCELL_DN	12	197	0.0162	2.19	152	RPS6KA1 ARID5A RBM7 CYTH4 CIRBP SLA SMPD1 ASTE1 CWC25 CHD3 MBP WDR74	0.0345782
101	c7.immunesigdb.v7.4	GSE13229_MATURE_VS_INTMATURE_NKCELL_UP	7	200	0.039	2.34	83	STAT4 IGHM TNF LGALS3 TNFSF14 SREBF2 LMOD3	0.0479778
101	c7.immunesigdb.v7.4	GSE13306_RA_VS_UNTREATED_MEM_CD4_TCELL_UP	12	200	0.0193	2.11	157	GIMAP7 GIMAP4 LY6E ITGB2 SREBF2 SLA SMAD3 IGHM ZBTB20 CYTH4 TTC19 DBNL	0.0368586
101	c7.immunesigdb.v7.4	GSE13411_NAIVE_BCELL_VS_PLASMA_CELL_DN	8	198	0.0271	2.37	94	ZNF91 CDC34 GOT1 GZMA PINK1 XBP1 IGHM FICD	0.0411811
101	c7.immunesigdb.v7.4	GSE13411_IGM_MEMORY_BCELL_VS_PLASMA_CELL_DN	7	197	0.0932	2.04	94	IGKC YIPF2 XBP1 WBP4 PINK1 TIMP1 P4HB	0.0958413
101	c7.immunesigdb.v7.4	GSE13484_UNSTIM_VS_12H_YF17D_VACCINE_STIM_PBMC_DN	11	200	0.0265	2.09	145	SGMS1 GIMAP6 ZNF134 TNFSF14 NR3C1 SLC5A3 IKZF3 ARPC3 MED28 FICD TNF	0.0411811
101	c7.immunesigdb.v7.4	GSE13485_CTRL_VS_DAY3_YF17D_VACCINE_PBMC_UP	7	189	0.0159	2.87	69	CXCR2 JUN IFNG EXOSC3 APH1A LINC00528 ZNF430	0.0345782
101	c7.immunesigdb.v7.4	GSE13738_RESTING_VS_BYSTANDER_ACTIVATED_CD4_TCELL_UP	11	192	0.0183	2.3	133	KLRK1 GIMAP7 ZBTB20 GPR18 GIMAP4 CHD3 MLLT10 PNRC2 KRAS LINC00685 CYHR1	0.0357554
101	c7.immunesigdb.v7.4	GSE13738_RESTING_VS_BYSTANDER_ACTIVATED_CD4_TCELL_DN	15	198	0.00393	2.41	175	TNF TAGLN2 SRP19 TBCE IL2RB RGS19 ADGRE5 TTC9C RILPL2 PRMT9 NDUFB8 DBI HCST RAB11FIP1 PPP1R18	0.0195729
101	c7.immunesigdb.v7.4	GSE1460_INTRATHYMIC_T_PROGENITOR_VS_NAIVE_CD4_TCELL_ADULT_BLOOD_DN	14	197	0.00203	2.6	152	MYLIP TNF ZNF14 S100A6 ZFP36L1 DENND2D IL27RA ZNF224 ARHGEF3 CD247 RGCC TIMP1 ZBTB20 SQSTM1	0.0136118
101	c7.immunesigdb.v7.4	GSE14769_UNSTIM_VS_40MIN_LPS_BMDM_DN	15	200	0.000806	2.78	154	ST3GAL1 BTG2 TAF7 JUN NFKBID DUSP1 TNF GADD45B CD14 ZFP36L1 TRIM13 NFKBIA NABP1 ARID5A SQSTM1	0.0107569
101	c7.immunesigdb.v7.4	GSE14769_UNSTIM_VS_60MIN_LPS_BMDM_DN	16	200	0.000264	2.99	154	TAF7 ARHGEF2 DDX5 GADD45B HLA-B ARID5A SQSTM1 JUN CD14 TRIM13 ZFP36L1 NFKBID BTG2 SGMS1 DUSP1 NUAK2	0.00764822
101	c7.immunesigdb.v7.4	GSE14769_UNSTIM_VS_80MIN_LPS_BMDM_UP	13	200	0.0271	2	179	CYTH4 TMEM140 NAGLU MTIF3 MED22 DDIT3 MBP MAD2L1BP RPS6KA1 ANKRD49 FGFR1OP2 MFSD12 GNB1	0.0411811
101	c7.immunesigdb.v7.4	GSE14769_UNSTIM_VS_80MIN_LPS_BMDM_DN	11	199	0.024	2.14	142	SGMS1 TRIM13 ARID5A GADD45B TNFSF14 BTG2 SQSTM1 HELZ2 NABP1 DUSP1 NFKBID	0.0408755
101	c7.immunesigdb.v7.4	GSE15215_CD2_POS_VS_NEG_PDC_DN	16	200	0.00249	2.46	183	DBI RNF139 LMNB2 TRAF2 GADD45B GOLGA4 TGDS GOT1 NAGLU RAP1B SERTAD3 GIMAP6 ENSA SLC9A6 PRKCD POLR2B	0.0152991
101	c7.immunesigdb.v7.4	GSE15930_NAIVE_VS_48H_IN_VITRO_STIM_IL12_CD8_TCELL_UP	10	199	0.0403	2.02	136	TRIM13 SCAF8 GZMA PRKCD ZBTB20 MAL SEC11C ST3GAL1 CD14 IL27RA	0.048284
101	c7.immunesigdb.v7.4	GSE15930_NAIVE_VS_48H_IN_VITRO_STIM_IFNAB_CD8_TCELL_UP	10	198	0.0296	2.2	126	ST3GAL1 EIF4H ZBTB20 GZMA JUN TRIM13 IL27RA FGD3 TRAF2 MAL	0.0427182
101	c7.immunesigdb.v7.4	GSE15930_NAIVE_VS_72H_IN_VITRO_STIM_IFNAB_CD8_TCELL_UP	11	200	0.0218	2.19	139	FGD3 DUSP12 SEC11C TNF TRAF2 ST3GAL1 RAD9A ZBTB20 CALR TRIM13 EIF4H	0.0381876
101	c7.immunesigdb.v7.4	GSE15930_STIM_VS_STIM_AND_TRICHOSTATINA_48H_CD8_T_CELL_UP	12	200	0.02	2.1	158	S100A6 LGALS3 GIMAP4 IFNG UBE2L3 CCND3 CTSD PRR5 TAGLN2 S100A4 JUN SMPD1	0.0373529
101	c7.immunesigdb.v7.4	GSE16522_MEMORY_VS_NAIVE_CD8_TCELL_UP	13	200	0.0126	2.17	166	RHOC OFD1 S100A6 CTSD CD14 TGDS SGPP1 RNF43 SH3BGRL3 BIN1 LAT2 TRIM13 IL27RA	0.0316871
101	c7.immunesigdb.v7.4	GSE17721_CTRL_VS_LPS_2H_BMDC_DN	10	200	0.0256	2.32	120	ST3GAL1 SQSTM1 CHIC2 TIMP1 HLA-DRA NR3C1 NFKBIA TAF7 HELZ2 DENND2D	0.0411811
101	c7.immunesigdb.v7.4	GSE17721_PAM3CSK4_VS_CPG_2H_BMDC_DN	10	200	0.0304	2.18	127	UQCRC2 MADCAM1 TNF MYLIP ARHGEF3 RSRP1 C7orf26 DHRS7 SYNGR1 STAG3	0.0431374
101	c7.immunesigdb.v7.4	GSE17721_LPS_VS_PAM3CSK4_8H_BMDC_UP	12	200	0.0168	2.17	153	GATAD2A DBNL HLA-B STAT4 GLIPR2 SERTAD3 ST3GAL1 CAPN2 TRA2A KLRK1 DUSP1 HINFP	0.0346177
101	c7.immunesigdb.v7.4	GSE17721_POLYIC_VS_CPG_0.5H_BMDC_DN	12	200	0.0208	2.08	159	RAB1A POLR2B NABP1 VSIR RNF166 TYROBP RBM7 CUL3 FLI1 DTYMK ESF1 RPL7L1	0.0380086
101	c7.immunesigdb.v7.4	GSE17721_PAM3CSK4_VS_GADIQUIMOD_16H_BMDC_UP	10	200	0.0323	2.14	129	UQCRC2 S100A6 CD14 RPS6KA1 PIP4K2A CD247 MBTPS1 SAC3D1 TRIM13 TNF	0.0441086
101	c7.immunesigdb.v7.4	GSE17721_POLYIC_VS_GARDIQUIMOD_2H_BMDC_UP	12	200	0.0186	2.13	156	TMEM140 CCND3 CAPN2 RGS19 S100A6 NABP1 ESF1 TSPAN5 JUN MLLT10 MED22 CASP3	0.0360641
101	c7.immunesigdb.v7.4	GSE17721_LPS_VS_GARDIQUIMOD_2H_BMDC_UP	10	200	0.0366	2.07	133	RILPL2 OFD1 JUN GIMAP1 GADD45B STAT4 TAF7 DUSP1 GALNT3 CHIC2	0.0462507
101	c7.immunesigdb.v7.4	GSE17974_0H_VS_0.5H_IN_VITRO_ACT_CD4_TCELL_DN	9	190	0.0493	2.06	120	BTG2 NFKBID AP5B1 TNF GPR18 AC132192.2 THUMPD3-AS1 PRPF38A GADD45B	0.0556542
101	c7.immunesigdb.v7.4	GSE17974_CTRL_VS_ACT_IL4_AND_ANTI_IL12_1H_CD4_TCELL_DN	14	195	0.00291	2.49	158	TTC9C ZNF267 TNF GPR18 EXOSC3 THUMPD3-AS1 NFKBID PRPF38A NABP1 LAX1 GIMAP1 HSD17B7 ZFP36L1 TNFSF14	0.0159426
101	c7.immunesigdb.v7.4	GSE17974_IL4_AND_ANTI_IL12_VS_UNTREATED_48H_ACT_CD4_TCELL_DN	9	196	0.0211	2.34	107	AGFG1 PYHIN1 SLA GIMAP5 GIMAP4 GIMAP7 IFNG TMEM140 APH1A	0.0381876
101	c7.immunesigdb.v7.4	GSE18791_CTRL_VS_NEWCASTLE_VIRUS_DC_2H_DN	7	179	0.0912	2.07	93	CLK1 NFKBID RAB11FIP1 GADD45B NOL12 TNF SLC25A33	0.0941659
101	c7.immunesigdb.v7.4	GSE20366_TREG_VS_TCONV_DN	14	200	0.000552	3.03	133	MYLIP DENND2D NMT1 GPR18 SGMS1 LGALS3 SGPP1 SKP2 IFNG GCLC BTG2 LAX1 RINL TNFSF14	0.0107569
101	c7.immunesigdb.v7.4	GSE20715_WT_VS_TLR4_KO_LUNG_UP	13	200	0.00254	2.65	139	GOT1 SQSTM1 TBC1D19 CALR ADGRE5 ITGB2 GIMAP4 GATAD2A FBXO8 CUL3 DDX5 ANKRD44 MBNL1	0.0152991
101	c7.immunesigdb.v7.4	GSE20715_0H_VS_48H_OZONE_LUNG_UP	11	200	0.0232	2.16	141	MYLIP CIRBP LIMD2 SRSF5 AKNA FBXO8 PRKCB TBC1D19 GIMAP1 ADGRE5 GIMAP4	0.0398162
101	c7.immunesigdb.v7.4	GSE20715_0H_VS_48H_OZONE_TLR4_KO_LUNG_UP	11	200	0.00614	2.58	120	CIRBP GZMA TRNT1 CD247 MYLIP STAT4 PCMTD2 HLA-DRA PRKCB UCP2 BTG2	0.0241886
101	c7.immunesigdb.v7.4	GSE22886_CD8_TCELL_VS_BCELL_NAIVE_UP	15	198	0.00679	2.2	190	TIMP1 RGCC DENND2D GZMA MAL PRR5 XBP1 P4HB GIMAP6 RHOC IL27RA GNLY CD247 IL2RB NDUFB7	0.0253626
101	c7.immunesigdb.v7.4	GSE22886_NAIVE_VS_IGG_IGA_MEMORY_BCELL_DN	12	196	0.0362	2	165	SGPP1 GAPDH S100A4 CAPN2 XBP1 BIN1 CD247 GCLC S100A6 NDUFB7 CD99 ZBTB20	0.046205
101	c7.immunesigdb.v7.4	GSE22886_TH1_VS_TH2_12H_ACT_DN	8	197	0.0656	2.07	106	NAGLU RNF125 OFD1 IKZF3 TRIM13 GALNT3 GZMA KRAS	0.0712068
101	c7.immunesigdb.v7.4	GSE24026_PD1_LIGATION_VS_CTRL_IN_ACT_TCELL_LINE_UP	12	197	0.0208	2.08	159	STAT4 GZMA TIMP1 SH3BGRL3 SLA ENSA BTN3A2 HLA-B LAX1 HSD17B7 COX6C GPR18	0.0380086
101	c7.immunesigdb.v7.4	GSE24102_GRANULOCYSTIC_MDSC_VS_NEUTROPHIL_DN	12	200	0.0151	2.22	150	CD99 RHOC CAPN2 DBI WDR74 TIMP1 TRIM13 EXOSC1 MED28 TMED9 IL27RA NOL12	0.0342446
101	c7.immunesigdb.v7.4	GSE24142_EARLY_THYMIC_PROGENITOR_VS_DN2_THYMOCYTE_FETAL_DN	11	200	0.000808	3.44	93	RGCC UBE2L3 CASP3 GZMA AGFG1 ZNF14 GALNT3 XBP1 DENND2D CD247 NEK8	0.0107569
101	c7.immunesigdb.v7.4	GSE24142_ADULT_VS_FETAL_EARLY_THYMIC_PROGENITOR_UP	10	200	0.0417	2.01	137	PIP4K2A IL27RA ZBTB20 IGKC RNF166 CYTH1 GIMAP6 NR3C1 MYLIP HLA-B	0.0494944
101	c7.immunesigdb.v7.4	GSE24634_NAIVE_CD4_TCELL_VS_DAY5_IL4_CONV_TREG_UP	15	200	0.00112	2.68	159	RNF139 NOL12 RNF125 ANKRD12 CYTH1 SRSF5 DAZAP2 ZBTB20 AMT GADD45B CD247 CLK1 ANKRD49 RSRP1 NFKBIA	0.012192
101	c7.immunesigdb.v7.4	GSE26928_CENTR_MEMORY_VS_CXCR5_POS_CD4_TCELL_UP	8	190	0.0319	2.29	97	CHMP6 LAX1 GATAD2A GNB1 HCST ARL6IP4 P4HB TNF	0.0441086
101	c7.immunesigdb.v7.4	GSE2706_UNSTIM_VS_2H_LPS_DC_UP	12	196	0.013	2.31	145	DDX51 ZNF302 WDR74 C12orf65 RSRP1 HINFP RAD9A BTBD8 ZNF224 GIMAP7 ASTE1 GIMAP8	0.0316895
101	c7.immunesigdb.v7.4	GSE2706_R848_VS_LPS_2H_STIM_DC_UP	6	189	0.0349	2.63	64	DDX51 BTBD8 ZNF134 HINFP IL27RA C12orf65	0.0455897
101	c7.immunesigdb.v7.4	GSE27786_LSK_VS_MONO_MAC_DN	13	200	0.000965	2.98	125	ANKRD12 KLRK1 PRKCD UCP2 RINL GSDMD GEMIN7 GALNT3 KBTBD7 ENSA HELZ2 AGTRAP PRMT9	0.0111414
101	c7.immunesigdb.v7.4	GSE27786_LIN_NEG_VS_BCELL_DN	17	200	0.000271	2.87	170	GCC2 ESCO1 IGKC SQSTM1 GIMAP4 ESF1 CHD3 SCP2 CHIC2 GPSM3 MPND ANXA6 CWC25 DDX5 CYTH4 ZFP36L1 FGD3	0.00764822
101	c7.immunesigdb.v7.4	GSE27786_BCELL_VS_CD4_TCELL_DN	11	198	0.0265	2.09	145	KLRK1 NABP1 AKNA PPP1R18 AGFG1 ALG5 HECTD1 SLC9A6 SLC5A3 WAPL ANXA6	0.0411811
101	c7.immunesigdb.v7.4	GSE27786_NEUTROPHIL_VS_MONO_MAC_UP	12	199	0.0147	2.24	149	CDC34 AKNA ELMOD3 VSIR CTSD UQCRC2 HCST GSDMD HELZ2 NR3C1 RGS19 MBP	0.0339436
101	c7.immunesigdb.v7.4	GSE29614_DAY3_VS_DAY7_TIV_FLU_VACCINE_PBMC_DN	9	190	0.0399	2.22	112	SEC11C IGKC IGHM HSP90B1 ALG5 XBP1 LAX1 FGD5-AS1 FICD	0.048284
101	c7.immunesigdb.v7.4	GSE29615_CTRL_VS_LAIV_FLU_VACCINE_PBMC_DN	6	188	0.127	2.08	79	VIT AMT DNAAF2 TNF SGMS1 HECTD1	0.128008
101	c7.immunesigdb.v7.4	GSE29618_BCELL_VS_MDC_DN	13	200	0.0109	2.23	162	TIMP1 UBE2L3 ARPC4 SELPLG RAB11FIP1 S100A6 ACTB WDR1 HLA-DRA S100A4 GAPDH ITGB2 LCP1	0.0311079
101	c7.immunesigdb.v7.4	GSE29618_MONOCYTE_VS_PDC_UP	14	199	0.000799	2.9	138	GAPDH PCSK5 SLA CD14 ITGB2 LAT2 LGALS3 CAPN2 TYROBP ZFP36L1 TIMP1 ZDHHC7 S100A12 S100A4	0.0107569
101	c7.immunesigdb.v7.4	GSE29618_MONOCYTE_VS_MDC_DAY7_FLU_VACCINE_UP	15	200	0.000494	2.93	147	CD14 S100A12 AGFG1 CTSD GIMAP4 NFKBIA ZFP36L1 BTG2 SQSTM1 GIMAP5 DUSP1 LGALS3 HLA-B ZDHHC7 GIMAP6	0.0104563
101	c7.immunesigdb.v7.4	GSE29618_PRE_VS_DAY7_POST_LAIV_FLU_VACCINE_MONOCYTE_UP	9	195	0.0409	2.2	113	MAL PTPN7 ARPC3 CLP1 LY6E GCLC PCSK5 TYROBP P2RY11	0.0487728
101	c7.immunesigdb.v7.4	GSE29618_PRE_VS_DAY7_POST_LAIV_FLU_VACCINE_MONOCYTE_DN	13	200	0.0102	2.26	160	DNAAF2 TRA2B IL27RA RSRP1 MBP JUN BTG2 ESF1 DUSP1 LAT2 PINK1 SLA EIF5	0.03048
101	c7.immunesigdb.v7.4	GSE30083_SP1_VS_SP3_THYMOCYTE_UP	11	199	0.0265	2.09	145	GOT1 NFKBID NUCB1 XBP1 HNRNPDL DUSP1 TAF7 WDR74 MRPS30 PIP4K2A PRKCD	0.0411811
101	c7.immunesigdb.v7.4	GSE30083_SP3_VS_SP4_THYMOCYTE_DN	12	200	0.0147	2.24	149	VIT HLA-B IL2RB IFNG STAT4 CYTH4 RHOC TYROBP ADGRE5 TNFSF14 PRKCD KLRK1	0.0339436
101	c7.immunesigdb.v7.4	GSE3337_CTRL_VS_4H_IFNG_IN_CD8POS_DC_DN	12	200	0.02	2.1	158	GIMAP1 ST6GALNAC6 TNF FLI1 LAT SNAPC3 JUN SLA GIMAP4 MED28 GLIPR2 ARHGEF2	0.0373529
101	c7.immunesigdb.v7.4	GSE339_CD4POS_VS_CD8POS_DC_IN_CULTURE_UP	12	200	0.018	2.14	155	KRAS S100A6 STAT4 PIP4K2A GNB1 S100A4 HNRNPDL PRKCB CLK1 DDX5 RGCC TYROBP	0.0354419
101	c7.immunesigdb.v7.4	GSE360_CTRL_VS_T_GONDII_DC_DN	9	198	0.0399	2.22	112	ST3GAL1 TRA2A TAGLN2 NFKBIA IGKC PKN2 FICD GADD45B DUSP1	0.048284
101	c7.immunesigdb.v7.4	GSE360_HIGH_DOSE_B_MALAYI_VS_M_TUBERCULOSIS_DC_DN	12	200	0.00519	2.52	134	GADD45B HSP90B1 TIMP1 NFKBIA DUSP1 LCP1 IFNG DBI CDC42 ANKRD12 ARPC3 UBE2L3	0.0216108
101	c7.immunesigdb.v7.4	GSE36476_CTRL_VS_TSST_ACT_40H_MEMORY_CD4_TCELL_YOUNG_UP	15	197	0.00382	2.42	174	CIRBP DUSP1 JUN GOLGA4 CLK1 ZNF14 ITGB2 CYTH1 DAZAP2 PCMTD2 AMT GZMK CYTH4 RGCC MYLIP	0.0194056
101	c7.immunesigdb.v7.4	GSE36476_CTRL_VS_TSST_ACT_72H_MEMORY_CD4_TCELL_YOUNG_UP	15	198	0.00463	2.33	180	DUSP1 CIRBP PRKCB RGCC AMT GOLGA4 CLK1 GZMK PCMTD2 MYLIP ITGB2 HBB BTG2 TIMP1 DAZAP2	0.0213822
101	c7.immunesigdb.v7.4	GSE37416_12H_VS_48H_F_TULARENSIS_LVS_NEUTROPHIL_UP	13	199	0.0266	2.01	178	CHIC2 C1orf162 GIMAP4 HCST TYROBP DUSP1 NFKBID SAMD9 LCP1 LAT2 ADGRE5 TOP1 SERTAD3	0.0411811
101	c7.immunesigdb.v7.4	GSE3982_CTRL_VS_PMA_STIM_EOSINOPHIL_DN	8	200	0.0691	2.03	108	CALR EIF4H RAD9A ZNF267 DDIT3 RNF139 JUN CUL3	0.0737454
101	c7.immunesigdb.v7.4	GSE3982_MEMORY_CD4_TCELL_VS_BCELL_UP	10	199	0.0343	2.11	131	SELPLG GIMAP5 ESF1 GZMK GIMAP4 IL2RB ADGRE5 RGCC GIMAP6 STAT4	0.0455897
101	c7.immunesigdb.v7.4	GSE3982_DC_VS_NEUTROPHIL_LPS_STIM_DN	8	194	0.071	2.01	109	EIF4H IFNG CHIC2 TNFSF14 BTG2 TRA2A CD14 CDC42	0.0751417
101	c7.immunesigdb.v7.4	GSE3982_MAC_VS_NEUTROPHIL_LPS_STIM_DN	9	196	0.0159	2.47	102	PLEKHJ1 BTG2 FICD TAF7 WDR1 IFNG S100A12 CXCR2 LIMD2	0.0345782
101	c7.immunesigdb.v7.4	GSE3982_EOSINOPHIL_VS_MAST_CELL_UP	10	199	0.0288	2.22	125	SKP2 CYTH1 GZMK TM2D3 DDX6 TNFSF14 SLA TAF1D FICD SAMD9	0.042672
101	c7.immunesigdb.v7.4	GSE3982_EOSINOPHIL_VS_MAC_UP	10	196	0.0354	2.09	132	SKP2 POGZ ZDHHC7 FUS ASTE1 ZNF14 ACTB RSRP1 SLA CLK1	0.0456426
101	c7.immunesigdb.v7.4	GSE3982_EOSINOPHIL_VS_NEUTROPHIL_DN	10	196	0.0323	2.14	129	LAT2 HLA-B DUSP1 RAD9A S100A12 PRKCD CWC25 APOLD1 CYTH4 RPS6KA1	0.0441086
101	c7.immunesigdb.v7.4	GSE3982_MAST_CELL_VS_EFF_MEMORY_CD4_TCELL_DN	9	195	0.0465	2.1	118	GIMAP6 PYHIN1 RAD9A RSRP1 CCND3 WAPL IFNG CYTH1 SRSF5	0.0536864
101	c7.immunesigdb.v7.4	GSE3982_MAST_CELL_VS_CENT_MEMORY_CD4_TCELL_DN	11	198	0.0224	2.18	140	RSRP1 IFNG RAD9A GIMAP6 LIMD2 MAL DDX51 CCND3 HLA-B WAPL MBP	0.0389699
101	c7.immunesigdb.v7.4	GSE3982_MAC_VS_NKCELL_DN	11	198	0.00694	2.53	122	HLA-B DAZAP2 STAT4 CYTH4 MAL MLLT10 EIF4H WDR45B RNF139 CD247 ADGRE5	0.0255472
101	c7.immunesigdb.v7.4	GSE3982_NEUTROPHIL_VS_CENT_MEMORY_CD4_TCELL_UP	13	200	0.0106	2.25	161	SAMD9 RPS6KA1 CYTH4 ITGB2 ADGRE5 HBB CUL3 DAZAP2 S100A12 ARPC3 LAT2 KIF5B ZNF267	0.0309471
101	c7.immunesigdb.v7.4	GSE3982_BCELL_VS_BASOPHIL_DN	12	200	0.00209	2.85	120	POGZ DUSP1 WDR1 SGPP1 MBP ADGRE5 SELPLG DBI GZMA COX6C ZDHHC7 DAZAP2	0.0136118
101	c7.immunesigdb.v7.4	GSE3982_CENT_MEMORY_CD4_TCELL_VS_TH2_UP	12	198	0.00655	2.44	138	MBP OFD1 BIN1 ZDHHC7 HLA-B DUSP1 SRSF5 STAT4 ARHGEF3 GIMAP5 ITGB2 DAZAP2	0.0248313
101	c7.immunesigdb.v7.4	GSE6269_HEALTHY_VS_E_COLI_INF_PBMC_DN	6	173	0.0699	2.17	76	SUMO3 CDC42 PRR3 DAZAP2 DDIT3 TAGLN2	0.074287
101	c7.immunesigdb.v7.4	GSE6269_FLU_VS_STAPH_AUREUS_INF_PBMC_DN	9	167	0.0441	2.14	116	LGALS3 DAZAP2 TIMP1 GAPDH LYZ RAB1A CTSD SREBF2 SUMO3	0.0511479
101	c7.immunesigdb.v7.4	GSE6269_E_COLI_VS_STAPH_AUREUS_INF_PBMC_DN	10	176	0.0354	2.09	132	P4HB CTSD LGALS3 GAPDH DHRS7 CYTH4 S100A6 CD14 LYZ PRKCD	0.0456426
101	c7.immunesigdb.v7.4	GSE7460_FOXP3_MUT_VS_WT_ACT_WITH_TGFB_TCONV_UP	12	200	0.0117	2.38	141	IFNG CASP3 ARID5A IL2RB NUCB1 AGFG1 WAPL LGALS3 KLRK1 GZMA GIMAP7 GADD45B	0.0316871
101	c7.immunesigdb.v7.4	GSE7460_FOXP3_MUT_VS_HET_ACT_TCONV_UP	8	200	0.0691	2.03	108	NUCB1 S100A6 LGALS3 ARPC4 UCP2 ARPC3 GZMA KLRK1	0.0737454
101	c7.immunesigdb.v7.4	GSE7852_LN_VS_FAT_TREG_DN	11	200	0.0205	2.23	137	RNF125 CENPL TBC1D19 CAPN2 RGCC GNB1 CD99 SMAD3 DUSP1 SQSTM1 HBB	0.0380073
101	c7.immunesigdb.v7.4	GSE7852_LN_VS_THYMUS_TCONV_UP	12	199	0.0147	2.24	149	ZFP36L1 NUAK2 TNFSF14 PINK1 IFNG S100A4 HLA-B LY6E AKNA FANCF S100A6 PPP1R18	0.0339436
101	c7.immunesigdb.v7.4	GSE9037_CTRL_VS_LPS_1H_STIM_BMDM_DN	9	200	0.0493	2.06	120	HBB JUN ZFP36L1 ARID5A GADD45B CUL3 FUS HSD17B7 HELZ2	0.0556542
101	c7.immunesigdb.v7.4	GSE9037_WT_VS_IRAK4_KO_LPS_4H_STIM_BMDM_DN	10	200	0.0378	2.05	134	EID1 SMIM19 VSIR FLI1 MFSD12 SH3BGRL3 NSD1 GIMAP7 ANXA6 CASP3	0.0472966
101	c7.immunesigdb.v7.4	GSE9650_NAIVE_VS_EFF_CD8_TCELL_DN	15	199	0.000921	2.74	156	S100A6 GZMA LGALS3 GZMK KLRK1 CDC34 S100A4 IFNG ANXA6 CTSD NDUFB7 GALNT3 DBI ACTB CAPN2	0.0111397
101	c7.immunesigdb.v7.4	GSE9988_ANTI_TREM1_VS_CTRL_TREATED_MONOCYTES_UP	12	198	0.00489	2.54	133	JUN RAB1A DUSP1 HES4 TNFSF14 HAVCR2 RGCC DDX5 NR3C1 TNF GADD45B SGMS1	0.0216108
101	c7.immunesigdb.v7.4	GSE9988_ANTI_TREM1_VS_VEHICLE_TREATED_MONOCYTES_DN	13	197	0.0266	2.01	178	RGS19 CD14 RPS6KA1 SMAD3 IL27RA ARHGAP27 AKNA PINK1 ANKRD13A GIMAP8 C1orf162 GIMAP1 ZDHHC7	0.0411811
101	c7.immunesigdb.v7.4	GSE9988_LPS_VS_CTRL_TREATED_MONOCYTE_UP	11	196	0.00878	2.44	126	TNF EIF1B DUSP1 PNRC2 RGCC BTG2 GADD45B DDX5 NFKBIA XBP1 SGMS1	0.0289626
101	c7.immunesigdb.v7.4	GSE9988_LPS_VS_VEHICLE_TREATED_MONOCYTE_UP	11	196	0.0093	2.42	127	EIF1B TNF DUSP1 NFKBIA BTG2 NFKBID DDX5 GADD45B XBP1 JUN SGMS1	0.0292253
101	c7.immunesigdb.v7.4	GSE9988_LOW_LPS_VS_CTRL_TREATED_MONOCYTE_UP	10	196	0.0313	2.16	128	TNF GADD45B DUSP1 EIF1B NFKBIA BTG2 ARHGEF2 JUN DDX5 RGCC	0.0439615
101	c7.immunesigdb.v7.4	GSE9988_LOW_LPS_VS_VEHICLE_TREATED_MONOCYTE_DN	14	199	0.0104	2.15	181	RGS19 RPS6KA1 MED22 PPP1R18 SERTAD3 ARHGAP27 ZDHHC7 DAZAP2 PPP1CA GIMAP8 IL27RA S100A6 TYROBP HINFP	0.0307163
101	c7.immunesigdb.v7.4	GSE369_PRE_VS_POST_IL6_INJECTION_SOCS3_KO_LIVER_UP	12	199	0.0168	2.17	153	RAB1A ADGRE5 JUN RNF139 GALNT3 RBM3 CLK1 DDIT3 NR3C1 ZNF267 EIF5 IFNG	0.0346177
101	c7.immunesigdb.v7.4	GSE2770_IL12_AND_TGFB_VS_IL4_TREATED_ACT_CD4_TCELL_6H_DN	7	199	0.0348	2.4	81	IFNG LCP1 KLRK1 ARHGEF2 VIT HCST SLC16A13	0.0455897
101	c7.immunesigdb.v7.4	GSE2770_TGFB_AND_IL4_ACT_VS_ACT_CD4_TCELL_2H_DN	13	194	0.0243	2.08	173	CAPN2 GIMAP4 ARHGAP27 RAD9A TRIM56 LY6E NABP1 HELZ2 ARHGEF3 SAMD9 GIMAP6 TM2D3 RBM7	0.0408755
101	c7.immunesigdb.v7.4	GSE3400_UNTREATED_VS_IFNB_TREATED_MEF_DN	7	193	0.0843	2.17	89	HLA-B GIMAP8 RHOC TRIM56 TNF HLA-DRA GSDMD	0.0884802
101	c7.immunesigdb.v7.4	GSE1740_UNSTIM_VS_IFNA_STIMULATED_MCSF_DERIVED_MACROPHAGE_UP	6	183	0.125	2.11	78	PCGF1 DTYMK CENPL NEK8 AMT P2RY11	0.126494
101	c7.immunesigdb.v7.4	GSE1740_UNSTIM_VS_IFNA_STIMULATED_MCSF_IFNG_DERIVED_MACROPHAGE_UP	8	194	0.061	2.14	103	TMED9 LPAR5 TNF LAT2 GIMAP6 GIMAP8 LINC01521 HELZ2	0.0673652
101	c7.immunesigdb.v7.4	GSE2405_0H_VS_12H_A_PHAGOCYTOPHILUM_STIM_NEUTROPHIL_UP	15	199	0.00144	2.61	163	SGMS1 RAP1B IL2RB HLA-B GIMAP7 BIN1 ANXA6 PPP1R18 DENND2D ITGB2 GPR18 CYTH4 VSIR GLIPR2 RGS19	0.012192
101	c7.immunesigdb.v7.4	GSE22601_DOUBLE_NEGATIVE_VS_IMMATURE_CD4_SP_THYMOCYTE_DN	8	198	0.0656	2.07	106	ARID5A BTG2 CCND3 CIRBP CTSD DDX5 DDX51 EID1	0.0712068
101	c7.immunesigdb.v7.4	GSE22601_IMMATURE_CD4_SINGLE_POSITIVE_VS_CD4_SINGLE_POSITIVE_THYMOCYTE_UP	14	200	0.00924	2.19	178	RPS6KA1 IL27RA SLA SELPLG ST3GAL1 ZFP36L1 S100A6 VSIR GIMAP7 DBNL GPSM3 CTSD TOP1 CHD3	0.0292253
101	c7.immunesigdb.v7.4	GSE3565_CTRL_VS_LPS_INJECTED_DUSP1_KO_SPLENOCYTES_UP	16	181	0.000131	3.2	145	ITGB2 HAVCR2 LGALS3 CTSD GZMK IFNG GIMAP6 MYLIP HCST KLRK1 GALNT3 IKZF3 ADGRE5 GIMAP4 S100A6 TNFSF14	0.00475343
101	c7.immunesigdb.v7.4	GSE3565_CTRL_VS_LPS_INJECTED_SPLENOCYTES_UP	12	178	0.00619	2.46	137	CTSD HAVCR2 GZMK KLRK1 HCST ITGB2 GALNT3 LGALS3 MYLIP IFNG S100A6 SMAD3	0.0241886
101	c7.immunesigdb.v7.4	GSE3565_DUSP1_VS_WT_SPLENOCYTES_UP	12	163	0.00276	2.74	124	HAVCR2 ITGB2 CTSD ADGRE5 RAP1B CYTH4 GIMAP4 IFNG LGALS3 GZMK KLRK1 IKZF3	0.0159327
101	c7.immunesigdb.v7.4	GSE3720_UNSTIM_VS_LPS_STIM_VD1_GAMMADELTA_TCELL_DN	7	146	0.0912	2.07	93	RAP1B ASTE1 SNAPC3 LGALS3 CAPN2 HAVCR2 CYTH4	0.0941659
101	c7.immunesigdb.v7.4	GSE3720_LPS_VS_PMA_STIM_VD2_GAMMADELTA_TCELL_UP	7	137	0.0858	2.14	90	HAVCR2 GZMA SLC5A3 CUL3 SNAPC3 STAG3 KLRK1	0.089684
101	c7.immunesigdb.v7.4	GSE3720_LPS_VS_PMA_STIM_VD1_GAMMADELTA_TCELL_UP	8	142	0.0691	2.03	108	GSDMD GZMA S100A4 CDC42 GZMK CARNS1 SNAPC3 LGALS3	0.0737454
101	c7.immunesigdb.v7.4	GSE3039_ALPHABETA_CD8_TCELL_VS_B2_BCELL_UP	13	199	0.00753	2.45	149	AKNA GZMA CCND3 GIMAP6 ANKRD12 CLK1 MLLT10 DHRS7 ZNF518A GIMAP4 DENND2D PCMTD2 RPS6KA1	0.0262003
101	c7.immunesigdb.v7.4	GSE3039_NKT_CELL_VS_ALPHAALPHA_CD8_TCELL_DN	18	200	2.77e-05	3.38	156	GIMAP4 IL2RB GZMA GZMK IFNG CD247 IGHM GIMAP6 GIMAP7 TRAF2 STAT4 HLA-B LY6E GIMAP1 IKZF3 PPP5C GIMAP8 LAT	0.0035179
101	c7.immunesigdb.v7.4	GSE3039_ALPHAALPHA_VS_ALPHABETA_CD8_TCELL_DN	13	200	0.00139	2.85	130	DBNL PIP4K2A GZMA NSD1 GPR18 GIMAP4 IKZF3 MBP TRAF2 LAX1 SLC25A33 IGHM GIMAP6	0.012192
101	c7.immunesigdb.v7.4	GSE5542_UNTREATED_VS_IFNA_TREATED_EPITHELIAL_CELLS_6H_UP	11	199	0.049	2	151	CD99 PYHIN1 RNF166 GNB1 HBB CAPN1 HAVCR2 SH3BGRL3 NABP1 GZMK IL2RB	0.0556542
101	c7.immunesigdb.v7.4	GSE5679_CTRL_VS_PPARG_LIGAND_ROSIGLITAZONE_TREATED_DC_DN	12	200	0.0173	2.16	154	CARNS1 DUSP1 GCLC ADGRE5 S100A4 KRAS HLA-B PINK1 SCAF8 RNF146 ZFP36L1 DDX5	0.035
101	c7.immunesigdb.v7.4	GSE5099_UNSTIM_VS_MCSF_TREATED_MONOCYTE_DAY3_DN	11	199	0.0294	2.05	148	ALKBH6 S100A4 SUMO3 HLA-B AKNA S100A6 ANXA6 ARPC4 SELPLG ARHGEF2 ENSA	0.042672
101	c7.immunesigdb.v7.4	GSE5589_IL6_KO_VS_IL10_KO_LPS_STIM_MACROPHAGE_180MIN_DN	10	200	0.0333	2.12	130	RAD9A ACTB TMEM140 NUAK2 ZNF251 STAG3 ECI1 PPP1CA PRKCD UQCC1	0.0449904
101	c7.immunesigdb.v7.4	GSE3920_IFNA_VS_IFNG_TREATED_ENDOTHELIAL_CELL_UP	13	170	0.00183	2.76	134	TTC19 LAX1 CWC25 SLC5A3 NFKBID FGD3 CLK1 DDX5 LUC7L3 HNRNPDL TRA2A BTG2 EIF5	0.0129117
101	c7.immunesigdb.v7.4	GSE6259_FLT3L_INDUCED_VS_WT_SPLENIC_DC_33D1_POS_UP	14	178	0.000691	2.95	136	SUMO3 SLC5A3 MED22 BTG2 FGD3 MBP RILPL2 CD14 PYHIN1 GSDMD ZDHHC7 SMAD3 S100A4 SGPP1	0.0107569
101	c7.immunesigdb.v7.4	GSE7218_UNSTIM_VS_ANTIGEN_STIM_THROUGH_IGG_BCELL_DN	15	169	1.79e-05	4.08	110	ITGB2 IL2RB TNF S100A6 HAVCR2 STAT4 FLI1 SELPLG GSDMD GIMAP4 GADD45B GIMAP6 IKZF3 LAT GZMK	0.0035179
101	c7.immunesigdb.v7.4	GSE4590_SMALL_VS_VPREB_POS_LARGE_PRE_BCELL_DN	8	160	0.0215	2.48	90	ZDHHC7 AGFG1 ITGB2 GIMAP4 IKZF3 ADGRE5 GOT1 GZMA	0.0381876
101	c7.immunesigdb.v7.4	GSE4590_LARGE_PRE_BCELL_VS_VPREB_POS_LARGE_PRE_BCELL_DN	12	180	0.012	2.36	142	GIMAP4 IKZF3 AGFG1 ARHGEF3 ITGB2 SLA RNF125 SMAD3 ADGRE5 GIMAP7 RBM3 GOT1	0.0316871
101	c7.immunesigdb.v7.4	GSE9316_IL6_KO_VS_IFNG_KO_INVIVO_EXPANDED_CD4_TCELL_DN	12	200	0.00433	2.58	131	DDIT3 GADD45B TNF TIMP1 GLIPR2 IFNG UBE2L3 NFKBIA TMEM140 CD14 GZMA ASTE1	0.020367
101	c7.immunesigdb.v7.4	GSE9316_CD4_TCELL_BALBC_VS_TH17_ENRI_CD4_TCELL_SKG_PMA_IONO_STIM_FR4NEG_DN	11	200	0.0315	2.02	150	FLI1 CXCR2 ITGB2 ARHGEF3 ZFP36L1 DDX5 DDX6 SCAF8 GNB1 GIMAP6 RAP1B	0.0439615
101	c7.immunesigdb.v7.4	GSE8621_UNSTIM_VS_LPS_STIM_MACROPHAGE_DN	14	199	0.00643	2.33	168	POGZ KXD1 NMT1 ESCO1 DHRS7 TTC14 MED28 HNRNPDL IL27RA PPP1CA CAPN1 MAD2L1BP FGD3 C7orf26	0.0247458
101	c7.immunesigdb.v7.4	GSE5503_LIVER_DC_VS_MLN_DC_ACTIVATED_ALLOGENIC_TCELL_UP	8	200	0.0573	2.21	100	P4HB MFSD12 STAG3 SYNGR1 LMNB2 SUMO3 ST6GALNAC6 CIRBP	0.0635555
101	c7.immunesigdb.v7.4	GSE10240_IL22_VS_IL22_AND_IL17_STIM_PRIMARY_BRONCHIAL_EPITHELIAL_CELLS_UP	14	200	0.00603	2.36	166	SGMS1 LGALS3 CYTH4 ZFPM1 IL27RA AKNA S100A4 DBNL GZMK C7orf26 RINL TRAF2 SELPLG GPSM3	0.0241886
101	c7.immunesigdb.v7.4	GSE10147_IL3_VS_IL3_AND_HIVP17_STIM_PDC_DN	6	144	0.0227	2.93	58	GIMAP6 GIMAP4 PPP1R3E SH3BGRL3 COMMD7 BTG2	0.0392231
101	c7.immunesigdb.v7.4	GSE7568_CTRL_VS_24H_TGFB_TREATED_MACROPHAGES_WITH_IL4_AND_DEXAMETHASONE_UP	11	200	0.0294	2.05	148	ESCO1 ITGB2 GIMAP6 RSRC2 EIF1B LAX1 GIMAP8 IGKC DDX5 ECI1 CLK1	0.042672
101	c7.immunesigdb.v7.4	GSE7219_WT_VS_NIK_NFKB2_KO_DC_UP	12	185	0.0162	2.19	152	HAVCR2 HELZ2 JUN ARID5A TNF ZFP36L1 GOT1 CWC25 GADD45B RNF125 NFKBIA CASP3	0.0345782
101	c7.immunesigdb.v7.4	GSE7219_UNSTIM_VS_LPS_AND_ANTI_CD40_STIM_NIK_NFKB2_KO_DC_DN	11	190	0.0265	2.09	145	ZFP36L1 BTG2 XBP1 LY6E NFKBIA GADD45B TNF SQSTM1 JUN DEDD2 ARID5A	0.0411811
101	c7.immunesigdb.v7.4	GSE11973_MIR223_KOVS_WT_BONE_MARROW_NEUTROPHIL_UP	13	200	0.00955	2.3	158	RILPL2 S100A6 TNFSF14 RBM3 AGFG1 MPND TSPAN5 ARID5A DUSP1 RNF43 S100A4 PRKCB DENND2D	0.0292253
101	c7.immunesigdb.v7.4	GSE13547_2H_VS_12_H_ANTI_IGM_STIM_ZFX_KO_BCELL_DN	10	174	0.0267	2.28	122	KLRK1 GLIPR2 RBM3 GALNT3 LGALS3 ARL6IP4 TAGLN2 TBC1D19 NDUFB7 IFNG	0.0411811
101	c7.immunesigdb.v7.4	GSE15330_LYMPHOID_MULTIPOTENT_VS_MEGAKARYOCYTE_ERYTHROID_PROGENITOR_IKAROS_KO_DN	12	178	0.0168	2.17	153	GIMAP7 KLRK1 RILPL2 GZMK GALNT3 IFNG S100A4 S100A6 GZMA GAPDH CAPN2 SLA	0.0346177
101	c7.immunesigdb.v7.4	GSE15330_MEGAKARYOCYTE_ERYTHROID_PROGENITOR_VS_PRO_BCELL_UP	11	200	0.0294	2.05	148	GPSM3 SYNGR1 EID1 RAP1B NABP1 PPP1R18 SH3BGRL3 VEGFB ALG5 SGPP1 TSPAN5	0.042672
101	c7.immunesigdb.v7.4	GSE15330_HSC_VS_GRANULOCYTE_MONOCYTE_PROGENITOR_DN	12	200	0.0362	2	165	WDR45B HBB PRR3 LAT SLC5A3 TSPAN5 HECTD1 KLRK1 SCAF8 DAZAP2 LAT2 SAC3D1	0.046205
101	c7.immunesigdb.v7.4	GSE15271_CXCR4_POS_VS_NEG_GC_BCELL_DN	10	175	0.0403	2.02	136	GZMA ANXA6 AKNA TYROBP RNF125 WDR45B KBTBD7 TRIM13 RNF139 CIRBP	0.048284
101	c7.immunesigdb.v7.4	GSE12392_IFNAR_KO_VS_IFNB_KO_CD8_NEG_SPLEEN_DC_UP	13	199	0.00926	2.31	157	TAGLN2 RGCC PPIL4 LGALS3 CYTH1 WBP4 ZNF267 AGFG1 TNFRSF12A SERTAD3 RSRC2 CDC42 JUN	0.0292253
101	c7.immunesigdb.v7.4	GSE18281_CORTICAL_VS_MEDULLARY_THYMOCYTE_UP	15	199	0.000367	3.02	143	HLA-B DDIT3 TNF SQSTM1 NFKBIA KRAS ST3GAL1 HSP90B1 CD14 JUN LY6E GADD45B ARHGEF3 SAC3D1 MAL	0.00847436
101	c7.immunesigdb.v7.4	GSE19923_WT_VS_E2A_KO_DP_THYMOCYTE_UP	11	200	0.00417	2.73	114	GADD45B SEC11C ANKRD49 FICD CXCR2 UBE2L3 MED22 KLHL9 EID1 NSD1 ECI1	0.0199845
101	c7.immunesigdb.v7.4	GSE19923_WT_VS_HEB_AND_E2A_KO_DP_THYMOCYTE_DN	12	200	0.0162	2.19	152	BTG2 TNF SRSF5 DUSP1 SLA CAPN1 NABP1 ZFP36L1 CLK1 CLP1 NFKBIA TAF1D	0.0345782
101	c7.immunesigdb.v7.4	GSE18893_TCONV_VS_TREG_24H_CULTURE_UP	13	200	0.00171	2.78	133	S100A6 TAGLN2 S100A4 LGALS3 BIN1 GIMAP7 ADGRE5 GIMAP4 ANXA6 RINL GLIPR2 FAM89A KLHL9	0.0127747
101	c7.immunesigdb.v7.4	GSE19888_CTRL_VS_A3R_ACT_TREATED_MAST_CELL_PRETREATED_WITH_A3R_INH_UP	8	199	0.0302	2.31	96	FANCF HLA-DRA PLEKHJ1 RNF166 CHMP6 MBP WBP4 TMED9	0.0431374
101	c7.immunesigdb.v7.4	GSE19888_ADENOSINE_A3R_ACT_VS_TCELL_MEMBRANES_ACT_IN_MAST_CELL_UP	11	200	0.0175	2.34	131	HCST TYROBP VSIR GPSM3 ARPC3 AGTRAP TIMP1 PPP1R18 ADGRE5 SELPLG EIF1B	0.035
101	c7.immunesigdb.v7.4	GSE16450_IMMATURE_VS_MATURE_NEURON_CELL_LINE_UP	13	194	0.0247	2.06	174	PINK1 MBP GZMK LINC00528 GPR18 DDX6 FGD3 MAL CYTH1 ZBTB20 OFD1 POGZ RNF166	0.0411811
101	c7.immunesigdb.v7.4	GSE16450_IMMATURE_VS_MATURE_NEURON_CELL_LINE_12H_IFNA_STIM_UP	14	200	0.00179	2.64	150	CARNS1 CLK1 S100A4 HCST MYLIP AKNA CYTH1 S100A6 GIMAP4 ASH1L ADGRE5 CHST10 GSDMD ZFP36L1	0.0129117
101	c7.immunesigdb.v7.4	GSE21670_UNTREATED_VS_IL6_TREATED_STAT3_KO_CD4_TCELL_UP	11	200	0.0294	2.05	148	ANKRD44 VSIR RGCC LGALS3 LYZ STAT4 ITGB2 ADGRE5 SLC9A6 C1orf162 SH3BGRL3	0.042672
101	c7.immunesigdb.v7.4	GSE21670_UNTREATED_VS_TGFB_TREATED_STAT3_KO_CD4_TCELL_DN	13	199	0.00955	2.3	158	MAL NABP1 CASP3 XBP1 STAT4 CYTH1 RNF125 FGFR1OP2 TSPAN5 NMT1 ANKRD44 TNF P4HB	0.0292253
101	c7.immunesigdb.v7.4	GSE21774_CD56_BRIGHT_VS_DIM_CD62L_POSITIVE_NK_CELL_UP	10	200	0.0403	2.02	136	GIMAP5 RNF125 SLC9A6 FGD3 ZFPM1 ZFP36L1 CCND3 RAP1B ITGB2 ST3GAL1	0.048284
101	c7.immunesigdb.v7.4	GSE21774_CD62L_POS_CD56_BRIGHT_VS_CD62L_NEG_CD56_DIM_NK_CELL_UP	11	200	0.00136	3.2	99	SELPLG IGHM VIT VSIR GPR18 TYROBP TNF CD14 TIMP1 ABHD12 GALNT3	0.012192
101	c7.immunesigdb.v7.4	GSE21379_WT_VS_SAP_KO_CD4_TCELL_DN	9	199	0.0441	2.14	116	BTBD10 NABP1 UCP2 GIMAP4 CCND3 ELOF1 IKZF3 LMNB2 PRKCB	0.0511479
101	c7.immunesigdb.v7.4	GSE21546_SAP1A_KO_VS_SAP1A_KO_AND_ELK1_KO_DP_THYMOCYTES_DN	12	199	0.0115	2.4	140	KRAS BIN1 GIMAP1 IGKC CCND3 ADGRE5 ELOF1 UCP2 CYTH1 GIMAP5 NABP1 SKP2	0.0316871
101	c7.immunesigdb.v7.4	GSE21927_SPLEEN_VS_TUMOR_MONOCYTE_C57BL6_UP	6	191	0.0735	2.14	77	ENSA ENDOV LMOD3 STAG3 SLA DUSP18	0.0774647
101	c7.immunesigdb.v7.4	GSE21927_EL4_VS_MCA203_TUMOR_MONOCYTES_UP	6	185	0.131	2.03	81	ENSA GNB1 PRR7-AS1 ACTB PPP1R2 LCP1	0.131
101	c7.immunesigdb.v7.4	GSE21360_SECONDARY_VS_QUATERNARY_MEMORY_CD8_TCELL_UP	9	182	0.0383	2.27	110	DUSP1 NFKBIA GADD45B ARID5A CD14 TNF RAP1B GLIPR2 CXCR2	0.0476873
101	c7.immunesigdb.v7.4	GSE22140_GERMFREE_VS_SPF_MOUSE_CD4_TCELL_DN	12	200	0.018	2.14	155	TNFSF14 HSP90B1 CAPN2 CD99 XBP1 BIN1 SQSTM1 S100A4 TIMP1 FUS PPP1CA LGALS3	0.0354419
101	c7.immunesigdb.v7.4	GSE22140_HEALTHY_VS_ARTHRITIC_GERMFREE_MOUSE_CD4_TCELL_DN	12	200	0.0151	2.22	150	XBP1 BTG2 BIN1 CD99 TNF CAPN2 S100A4 FUS TNFSF14 TIMP1 HSP90B1 ZNF134	0.0342446
101	c7.immunesigdb.v7.4	GSE19401_NAIVE_VS_IMMUNIZED_MOUSE_PLN_FOLLICULAR_DC_UP	15	199	0.00144	2.61	163	XBP1 CLK1 TNFSF14 TNF BTG2 S100A12 CAPN2 CD99 FUS S100A4 BIN1 ARID5A DUSP1 EIF4H CDC42	0.012192
101	c7.immunesigdb.v7.4	GSE19401_UNSTIM_VS_RETINOIC_ACID_AND_PAM2CSK4_STIM_FOLLICULAR_DC_DN	10	199	0.039	2.04	135	TNF CD99 AGFG1 ARHGEF2 GADD45B SLA WDR1 TRA2A TIMP1 SQSTM1	0.0479778
101	c7.immunesigdb.v7.4	GSE20152_SPHK1_KO_VS_WT_HTNFA_OVERXPRESS_ANKLE_UP	12	198	0.0115	2.4	140	AGFG1 SRSF5 NR3C1 TNFSF14 RAB1A ASH1L TIMP1 PRKCD TAF7 SGMS1 RBM3 HBB	0.0316871
101	c7.immunesigdb.v7.4	GSE20500_RETINOIC_ACID_VS_RARA_ANTAGONIST_TREATED_CD4_TCELL_DN	12	198	0.0126	2.32	144	CAPN2 CYTH4 TNFSF14 SGMS1 SAMD9 SMAD3 TIMP1 ASH1L TNF SRSF5 MADCAM1 NR3C1	0.0316871
101	c7.immunesigdb.v7.4	GSE21033_CTRL_VS_POLYIC_STIM_DC_12H_UP	12	159	0.00489	2.54	133	LCP1 CYTH4 MED22 AGFG1 RPS6KA1 PYHIN1 GIMAP7 ANXA6 FLI1 GIMAP6 FGD3 GPR18	0.0216108
101	c7.immunesigdb.v7.4	GSE22935_WT_VS_MYD88_KO_MACROPHAGE_12H_MBOVIS_BCG_STIM_DN	10	200	0.0304	2.18	127	HBB HINFP SGMS1 ACTB HELZ2 WDR1 CHIC2 TIMP1 ARHGEF2 LCP1	0.0431374
101	c7.immunesigdb.v7.4	GSE22589_HEALTHY_VS_SIV_INFECTED_DC_DN	10	199	0.014	2.38	117	PCGF1 RAB11FIP1 DBNL RGCC HLA-B NFKBIA LY6E CASP3 KLRK1 HLA-DRA	0.0335472
101	c7.immunesigdb.v7.4	GSE23505_IL6_IL1_IL23_VS_IL6_IL1_TGFB_TREATED_CD4_TCELL_DN	11	199	0.0294	2.05	148	MPND ALG5 C2orf68 CD99 RNF166 ELOF1 HNRNPDL S100A6 CYTH4 CDC34 CENPL	0.042672
101	c7.immunesigdb.v7.4	GSE23925_DARK_ZONE_VS_NAIVE_BCELL_DN	13	200	0.00287	2.6	141	ZFP36L1 SELPLG RINL NFKBID SLA IFNG EIF1B CCND3 RILPL2 DUSP1 NOL12 ARID5A TNF	0.0159426
101	c7.immunesigdb.v7.4	GSE23925_LIGHT_ZONE_VS_NAIVE_BCELL_UP	14	199	0.00168	2.66	149	IFNG GIMAP6 TRIM13 RILPL2 NFKBID NABP1 SLA ZFP36L1 DUSP1 RINL SELPLG RNF125 RAB1A FBXO8	0.0127747
101	c7.immunesigdb.v7.4	GSE16385_UNTREATED_VS_12H_ROSIGLITAZONE_IFNG_TNF_TREATED_MACROPHAGE_UP	9	200	0.0441	2.14	116	FBXO8 NFKBID MAD2L1BP EXOSC3 EIF1B TTC19 RINL TRIM13 ZFP36L1	0.0511479
101	c7.immunesigdb.v7.4	GSE16385_ROSIGLITAZONE_IFNG_TNF_VS_IL4_STIM_MACROPHAGE_UP	10	200	0.0366	2.07	133	NFKBID DUSP1 RILPL2 ZFP36L1 NABP1 TM2D3 CLK1 GIMAP6 FBXO8 TTC19	0.0462507
101	c7.immunesigdb.v7.4	GSE16385_IFNG_TNF_VS_IL4_STIM_MACROPHAGE_UP	11	200	0.0274	2.08	146	ESCO1 PPP1R18 LCP1 PRKCB ABHD12 AKNA GSDMD S100A6 GPSM3 CFL1 RGS19	0.0411811
101	c7.immunesigdb.v7.4	GSE17301_CTRL_VS_48H_ACD3_ACD28_IFNA5_STIM_CD8_TCELL_UP	12	200	0.0345	2.04	162	ANKRD12 NMT1 CLK1 RSRP1 TIAL1 PIP4K2A TOP1 ARHGEF3 MYLIP SGMS1 CASP3 DHRS7	0.0455897
101	c7.immunesigdb.v7.4	GSE19941_UNSTIM_VS_LPS_STIM_IL10_KO_MACROPHAGE_UP	11	199	0.00237	2.96	106	CDC34 RGS19 KLRK1 S100A4 CTSD SMAD3 IL27RA TIMP1 TSHZ2 ZBTB20 CD14	0.0150495
101	c7.immunesigdb.v7.4	GSE22611_NOD2_TRANSDUCED_VS_CTRL_HEK293T_STIMULATED_WITH_MDP_2H_UP	11	177	0.049	2	151	GIMAP6 RNF166 IKZF3 GPR18 ST3GAL1 ADGRE5 COMMD7 RAD9A SGMS1 PTPN7 ITGB2	0.0556542
101	c7.immunesigdb.v7.4	GSE22443_NAIVE_VS_ACT_AND_IL2_TREATED_CD8_TCELL_UP	7	200	0.0159	2.87	69	TNF DDX5 HLA-B MADCAM1 GCLC BTG2 RHOC	0.0345782
101	c7.immunesigdb.v7.4	GSE27241_CTRL_VS_DIGOXIN_TREATED_CD4_TCELL_IN_TH17_POLARIZING_CONDITIONS_DN	13	195	0.00753	2.45	149	GIMAP4 ZFP36L1 NFKBIA GIMAP7 ELMOD3 CAPN2 HLA-B PRR5 BTN3A2 TNF IL27RA ST3GAL1 GPR18	0.0262003
101	c7.immunesigdb.v7.4	GSE21063_CTRL_VS_ANTI_IGM_STIM_BCELL_NFATC1_KO_16H_UP	12	200	0.00209	2.85	120	KLRK1 GIMAP6 C7orf26 RPS6KA1 VSIR CTSD SH3BGRL3 UCP2 TIMP1 S100A4 AP5B1 SELPLG	0.0136118
101	c7.immunesigdb.v7.4	GSE21063_CTRL_VS_ANTI_IGM_STIM_BCELL_NFATC1_KO_3H_UP	11	200	0.0188	2.28	134	LGALS3 GLIPR2 GIMAP7 ANXA6 RAP1B DBNL S100A4 CD14 P4HB S100A6 SELPLG	0.0361758
101	c7.immunesigdb.v7.4	GSE23114_PERITONEAL_CAVITY_B1A_BCELL_VS_SPLEEN_BCELL_UP	8	191	0.012	2.79	81	BTBD10 MAD2L1BP SELPLG AP5B1 SYNGR1 GIMAP4 ZNF680 ZFPM1	0.0316871
101	c7.immunesigdb.v7.4	GSE23114_PERITONEAL_CAVITY_B1A_BCELL_VS_SPLEEN_BCELL_IN_SLE2C1_MOUSE_DN	10	193	0.0256	2.32	120	GADD45B NFKBID SLC25A33 TAGLN2 CDC34 ARID5A EIF1B TNFSF14 YWHAE NFKBIA	0.0411811
101	c7.immunesigdb.v7.4	GSE24574_BCL6_HIGH_TFH_VS_TFH_CD4_TCELL_DN	15	200	0.00498	2.31	182	DDX5 DAZAP2 CYTH1 CHD3 BTG2 CIRBP CD247 RNF139 DDIT3 CAPN2 HNRNPDL MAL AMT PCMTD2 TIMP1	0.0216108
101	c7.immunesigdb.v7.4	GSE28449_WT_VS_LRF_KO_GERMINAL_CENTER_BCELL_UP	7	199	0.0953	2.02	95	PCSK5 ZNF134 DHRS7 NR3C1 IL2RB GALNT3 PKN2	0.0968248
101	c7.immunesigdb.v7.4	GSE28783_CTRL_ANTI_MIR_VS_UNTREATED_ATHEROSCLEROSIS_MACROPHAGE_UP	9	199	0.0539	2.01	123	S100A12 ZNF518A EIF1B LCP1 ZFP36L1 CFL1 RBM3 SLA CTBP1	0.0600465
101	c7.immunesigdb.v7.4	GSE29949_MICROGLIA_VS_DC_BRAIN_DN	10	199	0.00415	2.9	98	SREBF2 NUCB1 GADD45B RFNG GAPDH IFNG GZMK SYNGR1 SMAD3 PRKCB	0.0199845
101	c7.immunesigdb.v7.4	GSE23568_ID3_TRANSDUCED_VS_ID3_KO_CD8_TCELL_DN	13	200	0.0271	2	179	IGKC ZBTB20 PRKCD ZFP36L1 IL27RA HLA-B HBB DUSP1 TBCE ADGRE5 BIN1 DDX6 WDR1	0.0411811
101	c7.immunesigdb.v7.4	GSE32164_RESTING_DIFFERENTIATED_VS_ALTERNATIVELY_ACT_M2_MACROPHAGE_DN	14	200	0.00794	2.24	174	KLRK1 ITGB2 NABP1 IGKC IFNG FICD HLA-B HBB ZFP36L1 ZBTB20 COMMD7 DDX51 PRKCD CUL3	0.0272535
101	c7.immunesigdb.v7.4	GSE32164_ALTERNATIVELY_ACT_M2_VS_CMYC_INHIBITED_MACROPHAGE_UP	14	200	0.00738	2.27	172	IGKC KLRK1 CTSD HBB NABP1 ITGB2 IFNG DBNL HLA-B ASH1L FICD IGHM COMMD7 GIMAP4	0.0262003
101	c7.immunesigdb.v7.4	GSE27859_MACROPHAGE_VS_CD11C_INT_F480_HI_MACROPHAGE_DN	14	187	0.00554	2.41	163	LPAR5 DUSP18 PTPN7 RPS6KA1 PPP1CA ELOF1 LAT2 GPSM3 XBP1 SYNGR1 CYTH4 LGALS3 MED22 TSPAN5	0.0226961
101	c7.immunesigdb.v7.4	GSE32986_CURDLAN_LOWDOSE_VS_CURDLAN_HIGHDOSE_STIM_DC_UP	13	200	0.00987	2.28	159	LUC7L3 ITGB2 VSIR DDIT3 MFSD12 MBTPS1 ANKRD44 ABHD12 FLI1 RPS6KA1 GOT1 PCMTD2 CASP3	0.029845
101	c7.immunesigdb.v7.4	GSE34156_UNTREATED_VS_24H_NOD2_AND_TLR1_TLR2_LIGAND_TREATED_MONOCYTE_UP	7	194	0.0953	2.02	95	P4HB ACTB WDR1 GNB1 CTSD SEC11C LCP1	0.0968248
101	c7.immunesigdb.v7.4	GSE34156_TLR1_TLR2_LIGAND_VS_NOD2_AND_TLR1_TLR2_LIGAND_24H_TREATED_MONOCYTE_UP	9	197	0.0375	2.29	109	TYROBP CTSD LGALS3 NABP1 TIMP1 ACTB RGS19 CD14 LAT2	0.0471535
101	c7.immunesigdb.v7.4	GSE34156_NOD2_LIGAND_VS_TLR1_TLR2_LIGAND_6H_TREATED_MONOCYTE_DN	8	197	0.0624	2.12	104	TYROBP ACTB HAVCR2 TIMP1 CTSD LGALS3 CD14 ZNF787	0.068613
101	c7.immunesigdb.v7.4	GSE30971_WBP7_HET_VS_KO_MACROPHAGE_UP	10	200	0.0333	2.12	130	ZNF616 CD14 P4HB MADCAM1 DUSP1 SLA RHOC GALNT3 GADD45B ARPC3	0.0449904
101	c7.immunesigdb.v7.4	GSE36888_STAT5_AB_KNOCKIN_VS_WT_TCELL_IL2_TREATED_6H_UP	12	199	0.013	2.31	145	SMIM19 TBCE GIMAP1 GIMAP7 TGDS NABP1 RNF139 ADGRE5 ITGB2 CUL3 SH3BGRL3 C2orf68	0.0316895
101	c7.immunesigdb.v7.4	GSE36891_POLYIC_TLR3_VS_PAM_TLR2_STIM_PERITONEAL_MACROPHAGE_UP	7	153	0.0257	2.58	76	JUN DUSP1 BTG2 APOLD1 RBM3 CIRBP SLC25A33	0.0411811
101	c7.immunesigdb.v7.4	GSE37605_TREG_VS_TCONV_C57BL6_FOXP3_FUSION_GFP_DN	9	177	0.0508	2.04	121	RBM7 TMED9 STAT4 ITGB2 VSIR GLIPR2 PINK1 IFNG DHRS7	0.0570938
101	c7.immunesigdb.v7.4	GSE37605_TREG_VS_TCONV_NOD_FOXP3_FUSION_GFP_UP	6	150	0.0477	2.42	69	DUSP1 BTG2 JUN PPP1R2 SLC25A33 APOLD1	0.0548226
101	c7.immunesigdb.v7.4	GSE37605_C57BL6_VS_NOD_FOXP3_FUSION_GFP_TREG_DN	10	191	0.0343	2.11	131	SLC25A33 NUAK2 BTG2 APOLD1 CD14 JUN MED28 ABHD12 DUSP1 ZFP36L1	0.0455897
101	c7.immunesigdb.v7.4	GSE37605_FOXP3_FUSION_GFP_VS_IRES_GFP_TREG_NOD_UP	12	200	0.0345	2.04	162	NDUFB8 COX7A2 CDC34 UBE2L3 SH3BGRL3 COX6C AGTRAP PINK1 HDDC2 CASP3 CD99 NFKBIA	0.0455897
101	c7.immunesigdb.v7.4	GSE37605_C57BL6_VS_NOD_FOXP3_FUSION_GFP_TCONV_DN	12	186	0.0215	2.07	160	TAF1D TNFRSF12A LMNB2 VEGFB GCC2 DDX51 CTSD EIF1B DDX5 CXCR2 CFL1 RPS6KA1	0.0381876
101	c7.immunesigdb.v7.4	GSE37301_RAG2_KO_VS_RAG2_AND_ETS1_KO_NK_CELL_UP	10	200	0.0274	2.26	123	FLI1 DDX5 COX6C ITGB2 CYTH1 ZFP36L1 HBB MED28 HSP90B1 CD14	0.0411811
101	c7.immunesigdb.v7.4	GSE37301_LYMPHOID_PRIMED_MPP_VS_GRAN_MONO_PROGENITOR_UP	12	200	0.0168	2.17	153	AGFG1 ARHGEF3 UQCRC2 NABP1 SRP19 PPP1R2 MED28 EID1 TOP1 BTG2 MYLIP NR3C1	0.0346177
101	c7.immunesigdb.v7.4	GSE37301_COMMON_LYMPHOID_PROGENITOR_VS_CD4_TCELL_UP	12	200	0.0123	2.34	143	DDX51 PCGF1 ZFP36L1 TVP23B SLA AGFG1 ADGRE5 PRR3 BTG2 RAB1A IFNG PPP1R2	0.0316871
101	c7.immunesigdb.v7.4	GSE37301_HEMATOPOIETIC_STEM_CELL_VS_RAG2_KO_NK_CELL_DN	12	183	0.0117	2.38	141	GOT1 RILPL2 BTG2 ADGRE5 DDX6 MBP KLRK1 IFNG NABP1 DUSP1 CWC25 STAT4	0.0316871
101	c7.immunesigdb.v7.4	GSE37301_PRO_BCELL_VS_GRANULOCYTE_MONOCYTE_PROGENITOR_UP	7	146	0.0953	2.02	95	JUN DUSP1 NUAK2 SLC25A33 CD247 GIMAP5 GADD45B	0.0968248
101	c7.immunesigdb.v7.4	GSE32901_TH1_VS_TH17_ENRICHED_CD4_TCELL_UP	12	174	0.0126	2.32	144	SNAPC3 CUL3 DDX6 STAT4 NR3C1 RAB11FIP1 GIMAP6 ELMOD3 IL2RB DDX5 HECTD1 MLLT10	0.0316871
101	c7.immunesigdb.v7.4	GSE37532_TREG_VS_TCONV_PPARG_KO_CD4_TCELL_FROM_LN_DN	14	199	0.0169	2.12	183	TM2D3 EIF5 CHST10 WDR74 RPS6KA1 BTG2 CALR ARPC4 MED28 TAF1D LCP1 RPL7L1 P4HB CFAP97	0.0346177
101	c7.immunesigdb.v7.4	GSE37534_GW1929_VS_PIOGLITAZONE_TREATED_CD4_TCELL_PPARG1_FOXP3_TRANSDUCED_DN	13	200	0.0109	2.23	162	EID1 GATAD2A TOP1 ZNF267 SGMS1 PCGF1 CIRBP NABP1 OFD1 RGCC JUN SERTAD3 GALNT3	0.0311079
101	c7.immunesigdb.v7.4	GSE37563_WT_VS_CTLA4_KO_CD4_TCELL_D4_POST_IMMUNIZATION_UP	11	165	0.00508	2.65	117	ZNF91 LUC7L3 CTSD HELZ2 SCP2 CHST10 DDX5 LAX1 FGD3 SLC9A6 CYHR1	0.0216108
101	c7.immunesigdb.v7.4	GSE33162_UNTREATED_VS_4H_LPS_STIM_HDAC3_KO_MACROPHAGE_UP	13	200	0.0147	2.12	170	UQCRC2 ARPC4 CTSD GIMAP7 GNB1 CAPN2 YWHAE TYROBP IFNG SUMO3 COX6C SH3BGRL3 PPP1CA	0.0339436
101	c7.immunesigdb.v7.4	GSE32034_LY6C_HIGH_VS_LOW_MONOCYTE_UP	9	200	0.0441	2.14	116	IFNG ITGB2 STAG3 CFAP97 KLRK1 STAT4 RPS6KA1 ACTB RAP1B	0.0511479
101	c7.immunesigdb.v7.4	GSE40274_CTRL_VS_XBP1_TRANSDUCED_ACTIVATED_CD4_TCELL_UP	9	171	0.0429	2.16	115	ST3GAL1 GIMAP4 PIP4K2A S100A4 ANXA6 IL2RB HELZ2 ARID5A IKZF3	0.0506819
101	c7.immunesigdb.v7.4	GSE40274_CTRL_VS_FOXP3_AND_LEF1_TRANSDUCED_ACTIVATED_CD4_TCELL_UP	10	165	0.00821	2.61	108	IL2RB SLC5A3 CXCR2 TNFSF14 APOLD1 RNF43 LAT AGTRAP CD247 NFKBID	0.0278045
101	c7.immunesigdb.v7.4	GSE40274_FOXP3_VS_FOXP3_AND_EOS_TRANSDUCED_ACTIVATED_CD4_TCELL_UP	12	200	0.02	2.1	158	MBTPS1 CHD3 RNF146 TYROBP GIMAP4 GIMAP8 LY6E RSRP1 TMEM140 NFKBIA ANXA6 MYLIP	0.0373529
101	c7.immunesigdb.v7.4	GSE40274_CTRL_VS_FOXP3_TRANSDUCED_ACTIVATED_CD4_TCELL_DN	18	200	4.6e-05	3.24	162	GIMAP8 ADGRE5 RSRP1 MYLIP IL27RA GIMAP4 LGALS3 ST3GAL1 ARHGEF3 HLA-B PCMTD2 TMEM140 FUS RILPL2 GPR18 SELPLG GIMAP7 ANXA6	0.00389467
101	c7.immunesigdb.v7.4	GSE40274_CTRL_VS_EOS_TRANSDUCED_ACTIVATED_CD4_TCELL_UP	11	176	0.00295	2.87	109	GZMA ARL6IP4 LGALS3 SH3BGRL3 HAVCR2 IFNG IKZF3 LAT2 RAP1B GZMK GALNT3	0.0159426
101	c7.immunesigdb.v7.4	GSE40274_FOXP3_VS_FOXP3_AND_HELIOS_TRANSDUCED_ACTIVATED_CD4_TCELL_DN	8	143	0.0691	2.03	108	TIAL1 ZBTB20 ARL6IP4 PPIL4 RSRC2 HECTD1 NFKBIA MLLT10	0.0737454
101	c7.immunesigdb.v7.4	GSE40277_GATA1_AND_SATB1_TRANSDUCED_VS_CTRL_CD4_TCELL_UP	16	200	0.000306	2.95	156	IFNG SLA FAM89A SERTAD3 RNF43 KBTBD7 IKZF3 C2orf68 SEC11C ECI1 DHRS7 S100A6 ST6GALNAC6 RNF146 RAB1A SLC25A33	0.0077724
101	c7.immunesigdb.v7.4	GSE40274_FOXP3_VS_FOXP3_AND_IRF4_TRANSDUCED_ACTIVATED_CD4_TCELL_DN	12	199	0.013	2.31	145	RNF43 S100A6 IKZF3 FAM89A SEC11C DHRS7 IGHM LCP1 SLC25A33 ECI1 CYTH4 SMAD3	0.0316895
101	c7.immunesigdb.v7.4	GSE40274_FOXP3_VS_FOXP3_AND_PBX1_TRANSDUCED_ACTIVATED_CD4_TCELL_UP	13	200	0.00872	2.34	155	SLC25A33 ECI1 IKZF3 FAM89A S100A6 RNF146 IGHM VSIR CD247 NUAK2 GIMAP7 LCP1 LGALS3	0.0289626
101	c7.immunesigdb.v7.4	GSE40666_NAIVE_VS_EFFECTOR_CD8_TCELL_WITH_IFNA_STIM_90MIN_UP	15	200	0.000806	2.78	154	S100A6 RILPL2 TNFSF14 SELPLG HLA-DRA HSD17B7 GLIPR2 GCLC FLI1 FBXO8 RHOC SGMS1 GPR18 RBM7 DAZAP2	0.0107569
101	c7.immunesigdb.v7.4	GSE40666_WT_VS_STAT1_KO_CD8_TCELL_WITH_IFNA_STIM_90MIN_UP	13	199	0.00753	2.45	149	FBXO8 RHOC DEDD2 IGKC ADGRE5 TNFSF14 STAT4 SGMS1 ECI1 TTC9C GIMAP7 FANCF EXOSC1	0.0262003
101	c7.immunesigdb.v7.4	GSE20727_CTRL_VS_ROS_INHIBITOR_TREATED_DC_DN	13	199	0.00955	2.3	158	XBP1 RGCC COX7A2 RHOC SELPLG CASP3 GAPDH ACTB P4HB ARID5A DBI IGKC PRKCD	0.0292253
101	c7.immunesigdb.v7.4	GSE36078_WT_VS_IL1R_KO_LUNG_DC_AFTER_AD5_INF_UP	16	200	6.63e-05	3.42	137	KLRK1 S100A6 IL2RB SELPLG BTG2 LGALS3 GALNT3 ANXA6 MPND SMAD3 NUCB1 TYROBP SMPD1 ARHGEF2 GZMA CAPN2	0.00397256
101	c7.immunesigdb.v7.4	GSE11961_FOLLICULAR_BCELL_VS_PLASMA_CELL_DAY7_DN	12	200	0.0215	2.07	160	NR3C1 KLRK1 ITGB2 TNFSF14 POGZ MYLIP ANKRD44 CAPN2 HELZ2 TRIM56 KRAS RHOC	0.0381876
101	c7.immunesigdb.v7.4	GSE11961_MARGINAL_ZONE_BCELL_VS_GERMINAL_CENTER_BCELL_DAY40_DN	9	200	0.0391	2.25	111	JUN PRKCD SREBF2 DUSP12 ANKRD49 MFSD12 NUAK2 GADD45B GPSM3	0.0479778
101	c7.immunesigdb.v7.4	GSE24671_CTRL_VS_BAKIMULC_INFECTED_MOUSE_SPLENOCYTES_DN	7	170	0.0912	2.07	93	NFKBID GADD45B ZFP36L1 NFKBIA DUSP1 NR3C1 S100A6	0.0941659
101	c7.immunesigdb.v7.4	GSE41867_NAIVE_VS_DAY6_LCMV_ARMSTRONG_EFFECTOR_CD8_TCELL_DN	12	200	0.0162	2.19	152	S100A4 SMAD3 TNF TBC1D19 LMNB2 NFKBIA ANKRD12 GZMA IL2RB IKZF3 CD247 ADGRE5	0.0345782
101	c7.immunesigdb.v7.4	GSE41978_ID2_KO_VS_ID2_KO_AND_BIM_KO_KLRG1_LOW_EFFECTOR_CD8_TCELL_DN	15	200	0.00382	2.42	174	CFL1 SRP19 GZMA COX7A2 LMNB2 SRSF5 KXD1 COX6C RAP1B PPP1CA IL2RB DDX5 EIF4H IGHM TTC19	0.0194056
101	c7.immunesigdb.v7.4	GSE42021_TREG_PLN_VS_CD24HI_TREG_THYMUS_UP	16	200	0.000102	3.28	142	BTG2 TOP1 ZFP36L1 GADD45B MADCAM1 TRA2B DUSP1 EIF5 DDX5 STAT4 IL27RA CD14 KRAS TNF SQSTM1 NFKBIA	0.004318
101	c7.immunesigdb.v7.4	GSE42021_CD24HI_TREG_VS_CD24HI_TCONV_THYMUS_DN	11	200	0.0175	2.34	131	GADD45B BTG2 TOP1 ZFP36L1 DUSP1 DDX5 MADCAM1 TRA2B CD14 NFKBIA SEC11C	0.035
101	c7.immunesigdb.v7.4	GSE27434_WT_VS_DNMT1_KO_TREG_DN	14	200	0.00121	2.77	144	TOP1 BTG2 ZFP36L1 TRA2B GADD45B DUSP1 DDX5 EIF5 MADCAM1 NFKBIA KRAS CD14 TNF SQSTM1	0.012192
101	c7.immunesigdb.v7.4	GSE43955_TH0_VS_TGFB_IL6_TH17_ACT_CD4_TCELL_20H_DN	11	200	0.0256	2.11	144	TNF TRIM13 RSRP1 SEC11C ARHGEF2 ADGRE5 RNF166 ELMOD3 PPP5C JUN DUSP1	0.0411811
101	c7.immunesigdb.v7.4	GSE43955_1H_VS_20H_ACT_CD4_TCELL_WITH_TGFB_IL6_UP	14	200	0.00259	2.53	156	GATAD2A PPP5C SCAF8 CCND3 AGTRAP FGFR1OP2 PRKCD MAD2L1BP CMTR2 HBB SELPLG MBP ARL6IP4 SMAD3	0.0152991
101	c7.immunesigdb.v7.4	GSE43863_NAIVE_VS_LY6C_LOW_CXCR5NEG_CD4_EFF_TCELL_D6_LCMV_UP	6	193	0.0631	2.24	74	CIRBP ARHGEF2 NDUFB8 RAD9A IGKC AMT	0.0690836
101	c7.immunesigdb.v7.4	GSE43863_NAIVE_VS_TFH_CD4_EFF_TCELL_D6_LCMV_DN	6	192	0.0535	2.34	71	GADD45B HELZ2 IGKC TNF LPAR5 PCSK5	0.0598634
101	c7.immunesigdb.v7.4	GSE43863_DAY6_EFF_VS_DAY150_MEM_TFH_CD4_TCELL_DN	6	198	0.129	2.06	80	GIMAP4 JUN GADD45B TNFSF14 INO80E ZNF616	0.12951
101	c7.immunesigdb.v7.4	GSE46143_CTRL_VS_LMP2A_TRANSDUCED_CD10_POS_GC_BCELL_DN	12	200	0.035	2.03	163	ASH1L TTC14 RSRP1 DBNL MAD2L1BP GIMAP1 LCP1 ARHGEF3 GZMA ITGB2 S100A6 LY6E	0.0455897
101	c7.immunesigdb.v7.4	GSE44649_WT_VS_MIR155_KO_NAIVE_CD8_TCELL_DN	10	200	0.0323	2.14	129	TRAF2 FAM89A DDX6 ST6GALNAC6 FAM184B HELZ2 GLIPR2 TAGLN2 NFKBIA GADD45B	0.0441086
101	c7.immunesigdb.v7.4	GSE46606_DAY1_VS_DAY3_CD40L_IL2_IL5_STIMULATED_IRF4HIGH_BCELL_DN	11	200	0.0315	2.02	150	IFNG GSDMD TRA2A RAB1A TAF7 ARID5A ARHGEF3 TNF GIMAP4 FAM89A RNF139	0.0439615
101	c7.immunesigdb.v7.4	GSE42088_2H_VS_24H_LEISHMANIA_INF_DC_UP	13	200	0.026	2.03	177	ITGB2 CD14 S100A4 SELPLG RAB11FIP1 SCP2 ENSA ZFP36L1 LY6E CTSD LYZ EID1 CYTH4	0.0411811
101	c7.immunesigdb.v7.4	GSE41176_WT_VS_TAK1_KO_ANTI_IGM_STIM_BCELL_6H_UP	12	200	0.00382	2.63	129	POGZ DUSP1 FBXO8 BTG2 CIRBP RBM7 ESCO1 FLI1 TTC19 KBTBD7 ARID5A KLHL9	0.0194056
101	c7.immunesigdb.v7.4	GSE43260_BTLA_POS_VS_NEG_INTRATUMORAL_CD8_TCELL_UP	16	200	0.0013	2.54	178	TMED9 HSP90B1 HDDC2 NDUFB7 JUN P4HB ITGB2 FICD LYZ SQSTM1 NUCB1 KXD1 PCSK5 CTSD GCLC S100A4	0.012192
101	c7.immunesigdb.v7.4	GSE45365_NK_CELL_VS_CD11B_DC_DN	13	199	0.00171	2.78	133	NFKBID TIMP1 BTG2 SELPLG NUAK2 CYTH4 DUSP1 CD14 CFL1 GPSM3 ITGB2 PPP1R18 NFKBIA	0.0127747
101	c7.immunesigdb.v7.4	GSE18804_SPLEEN_MACROPHAGE_VS_COLON_TUMORAL_MACROPHAGE_UP	11	200	0.0218	2.19	139	GPR18 DHRS7 PIP4K2A DBNL CYTH4 ARHGEF2 SREBF2 VSIR UCP2 ALG5 LY6E	0.0381876
101	h.all.v7.4	HALLMARK_APOPTOSIS	11	161	0.00653	2.56	121	CASP3 JUN DDIT3 TNF SQSTM1 TNFRSF12A TIMP1 BTG2 LGALS3 GADD45B CD14	0.00870667
101	h.all.v7.4	HALLMARK_PI3K_AKT_MTOR_SIGNALING	11	105	0.000611	3.57	90	SQSTM1 RPS6KA1 CFL1 TRAF2 DDIT3 PRKCB PPP1CA HSP90B1 SLA CALR ARPC3	0.002444
101	h.all.v7.4	HALLMARK_UV_RESPONSE_UP	9	158	0.02	2.36	106	CASP3 CCND3 NFKBIA CDC34 PPP1R2 BTG2 EIF5 PRKCD SQSTM1	0.02
101	h.all.v7.4	HALLMARK_ALLOGRAFT_REJECTION	13	200	0.00325	2.56	143	IFNG ITGB2 HLA-DRA TNF CD247 TRAF2 STAT4 CCND3 TIMP1 GZMA PRKCB IL2RB IL27RA	0.0065
102	c2.cp.kegg.v7.4	KEGG_MAPK_SIGNALING_PATHWAY	8	267	0.00495	3.25	146	GADD45B MYC DUSP1 MAP3K6 CASP3 TNF PTPN7 TNFRSF1A	0.00495
102	c2.cp.kegg.v7.4	KEGG_CYTOKINE_CYTOKINE_RECEPTOR_INTERACTION	7	265	0.000282	6.14	71	CCL5 IL23A LTB TNFRSF25 ACVR2B TNF TNFRSF1A	0.000564
102	c3.tft.v7.4	PSMB5_TARGET_GENES	11	307	0.000627	3.51	189	DDX5 ID2 RSRP1 DUSP1 FAM53C SRSF6 ZFP36 NFKBIZ FTH1 DDIT4 THUMPD3-AS1	0.00304543
102	c3.tft.v7.4	GTF2E2_TARGET_GENES	12	411	0.00275	2.73	261	MYLIP KLF6 GADD45B DUSP1 FAM53C COPA WDR74 NFKBIZ FTH1 DDIT4 UBE2L3 TXNIP	0.0085
102	c3.tft.v7.4	GTF2A2_TARGET_GENES	16	522	0.000345	2.91	333	MYLIP GADD45B EIF5 ID2 DUSP1 FAM53C FOSB ZFP36 WDR74 MYC PTPN7 KLF6 DDX5 SRSF6 DNAJB1 ATF7IP2	0.002346
102	c3.tft.v7.4	NCOA6_TARGET_GENES	8	354	0.0681	2.04	226	EIF5 GPSM2 ESCO1 WDR45B PPP1R2 RBM7 PFN1 FOSB	0.0681
102	c3.tft.v7.4	MAML1_TARGET_GENES	9	312	0.00446	3.05	175	BIRC3 CYBA GADD45B CD69 IL23A CYBC1 ZNF101 IGKC TXNIP	0.00971125
102	c3.tft.v7.4	E47_01	6	255	0.02	2.97	118	MYLIP PELO IL23A NSD1 ARL4A FAM53C	0.0295652
102	c3.tft.v7.4	NFKAPPAB65_01	8	241	0.00163	3.94	122	PFN1 CD69 RNF43 GADD45B BIRC3 CCL5 NFKBID LTB	0.005542
102	c3.tft.v7.4	CREL_01	8	257	0.00308	3.53	135	PFN1 CD69 RNF43 GADD45B BIRC3 CCL5 NFKBID LTB	0.00872667
102	c3.tft.v7.4	NFKAPPAB_01	9	255	0.000569	4.2	130	PFN1 IL23A IL27RA GADD45B BIRC3 CCL5 NFKBID LTB TNF	0.00304543
102	c3.tft.v7.4	IK1_01	7	282	0.00997	3.12	132	CD69 RNF43 DDX5 GADD45B NSD1 APOLD1 ACVR2B	0.016949
102	c3.tft.v7.4	S8_01	6	247	0.00457	4.18	86	TXLNG DDX5 POGZ FOSB STAT3 SULF2	0.00971125
102	c3.tft.v7.4	CEBP_01	10	277	7.46e-05	5.03	123	S100A9 MYLIP SRSF6 FLI1 RNF43 FOSB NFKBIZ TSC22D3 TNF TRA2A	0.00077775
102	c3.tft.v7.4	CREB_Q2	7	269	0.0216	2.65	154	FOSB GADD45B STAT3 DUSP1 NFKBID TSC22D3 TPM4	0.030328
102	c3.tft.v7.4	NFKB_Q6	8	258	0.00419	3.35	142	ATP1B3 PFN1 IL23A RNF43 NSD1 CCL5 NFKBID LTB	0.00971125
102	c3.tft.v7.4	NFKB_C	8	268	0.00368	3.42	139	FLI1 PFN1 IL23A IL27RA GADD45B CCL5 LTB ID2	0.00962462
102	c3.tft.v7.4	EGR1_01	7	269	0.0223	2.63	155	HMGN1 TRA2B DDX5 HNRNPDL YWHAE PTPN7 TPM4	0.030328
102	c3.tft.v7.4	AML1_01	6	271	0.0402	2.5	139	S100A9 FLI1 IL23A CD69 MRPS31 PTPN7	0.0440903
102	c3.tft.v7.4	HFH8_01	6	208	0.00668	3.84	93	FLI1 POGZ LINC00649 DUSP1 TNF ID2	0.0126178
102	c3.tft.v7.4	CEBPDELTA_Q6	8	247	0.000833	4.41	110	S100A9 FLI1 IL23A BTLA FOSB NSD1 FAM53C UBALD2	0.003298
102	c3.tft.v7.4	HOXA4_Q2	6	272	0.0113	3.4	104	FLI1 RNF43 DDX5 POGZ NSD1 CHMP1B	0.0182952
102	c3.tft.v7.4	TFIIA_Q6	7	256	0.00781	3.28	126	PELO DDX5 FOSB BIRC3 EIF5 IER2 TSC22D3	0.0139758
102	c3.tft.v7.4	COREBINDINGFACTOR_Q6	10	276	9.15e-05	4.9	126	S100A9 FLI1 IL23A CD69 RNF43 LINC00649 CD28 NFKBIZ TSC22D3 UBALD2	0.00077775
102	c3.tft.v7.4	AML1_Q6	6	271	0.0402	2.5	139	S100A9 FLI1 IL23A CD69 MRPS31 PTPN7	0.0440903
102	c3.tft.v7.4	AML_Q6	11	269	1.32e-05	5.61	123	FLI1 CD69 RNF43 LINC00649 CD28 DUSP1 ARHGAP27 PTPN7 SLA TSC22D3 UBALD2	0.0004488
102	c3.tft.v7.4	NFKB_Q6_01	10	237	8.55e-05	4.94	125	PFN1 IL23A CD69 RNF43 IL27RA GADD45B BIRC3 CCL5 NFKBID LTB	0.00077775
102	c3.tft.v7.4	HIF1_Q3	8	236	0.00559	3.18	149	ATP1B3 SRSF6 SRSF5 TXLNG GOLGA4 RBM7 DDIT4 FKBP3	0.01118
102	c3.tft.v7.4	CREB_Q2_01	6	226	0.0379	2.54	137	TRA2B FOSB DUSP1 NFKBID TSC22D3 TPM4	0.0440903
102	c3.tft.v7.4	SMTTTTGT_UNKNOWN	8	407	0.0581	2.19	211	TRA2B FAM53C ID2 SRSF5 RNF43 DDX5 WBP4 YWHAE	0.0617313
102	c3.tft.v7.4	TGGNNNNNNKCCAR_UNKNOWN	7	436	0.0375	2.34	173	PELO MGAT4A S100A8 FAM53C RNF43 LINC00649 MT-ND5	0.0440903
102	c3.tft.v7.4	TGTTTGY_HNF3_Q6	12	748	0.0134	2.29	308	FOSB NSD1 DUSP1 KLF6 ID2 SRSF6 GNPAT LAGE3 GADD45B LINC00649 TSC22D3 UBALD2	0.0207091
102	c3.tft.v7.4	CATTGTYY_SOX9_B1	7	368	0.0336	2.4	169	HMGN1 FLI1 SNAPC3 STAT3 KLF6 FAM53C TPM4	0.0423111
102	c3.tft.v7.4	TATAAA_TATA_01	19	1317	0.000873	2.48	463	CCL5 ID2 CD69 DDX5 NCOR1 LINC00649 CHMP1B TSC22D3 TNF FLI1 MYC APOLD1 S100A8 S100A9 SRSF6 RNF43 WBP4 BLOC1S4 TNFRSF25	0.003298
102	c3.tft.v7.4	E2F1_Q6	6	236	0.0668	2.18	158	FLI1 KBTBD6 TRA2B KBTBD7 MYC SMC1A	0.0681
102	c3.tft.v7.4	E2F1_Q6_01	7	243	0.0309	2.45	166	FLI1 KBTBD6 KBTBD7 MYC GADD45B SMC1A TNF	0.0404077
102	c5.go.bp.v7.4	GOBP_SISTER_CHROMATID_SEGREGATION	6	199	0.0304	2.68	130	ESCO1 DUSP1 POGZ CHMP1B SMC1A MAD2L1BP	0.0418
102	c5.go.bp.v7.4	GOBP_CELL_ACTIVATION	27	1461	0.00229	2	821	TUSC2 KLF6 BTLA CYBA STOM FTH1 IGHM IGKC IGLC3 C6orf120 LYZ IL23A LAX1 BLOC1S4 S100A8 S100A9 CCL5 NFKBIZ STAT3 TNF TNFAIP8L2 APOLD1 CASP3 NFKBID CCND3 CD28 IL27RA	0.00795474
102	c5.go.bp.v7.4	GOBP_POSITIVE_REGULATION_OF_CYTOKINE_PRODUCTION	9	437	0.0411	2.19	238	TUSC2 CYBA LTB IL23A SULF2 STAT3 TNF CD28 IL27RA	0.0515547
102	c5.go.bp.v7.4	GOBP_RESPONSE_TO_MOLECULE_OF_BACTERIAL_ORIGIN	6	346	0.0426	2.46	141	S100A8 S100A9 CCL5 TNF ZFP36 CASP3	0.0520667
102	c5.go.bp.v7.4	GOBP_ADAPTIVE_IMMUNE_RESPONSE	12	693	0.00199	2.85	251	BTLA IGHM IGKC IGLC3 IL23A LAX1 NFKBIZ STAT3 TNF NFKBID CD28 IL27RA	0.00795474
102	c5.go.bp.v7.4	GOBP_LYMPHOCYTE_ACTIVATION_INVOLVED_IN_IMMUNE_RESPONSE	6	189	0.0208	2.95	119	IL23A NFKBIZ STAT3 NFKBID CD28 IL27RA	0.0312
102	c5.go.bp.v7.4	GOBP_LYMPHOCYTE_MEDIATED_IMMUNITY	7	351	0.0172	2.78	147	IGHM IGKC IGLC3 IL23A TNF CD28 IL27RA	0.02838
102	c5.go.bp.v7.4	GOBP_ADAPTIVE_IMMUNE_RESPONSE_BASED_ON_SOMATIC_RECOMBINATION_OF_IMMUNE_RECEPTORS_BUILT_FROM_IMMUNOGLOBULIN_SUPERFAMILY_DOMAINS	10	358	0.000549	3.85	157	IGHM IGKC IGLC3 IL23A NFKBIZ STAT3 TNF NFKBID CD28 IL27RA	0.0040062
102	c5.go.bp.v7.4	GOBP_NEGATIVE_REGULATION_OF_IMMUNE_SYSTEM_PROCESS	9	403	0.0104	2.64	200	TSC22D3 DUSP1 SAMHD1 MYC LAX1 TNF TNFAIP8L2 CASP3 IL27RA	0.0208
102	c5.go.bp.v7.4	GOBP_REGULATION_OF_IMMUNE_EFFECTOR_PROCESS	8	464	0.0591	2.17	213	IGKC IGLC3 IL23A NFKBIZ TNF NFKBID CD28 IL27RA	0.0661119
102	c5.go.bp.v7.4	GOBP_REGULATION_OF_ADAPTIVE_IMMUNE_RESPONSE	6	170	0.0108	3.44	103	IL23A NFKBIZ TNF NFKBID CD28 IL27RA	0.0209647
102	c5.go.bp.v7.4	GOBP_POSITIVE_REGULATION_OF_ADAPTIVE_IMMUNE_RESPONSE	6	104	0.00101	5.78	64	IL23A NFKBIZ TNF NFKBID CD28 IL27RA	0.00528
102	c5.go.bp.v7.4	GOBP_PHAGOCYTOSIS	6	374	0.0668	2.18	158	TUSC2 CYBA IGHM IGKC IGLC3 TNF	0.069981
102	c5.go.bp.v7.4	GOBP_INFLAMMATORY_RESPONSE	15	773	0.000324	3.05	298	TUSC2 CYBA BIRC3 LYZ IL23A S100A8 S100A9 CCL5 NFKBIZ STAT3 TNF TNFRSF1A TNFAIP8L2 NFKBID CD28	0.002673
102	c5.go.bp.v7.4	GOBP_HUMORAL_IMMUNE_RESPONSE	8	373	5.32e-05	6.84	74	IGHM IGKC IGLC3 LYZ S100A8 S100A9 TNF CD28	0.0008536
102	c5.go.bp.v7.4	GOBP_LEUKOCYTE_CELL_CELL_ADHESION	13	366	7.76e-05	3.93	203	BTLA IL23A LAX1 S100A8 S100A9 CCL5 NFKBIZ TNF TNFAIP8L2 CASP3 NFKBID CD28 IL27RA	0.0008536
102	c5.go.bp.v7.4	GOBP_RESPONSE_TO_BACTERIUM	15	717	3.83e-05	3.75	246	TUSC2 CYBA IGHM IGKC IGLC3 LYZ IL23A S100A8 S100A9 CCL5 TNF TNFRSF1A ZFP36 CASP3 IL27RA	0.0008536
102	c5.go.bp.v7.4	GOBP_RESPONSE_TO_HORMONE	15	876	0.0133	2.08	424	TXNIP DDX5 DUSP1 FOSB DDIT4 RBBP5 SRSF5 SRSF6 STAT3 TNF UBE2L3 ZFP36 CASP3 CCND3 NCOR1	0.0234474
102	c5.go.bp.v7.4	GOBP_POSITIVE_REGULATION_OF_CELL_DEATH	12	652	0.0357	2.01	347	TRIM13 TXNIP DEDD2 DUSP1 GADD45B DDIT4 S100A8 S100A9 CCL5 TNF TNFRSF1A CASP3	0.0480857
102	c5.go.bp.v7.4	GOBP_GENE_SILENCING	6	829	0.127	2.09	165	DDX5 MIER1 STAT3 TNF ZFP36 NCOR1	0.127
102	c5.go.bp.v7.4	GOBP_B_CELL_MEDIATED_IMMUNITY	6	219	0.00215	4.92	74	IGHM IGKC IGLC3 TNF CD28 IL27RA	0.00795474
102	c5.go.bp.v7.4	GOBP_REGULATION_OF_CELL_CELL_ADHESION	11	437	0.00256	2.91	225	BTLA IL23A LAX1 CCL5 NFKBIZ TNF TNFAIP8L2 CASP3 NFKBID CD28 IL27RA	0.008448
102	c5.go.bp.v7.4	GOBP_POSITIVE_REGULATION_OF_CELL_CELL_ADHESION	8	276	0.00679	3.07	154	BTLA IL23A CCL5 NFKBIZ TNF NFKBID CD28 IL27RA	0.0144561
102	c5.go.bp.v7.4	GOBP_REGULATION_OF_CELL_ADHESION	13	732	0.012	2.19	348	BTLA DUSP1 IL23A LAX1 CCL5 NFKBIZ TNF TNFAIP8L2 CASP3 NFKBID CYTH1 CD28 IL27RA	0.022
102	c5.go.bp.v7.4	GOBP_EPITHELIAL_CELL_DIFFERENTIATION	10	775	0.0062	2.71	218	TXNIP ID2 PELO SRSF6 TNF TNFRSF1A ZFP36 APOLD1 CASP3 ACVR2B	0.01364
102	c5.go.bp.v7.4	GOBP_STRESS_ACTIVATED_PROTEIN_KINASE_SIGNALING_CASCADE	7	276	0.0292	2.48	164	DUSP1 MYC GADD45B TNF ZFP36 MAP3K6 NCOR1	0.0410043
102	c5.go.bp.v7.4	GOBP_POSITIVE_REGULATION_OF_DEFENSE_RESPONSE	9	359	0.00918	2.7	196	CYBA IL23A S100A8 S100A9 CCL5 NFKBIZ TNF TNFRSF1A CD28	0.0189337
102	c5.go.bp.v7.4	GOBP_RESPONSE_TO_CORTICOSTEROID	7	152	6.92e-05	7.87	57	DUSP1 FOSB DDIT4 TNF UBE2L3 ZFP36 CASP3	0.0008536
102	c5.go.bp.v7.4	GOBP_POSITIVE_REGULATION_OF_RESPONSE_TO_EXTERNAL_STIMULUS	9	507	0.053	2.01	258	CYBA IL23A S100A8 S100A9 CCL5 NFKBIZ TNF TNFRSF1A CD28	0.0624643
102	c5.go.bp.v7.4	GOBP_RESPONSE_TO_LIPID	15	865	0.00408	2.39	373	TXNIP DDX5 DUSP1 FOSB DDIT4 S100A8 S100A9 CCL5 STAT3 TNF UBE2L3 ZFP36 CASP3 GNPAT NCOR1	0.0106362
102	c5.go.bp.v7.4	GOBP_RESPONSE_TO_TUMOR_NECROSIS_FACTOR	8	319	0.0185	2.54	184	BIRC3 LTB CCL5 TNF TNFRSF1A ZFP36 CASP3 TNFRSF25	0.0292286
102	c5.go.bp.v7.4	GOBP_T_CELL_PROLIFERATION	6	195	0.0159	3.15	112	IL23A CCL5 CASP3 CCND3 CD28 IL27RA	0.0269077
102	c5.go.bp.v7.4	GOBP_T_CELL_ACTIVATION	12	474	0.00619	2.45	289	BTLA IL23A LAX1 CCL5 NFKBIZ STAT3 TNFAIP8L2 CASP3 NFKBID CCND3 CD28 IL27RA	0.01364
102	c5.go.bp.v7.4	GOBP_B_CELL_ACTIVATION	8	319	0.0116	2.78	169	KLF6 IGHM IGKC IGLC3 LAX1 CASP3 CD28 IL27RA	0.0218743
102	c5.go.bp.v7.4	GOBP_RESPONSE_TO_DRUG	6	359	0.0575	2.27	152	TXNIP FOSB MYC SRP68 CASP3 GNPAT	0.065431
102	c5.go.bp.v7.4	GOBP_DEFENSE_RESPONSE_TO_BACTERIUM	12	337	3.53e-08	9.49	85	TUSC2 CYBA IGHM IGKC IGLC3 LYZ IL23A S100A8 S100A9 TNF TNFRSF1A IL27RA	2.3298e-06
102	c5.go.bp.v7.4	GOBP_POSITIVE_REGULATION_OF_I_KAPPAB_KINASE_NF_KAPPAB_SIGNALING	6	182	0.0285	2.73	128	TRIM13 BIRC3 TERF2IP MIER1 TNF TNFRSF1A	0.0408913
102	c5.go.bp.v7.4	GOBP_REGULATION_OF_RNA_SPLICING	6	144	0.0186	3.03	116	RBM7 DDX5 TRA2A SRSF5 SRSF6 TRA2B	0.0292286
102	c5.go.bp.v7.4	GOBP_SKIN_DEVELOPMENT	6	415	0.0054	4.03	89	TXNIP LTB SRSF6 TNF ZFP36 CASP3	0.0127286
102	c5.go.bp.v7.4	GOBP_REGULATION_OF_MYELOID_CELL_DIFFERENTIATION	6	258	0.039	2.52	138	MYC IL23A RBBP5 STAT3 TNF ZFP36	0.0504706
102	c5.go.bp.v7.4	GOBP_POSITIVE_REGULATION_OF_CELL_ADHESION	8	425	0.0615	2.13	217	BTLA IL23A CCL5 NFKBIZ TNF NFKBID CD28 IL27RA	0.066541
102	c5.go.bp.v7.4	GOBP_LYMPHOCYTE_ACTIVATION	17	745	0.00228	2.37	429	TUSC2 KLF6 BTLA IGHM IGKC IGLC3 IL23A LAX1 CCL5 NFKBIZ STAT3 TNFAIP8L2 CASP3 NFKBID CCND3 CD28 IL27RA	0.00795474
102	c5.go.bp.v7.4	GOBP_RESPONSE_TO_STEROID_HORMONE	10	330	0.000607	3.8	159	TXNIP DDX5 DUSP1 FOSB DDIT4 TNF UBE2L3 ZFP36 CASP3 NCOR1	0.0040062
102	c5.go.bp.v7.4	GOBP_EPITHELIAL_CELL_PROLIFERATION	6	428	0.039	2.52	138	ID2 MYC SULF2 SRSF6 TNF ZFP36	0.0504706
102	c5.go.bp.v7.4	GOBP_REGULATION_OF_INFLAMMATORY_RESPONSE	10	366	0.000276	4.23	144	BIRC3 IL23A S100A8 S100A9 CCL5 NFKBIZ TNF TNFRSF1A TNFAIP8L2 CD28	0.00260229
102	c5.go.bp.v7.4	GOBP_POSITIVE_REGULATION_OF_INFLAMMATORY_RESPONSE	7	133	4.85e-05	8.37	54	IL23A S100A8 S100A9 NFKBIZ TNF TNFRSF1A CD28	0.0008536
102	c5.go.bp.v7.4	GOBP_ANTIGEN_RECEPTOR_MEDIATED_SIGNALING_PATHWAY	7	316	0.0929	2.04	197	IGHM IGKC IGLC3 LAX1 NFKBIZ NFKBID CD28	0.0943292
102	c5.go.bp.v7.4	GOBP_REGULATION_OF_T_CELL_ACTIVATION	10	327	0.00225	3.15	189	BTLA IL23A LAX1 CCL5 NFKBIZ TNFAIP8L2 CASP3 NFKBID CD28 IL27RA	0.00795474
102	c5.go.bp.v7.4	GOBP_REGULATION_OF_B_CELL_ACTIVATION	6	186	0.00383	4.34	83	IGHM IGKC IGLC3 CASP3 CD28 IL27RA	0.0106362
102	c5.go.bp.v7.4	GOBP_REGULATION_OF_CELL_ACTIVATION	13	626	0.00328	2.55	302	BTLA IGHM IGKC IGLC3 IL23A LAX1 CCL5 NFKBIZ TNFAIP8L2 CASP3 NFKBID CD28 IL27RA	0.00984
102	c5.go.bp.v7.4	GOBP_POSITIVE_REGULATION_OF_CELL_ACTIVATION	10	405	0.00315	3	198	BTLA IGHM IGKC IGLC3 IL23A CCL5 NFKBIZ NFKBID CD28 IL27RA	0.00984
102	c5.go.bp.v7.4	GOBP_LEUKOCYTE_MIGRATION	11	507	0.00104	3.28	201	DUSP1 IGHM IGKC IGLC3 ATP1B3 IL23A S100A8 S100A9 CCL5 TNF IL27RA	0.00528
102	c5.go.bp.v7.4	GOBP_POSITIVE_REGULATION_OF_DNA_BINDING_TRANSCRIPTION_FACTOR_ACTIVITY	6	266	0.0605	2.24	154	TRIM13 TERF2IP S100A8 S100A9 STAT3 TNF	0.066541
102	c5.go.bp.v7.4	GOBP_POSITIVE_REGULATION_OF_NF_KAPPAB_TRANSCRIPTION_FACTOR_ACTIVITY	6	159	0.0135	3.27	108	TRIM13 TERF2IP S100A8 S100A9 STAT3 TNF	0.0234474
102	c5.go.bp.v7.4	GOBP_REGULATION_OF_LYMPHOCYTE_ACTIVATION	13	501	0.000928	2.98	262	BTLA IGHM IGKC IGLC3 IL23A LAX1 CCL5 NFKBIZ TNFAIP8L2 CASP3 NFKBID CD28 IL27RA	0.00528
102	c5.go.bp.v7.4	GOBP_METAL_ION_HOMEOSTASIS	9	647	0.0481	2.07	251	LPAR6 FTH1 MYC ATP1B3 S100A8 S100A9 CCL5 YWHAE COX19	0.05772
102	c5.go.bp.v7.4	GOBP_REGULATION_OF_GENE_SILENCING	6	143	0.00407	4.29	84	DDX5 MIER1 STAT3 TNF ZFP36 NCOR1	0.0106362
102	c5.go.bp.v7.4	GOBP_LEUKOCYTE_PROLIFERATION	6	312	0.0668	2.18	158	IL23A CCL5 CASP3 CCND3 CD28 IL27RA	0.069981
102	c5.go.bp.v7.4	GOBP_RESPONSE_TO_GROWTH_FACTOR	11	731	0.0234	2.15	298	DDX5 LEMD3 MYC PELO DDIT4 SULF2 CCL5 ZFP36 CASP3 ACVR2B IER2	0.03432
102	c5.go.bp.v7.4	GOBP_DEFENSE_RESPONSE_TO_OTHER_ORGANISM	21	1208	0.00199	2.18	579	TRIM13 TUSC2 CYBA SAMHD1 BIRC3 IGHM IGKC IGLC3 LYZ IL23A DDIT4 S100A8 S100A9 CCL5 SLA TNF TNFRSF1A CYBC1 TNFAIP8L2 TRIM56 IL27RA	0.00795474
102	c5.go.bp.v7.4	GOBP_CELL_CELL_ADHESION	14	880	0.0052	2.45	339	BTLA IL23A LAX1 BLOC1S4 S100A8 S100A9 CCL5 NFKBIZ TNF TNFAIP8L2 CASP3 NFKBID CD28 IL27RA	0.0127111
102	c5.go.bp.v7.4	GOBP_NUCLEAR_CHROMOSOME_SEGREGATION	6	273	0.0734	2.13	162	ESCO1 DUSP1 POGZ CHMP1B SMC1A MAD2L1BP	0.0756938
102	c5.go.bp.v7.4	GOBP_REGULATION_OF_LEUKOCYTE_DIFFERENTIATION	6	279	0.056	2.29	151	MYC IL23A NFKBIZ TNF NFKBID CD28	0.0648421
102	c5.go.bp.v7.4	GOBP_POSITIVE_REGULATION_OF_LEUKOCYTE_CELL_CELL_ADHESION	8	234	0.00419	3.35	142	BTLA IL23A CCL5 NFKBIZ TNF NFKBID CD28 IL27RA	0.0106362
102	c5.go.bp.v7.4	GOBP_REGULATION_OF_HEMOPOIESIS	9	415	0.0204	2.34	224	MYC IL23A RBBP5 NFKBIZ STAT3 TNF ZFP36 NFKBID CD28	0.0312
102	c5.go.bp.v7.4	GOBP_REGULATION_OF_CYSTEINE_TYPE_ENDOPEPTIDASE_ACTIVITY	6	230	0.0414	2.48	140	BIRC3 MYC S100A8 S100A9 TNF YWHAE	0.0515547
102	c5.go.cc.v7.4	GOCC_EXTERNAL_SIDE_OF_PLASMA_MEMBRANE	7	394	0.0055	3.52	118	IGHM IGKC IGLC3 TNF CD28 IL27RA CD69	0.0159
102	c5.go.cc.v7.4	GOCC_CELL_SURFACE	9	870	0.0538	2.01	259	IGHM IGKC IGLC3 SULF2 TNF TNFRSF1A CD28 IL27RA CD69	0.0538
102	c5.go.cc.v7.4	GOCC_SIDE_OF_MEMBRANE	10	605	0.0106	2.49	236	IGHM IGKC IGLC3 PTPN7 SLA TNF CYTH1 CD28 IL27RA CD69	0.0159
102	c5.go.mf.v7.4	GOMF_CYTOKINE_RECEPTOR_BINDING	6	269	0.00602	3.93	91	LTB IL23A CCL5 TNF CASP3 IL27RA	0.00903
102	c5.go.mf.v7.4	GOMF_RECEPTOR_REGULATOR_ACTIVITY	6	537	0.0034	4.46	81	COPA DUT LTB IL23A CCL5 TNF	0.00903
102	c5.go.mf.v7.4	GOMF_MOLECULAR_TRANSDUCER_ACTIVITY	10	1489	0.0288	2.21	263	LPAR6 BTLA FKBP3 KLRB1 TNFRSF1A TNFRSF25 ACVR2B CD28 IL27RA CD69	0.0288
102	c7.immunesigdb.v7.4	KAECH_NAIVE_VS_DAY15_EFF_CD8_TCELL_DN	6	200	0.0438	2.44	142	ID2 CCL5 GLRX CASP3 CCND3 SLA	0.0523624
102	c7.immunesigdb.v7.4	KAECH_NAIVE_VS_MEMORY_CD8_TCELL_DN	7	200	0.0197	2.71	151	ID2 KLF6 CCL5 FOSB CCND3 GLRX GADD45B	0.0334737
102	c7.immunesigdb.v7.4	KAECH_DAY8_EFF_VS_MEMORY_CD8_TCELL_DN	9	199	0.00278	3.29	163	FOSB DUSP1 ZFP36 KLF6 MYC WDR74 DDX5 IER2 CD28	0.0122408
102	c7.immunesigdb.v7.4	KAECH_DAY15_EFF_VS_MEMORY_CD8_TCELL_DN	7	200	0.0309	2.45	166	UBALD2 ZFP36 FOSB TNF MYC DUSP1 KLF6	0.0423102
102	c7.immunesigdb.v7.4	GOLDRATH_NAIVE_VS_MEMORY_CD8_TCELL_DN	6	200	0.0477	2.39	145	GLRX CCL5 ID2 CCND3 SAMHD1 TUSC2	0.0551585
102	c7.immunesigdb.v7.4	GSE10239_NAIVE_VS_KLRG1INT_EFF_CD8_TCELL_UP	8	199	0.0076	3	157	RSRP1 RGP1 DEDD2 TNFAIP8L2 TRIM56 TNFRSF1A NFKBID LPAR6	0.0208345
102	c7.immunesigdb.v7.4	GSE10239_NAIVE_VS_KLRG1HIGH_EFF_CD8_TCELL_UP	7	199	0.0223	2.63	155	RSRP1 TNFRSF1A TNFAIP8L2 DEDD2 LPAR6 IL27RA TXNIP	0.034933
102	c7.immunesigdb.v7.4	GSE10325_CD4_TCELL_VS_BCELL_UP	11	198	0.0006	3.53	188	MGAT4A CD28 SAMHD1 CCND3 ID2 LPAR6 KLRB1 STOM TNFRSF25 GIMAP5 CCL5	0.00503779
102	c7.immunesigdb.v7.4	GSE10325_CD4_TCELL_VS_MYELOID_UP	8	199	0.0238	2.41	193	TNFRSF25 CD28 GIMAP5 DNAJB1 KLRB1 PTPN7 MGAT4A MYC	0.0368696
102	c7.immunesigdb.v7.4	GSE10325_LUPUS_CD4_TCELL_VS_LUPUS_BCELL_UP	7	199	0.0878	2.11	191	CD28 LPAR6 GIMAP5 TNFRSF25 DNAJB1 KLRB1 MGAT4A	0.0906506
102	c7.immunesigdb.v7.4	GSE11057_NAIVE_VS_EFF_MEMORY_CD4_TCELL_DN	6	197	0.0717	2.14	161	CD28 CCL5 TPM4 STOM TNF KLRB1	0.075002
102	c7.immunesigdb.v7.4	GSE12366_GC_VS_MEMORY_BCELL_DN	9	197	0.00315	3.22	166	FOSB DUSP1 LEMD3 TXNIP IL27RA IL23A TSC22D3 C1orf56 BTLA	0.0130091
102	c7.immunesigdb.v7.4	GSE13411_NAIVE_VS_IGM_MEMORY_BCELL_DN	6	198	0.0451	2.43	143	ZNF91 KLF6 IGHM CCL5 MYC LTB	0.0531178
102	c7.immunesigdb.v7.4	GSE13738_TCR_VS_BYSTANDER_ACTIVATED_CD4_TCELL_DN	6	198	0.0605	2.24	154	HNRNPDL NFKBIZ LPAR6 ABHD13 BIRC3 CYTH1	0.0654388
102	c7.immunesigdb.v7.4	GSE14308_TH2_VS_NAIVE_CD4_TCELL_DN	6	200	0.0438	2.44	142	UBALD2 RBBP5 DDX5 MGAT4A LPAR6 TNF	0.0523624
102	c7.immunesigdb.v7.4	GSE1460_INTRATHYMIC_T_PROGENITOR_VS_CD4_THYMOCYTE_DN	9	199	0.00256	3.33	161	ATF7IP2 GIMAP5 TNF IER2 BIRC3 LTB IL27RA TNFRSF25 TSC22D3	0.0114659
102	c7.immunesigdb.v7.4	GSE14769_UNSTIM_VS_20MIN_LPS_BMDM_DN	7	200	0.00749	3.31	125	DUSP1 TNF IER2 ZFP36 NFKBIZ ID2 SLA	0.0208345
102	c7.immunesigdb.v7.4	GSE14769_UNSTIM_VS_40MIN_LPS_BMDM_DN	13	200	7.72e-07	6.26	133	IER2 ZFP36 KLF6 NFKBID DUSP1 TNF ID2 GADD45B CD69 NFKBIZ TRIM13 MYC BIRC3	8.1832e-05
102	c7.immunesigdb.v7.4	GSE14769_UNSTIM_VS_60MIN_LPS_BMDM_DN	12	200	7.1e-06	5.47	138	ID2 DDX5 BIRC3 GADD45B CD69 CCL5 TRIM13 MYC KLF6 NFKBID DUSP1 IER2	0.00022578
102	c7.immunesigdb.v7.4	GSE14769_UNSTIM_VS_80MIN_LPS_BMDM_DN	12	199	1.63e-06	6.39	120	TRIM13 ID2 CD69 BIRC3 GADD45B IL23A IER2 CCL5 MYC KLF6 DUSP1 NFKBID	0.000106303
102	c7.immunesigdb.v7.4	GSE14769_UNSTIM_VS_120MIN_LPS_BMDM_DN	6	200	0.024	2.85	123	ID2 RBM7 ZFP36 CD69 DUSP1 IER2	0.0368696
102	c7.immunesigdb.v7.4	GSE15930_STIM_VS_STIM_AND_IL12_24H_CD8_T_CELL_DN	6	199	0.0074	3.75	95	TUSC2 TNFRSF1A GOLGA4 FOSB UBALD2 DUT	0.0208248
102	c7.immunesigdb.v7.4	GSE17580_TREG_VS_TEFF_S_MANSONI_INF_DN	7	200	0.0155	2.85	144	FLI1 CCL5 ATP1B3 RSRP1 ID2 MYLIP CD28	0.0296928
102	c7.immunesigdb.v7.4	GSE17721_CTRL_VS_POLYIC_24H_BMDC_DN	7	200	0.00718	3.34	124	NCOR1 TM2D3 DNAJB1 CCL5 TNF BLOC1S4 SPRTN	0.0205697
102	c7.immunesigdb.v7.4	GSE17721_CTRL_VS_PAM3CSK4_4H_BMDC_DN	6	199	0.0172	3.09	114	CHIC2 BLOC1S4 SRSF6 WBP4 IL23A ID2	0.0316162
102	c7.immunesigdb.v7.4	GSE17721_CTRL_VS_PAM3CSK4_12H_BMDC_DN	8	199	0.000994	4.28	113	CHIC2 MAP3K6 CCL5 BIRC3 GLRX WBP4 RBM7 MYLIP	0.00702427
102	c7.immunesigdb.v7.4	GSE17721_LPS_VS_POLYIC_1H_BMDC_UP	6	200	0.0193	3	117	ZFP36 SNAPC3 IL23A KLF6 CHIC2 GADD45B	0.0334737
102	c7.immunesigdb.v7.4	GSE17721_LPS_VS_POLYIC_8H_BMDC_DN	6	199	0.0464	2.41	144	S100A8 TSC22D3 BIRC3 CYTH1 LTB SAMHD1	0.0540484
102	c7.immunesigdb.v7.4	GSE17721_LPS_VS_POLYIC_12H_BMDC_DN	6	200	0.0314	2.66	131	GPSM2 SAMHD1 DUT STOM RSRP1 TNFRSF1A	0.0423102
102	c7.immunesigdb.v7.4	GSE17721_PAM3CSK4_VS_CPG_1H_BMDC_DN	6	199	0.0223	2.9	121	NFKBIZ DUT RSRP1 TXLNG DDIT4 TSC22D3	0.034933
102	c7.immunesigdb.v7.4	GSE17721_PAM3CSK4_VS_CPG_2H_BMDC_DN	7	200	0.00629	3.43	121	PFN1 TNF TXLNG MYLIP FKBP3 RSRP1 C6orf120	0.01887
102	c7.immunesigdb.v7.4	GSE17721_PAM3CSK4_VS_CPG_8H_BMDC_DN	6	200	0.062	2.23	155	GLRX FOSB TNFRSF1A KLF6 TRA2A DUSP1	0.0666081
102	c7.immunesigdb.v7.4	GSE17721_PAM3CSK4_VS_CPG_12H_BMDC_DN	7	200	0.00958	3.15	131	KLF6 GADD45B MYLIP RBM7 TNF NFKBIZ C6orf120	0.0247139
102	c7.immunesigdb.v7.4	GSE17721_LPS_VS_PAM3CSK4_2H_BMDC_UP	6	200	0.0223	2.9	121	TNF KLF6 MYLIP DUSP1 ARL4A ZFP36	0.034933
102	c7.immunesigdb.v7.4	GSE17721_POLYIC_VS_CPG_6H_BMDC_DN	6	200	0.0451	2.43	143	COX19 MYLIP EIF5 SPRTN GADD45B TP53RK	0.0531178
102	c7.immunesigdb.v7.4	GSE17721_POLYIC_VS_CPG_16H_BMDC_UP	6	200	0.0414	2.48	140	RSRP1 CASP3 MED28 GPSM2 TXNIP TNFRSF1A	0.0502489
102	c7.immunesigdb.v7.4	GSE17721_PAM3CSK4_VS_GADIQUIMOD_8H_BMDC_DN	7	200	0.0268	2.53	161	DDIT4 NFKBIZ IGKC FOSB ZFP36 TNFRSF1A STAT3	0.0398243
102	c7.immunesigdb.v7.4	GSE17721_PAM3CSK4_VS_GADIQUIMOD_12H_BMDC_DN	6	200	0.0275	2.75	127	KLF6 CYTH1 CCL5 S100A8 TXLNG GLRX	0.0400767
102	c7.immunesigdb.v7.4	GSE17721_LPS_VS_GARDIQUIMOD_24H_BMDC_DN	6	200	0.0402	2.5	139	FTH1 GPSM2 SMC1A IGHM S100A8 TXNIP	0.0493575
102	c7.immunesigdb.v7.4	GSE17721_12H_VS_24H_PAM3CSK4_BMDC_UP	6	200	0.0285	2.73	128	MYC NOL12 RBM7 S100A8 GADD45B DUSP1	0.04028
102	c7.immunesigdb.v7.4	GSE17721_0.5H_VS_24H_CPG_BMDC_DN	6	200	0.0165	3.12	113	SLA MYLIP GADD45B FAM53C BIRC3 CCL5	0.0308647
102	c7.immunesigdb.v7.4	GSE17721_4_VS_24H_CPG_BMDC_DN	7	200	0.0197	2.71	151	DNAJB1 MED28 MRPL41 DUSP1 CMTR2 WDR45B SLA	0.0334737
102	c7.immunesigdb.v7.4	GSE17974_0H_VS_0.5H_IN_VITRO_ACT_CD4_TCELL_DN	6	190	0.0108	3.44	103	IER2 NFKBID TNF THUMPD3-AS1 GADD45B CD69	0.02544
102	c7.immunesigdb.v7.4	GSE17974_0H_VS_1H_IN_VITRO_ACT_CD4_TCELL_DN	12	197	2.81e-05	4.71	158	TP53RK IER2 THUMPD3-AS1 YWHAE BTLA NFKBID GADD45B SLA C1orf56 IL23A C6orf120 TNF	0.00059572
102	c7.immunesigdb.v7.4	GSE17974_0H_VS_6H_IN_VITRO_ACT_CD4_TCELL_UP	6	189	0.0402	2.5	139	ZNF101 DDIT4 DUSP1 TSC22D3 MYLIP SAMHD1	0.0493575
102	c7.immunesigdb.v7.4	GSE17974_0H_VS_24H_IN_VITRO_ACT_CD4_TCELL_UP	8	191	0.00495	3.25	146	DUSP1 MYLIP TSC22D3 ZNF101 KLRB1 OSBPL10 TXNIP C6orf226	0.0164963
102	c7.immunesigdb.v7.4	GSE17974_0H_VS_48H_IN_VITRO_ACT_CD4_TCELL_UP	7	191	0.0145	2.89	142	NFKBIZ LYZ KLRB1 DNAJB1 CD69 DUSP1 ABHD13	0.0293848
102	c7.immunesigdb.v7.4	GSE17974_0H_VS_72H_IN_VITRO_ACT_CD4_TCELL_UP	7	193	0.0125	2.98	138	ID2 LYZ NFKBIZ C6orf226 DUSP1 ABHD13 IER2	0.0276042
102	c7.immunesigdb.v7.4	GSE17974_CTRL_VS_ACT_IL4_AND_ANTI_IL12_0.5H_CD4_TCELL_DN	8	191	0.00243	3.68	130	IER2 NFKBID TP53RK C6orf120 TNF CD69 LPAR6 BIRC3	0.01113
102	c7.immunesigdb.v7.4	GSE17974_CTRL_VS_ACT_IL4_AND_ANTI_IL12_1H_CD4_TCELL_DN	11	195	7.42e-05	4.58	148	C1orf56 TNF TP53RK THUMPD3-AS1 NFKBID TNFAIP8L2 C6orf120 LPAR6 LAX1 GIMAP1 IL23A	0.00107253
102	c7.immunesigdb.v7.4	GSE17974_CTRL_VS_ACT_IL4_AND_ANTI_IL12_4H_CD4_TCELL_UP	7	194	0.0155	2.85	144	ZNF101 SAMHD1 DUSP1 TSC22D3 DDIT4 DNAJB1 GADD45B	0.0296928
102	c7.immunesigdb.v7.4	GSE17974_CTRL_VS_ACT_IL4_AND_ANTI_IL12_6H_CD4_TCELL_UP	7	194	0.0172	2.78	147	SAMHD1 DUSP1 DDIT4 TSC22D3 ZNF101 DNAJB1 GADD45B	0.0316162
102	c7.immunesigdb.v7.4	GSE17974_CTRL_VS_ACT_IL4_AND_ANTI_IL12_12H_CD4_TCELL_UP	7	192	0.0125	2.98	138	GADD45B DDIT4 TSC22D3 DUSP1 ZNF101 MYLIP SAMHD1	0.0276042
102	c7.immunesigdb.v7.4	GSE17974_CTRL_VS_ACT_IL4_AND_ANTI_IL12_24H_CD4_TCELL_UP	9	194	0.00173	3.54	152	ZNF101 LYZ MYLIP NFKBIZ DUSP1 TXNIP ABHD13 TSC22D3 MGAT4A	0.00901869
102	c7.immunesigdb.v7.4	GSE17974_CTRL_VS_ACT_IL4_AND_ANTI_IL12_48H_CD4_TCELL_UP	9	189	0.000602	4.16	131	ZNF101 NFKBIZ IER2 LYZ C1orf56 KLRB1 DUSP1 MYLIP DNAJB1	0.00503779
102	c7.immunesigdb.v7.4	GSE17974_CTRL_VS_ACT_IL4_AND_ANTI_IL12_72H_CD4_TCELL_UP	7	195	0.0238	2.6	157	NFKBIZ SAMHD1 CD69 ABHD13 DUSP1 NSD1 S100A8	0.0368696
102	c7.immunesigdb.v7.4	GSE17974_0.5H_VS_72H_UNTREATED_IN_VITRO_CD4_TCELL_UP	10	194	0.000472	3.93	154	ID2 GADD45B EIF5 CYTH1 NFKBID C6orf226 ZNF14 ZFP36 SRSF6 RSRP1	0.00454836
102	c7.immunesigdb.v7.4	GSE17974_1H_VS_72H_UNTREATED_IN_VITRO_CD4_TCELL_UP	9	197	0.00354	3.16	169	ZFP36 BLOC1S4 FAM53C MYC C6orf120 FOSB C1orf56 NFKBID CD69	0.0140715
102	c7.immunesigdb.v7.4	GSE17974_1.5H_VS_72H_IL4_AND_ANTI_IL12_ACT_CD4_TCELL_UP	6	198	0.131	2.03	169	TNF CD69 C6orf120 IL23A MYLIP SRSF6	0.132669
102	c7.immunesigdb.v7.4	GSE18791_CTRL_VS_NEWCASTLE_VIRUS_DC_2H_UP	7	195	0.00602	3.46	120	KBTBD7 GIMAP1 MRPS31 NIFK-AS1 SRP68 GIMAP5 CMTR2	0.018499
102	c7.immunesigdb.v7.4	GSE18791_CTRL_VS_NEWCASTLE_VIRUS_DC_4H_UP	7	198	0.0327	2.42	168	KBTBD7 ZNF302 FLI1 GIMAP1 TP53RK MRPS31 NIFK-AS1	0.0435088
102	c7.immunesigdb.v7.4	GSE18791_CTRL_VS_NEWCASTLE_VIRUS_DC_4H_DN	6	190	0.0266	2.77	126	DDIT4 RNF43 ARHGAP27 PELO TRIM56 GADD45B	0.0397127
102	c7.immunesigdb.v7.4	GSE18791_CTRL_VS_NEWCASTLE_VIRUS_DC_6H_DN	6	198	0.0636	2.21	156	PELO ARHGAP27 DDIT4 RNF43 TRIM56 GLRX	0.0678685
102	c7.immunesigdb.v7.4	GSE18791_UNSTIM_VS_NEWCATSLE_VIRUS_DC_10H_DN	6	197	0.0324	2.64	132	ARHGAP27 RNF43 IER2 TNF GADD45B NFKBIZ	0.0432908
102	c7.immunesigdb.v7.4	GSE20366_TREG_VS_NAIVE_CD4_TCELL_UP	6	200	0.0304	2.68	130	SAMHD1 MIER1 SULF2 IGHM IGKC MYC	0.0422148
102	c7.immunesigdb.v7.4	GSE20715_WT_VS_TLR4_KO_48H_OZONE_LUNG_UP	8	200	0.000738	4.5	108	DUSP1 TSC22D3 DNAJB1 COX19 MAP3K6 RSRP1 ARL4A DEDD2	0.00601754
102	c7.immunesigdb.v7.4	GSE20715_0H_VS_48H_OZONE_TLR4_KO_LUNG_DN	6	200	0.0314	2.66	131	SRSF6 COX19 STAT3 DNAJB1 TRA2B MYC	0.0423102
102	c7.immunesigdb.v7.4	GSE22886_NAIVE_BCELL_VS_BLOOD_PLASMA_CELL_UP	6	200	0.0367	2.56	136	LTB TSC22D3 SLA DUSP1 KLRB1 CD69	0.0472494
102	c7.immunesigdb.v7.4	GSE22886_IGG_IGA_MEMORY_BCELL_VS_BM_PLASMA_CELL_UP	6	200	0.131	2.03	169	SRSF5 DDX5 LTB POGZ TRIM13 MYLIP	0.132669
102	c7.immunesigdb.v7.4	GSE22886_DAY0_VS_DAY7_MONOCYTE_IN_CULTURE_UP	9	199	0.00207	3.45	156	RSRP1 IER2 GADD45B DUSP1 ZFP36 S100A9 SRSF5 TSC22D3 KLF6	0.00997364
102	c7.immunesigdb.v7.4	GSE22886_DAY1_VS_DAY7_MONOCYTE_IN_CULTURE_UP	6	198	0.0402	2.5	139	CYTH1 CCL5 RSRP1 KLF6 GADD45B IL23A	0.0493575
102	c7.immunesigdb.v7.4	GSE22886_DC_VS_MONOCYTE_DN	7	200	0.0216	2.65	154	DUSP1 IER2 S100A9 TSC22D3 GADD45B ZFP36 KLF6	0.034867
102	c7.immunesigdb.v7.4	GSE22886_NAIVE_TCELL_VS_MONOCYTE_UP	7	198	0.0878	2.11	191	MGAT4A DNAJB1 CD69 HMGN1 LTB MYLIP CD28	0.0906506
102	c7.immunesigdb.v7.4	GSE22886_NAIVE_BCELL_VS_MONOCYTE_DN	6	200	0.062	2.23	155	S100A9 TNFRSF1A LYZ GLRX S100A8 ID2	0.0666081
102	c7.immunesigdb.v7.4	GSE22886_NAIVE_CD8_TCELL_VS_DC_UP	9	199	0.00498	2.99	178	CD28 DUSP1 MZT2A TSC22D3 CYTH1 MYLIP LTB DNAJB1 ZNF430	0.0164963
102	c7.immunesigdb.v7.4	GSE22886_NAIVE_CD4_TCELL_VS_DC_UP	10	197	0.00127	3.43	175	DUSP1 TSC22D3 CD28 CYTH1 ZNF91 DNAJB1 TRA2A CD69 MYLIP TNFRSF25	0.0080772
102	c7.immunesigdb.v7.4	GSE22886_NAIVE_CD4_TCELL_VS_48H_ACT_TH2_UP	7	200	0.0161	2.83	145	ZNF91 MYLIP TNFRSF25 DUSP1 SAMHD1 MYC TSC22D3	0.0302947
102	c7.immunesigdb.v7.4	GSE24081_CONTROLLER_VS_PROGRESSOR_HIV_SPECIFIC_CD8_TCELL_UP	6	198	0.0152	3.18	111	BIRC3 SRSF6 TNF ZFP36 WDR45B TRA2B	0.0296928
102	c7.immunesigdb.v7.4	GSE24142_EARLY_THYMIC_PROGENITOR_VS_DN2_THYMOCYTE_FETAL_UP	6	200	0.0152	3.18	111	BIRC3 SULF2 SLA TSC22D3 SAMHD1 CMTR2	0.0296928
102	c7.immunesigdb.v7.4	GSE24634_NAIVE_CD4_TCELL_VS_DAY3_IL4_CONV_TREG_UP	7	198	0.0223	2.63	155	CYTH1 SRSF5 ACVR2B IER2 GADD45B TSC22D3 MGAT4A	0.034933
102	c7.immunesigdb.v7.4	GSE24634_NAIVE_CD4_TCELL_VS_DAY5_IL4_CONV_TREG_UP	10	200	0.000448	3.96	153	NOL12 CYTH1 SRSF5 FAM53C IL23A SAMHD1 CD69 GADD45B MGAT4A RSRP1	0.004452
102	c7.immunesigdb.v7.4	GSE24634_NAIVE_CD4_TCELL_VS_DAY7_IL4_CONV_TREG_UP	8	200	0.0108	2.81	167	SAMHD1 GADD45B FAM53C DDX5 IER2 MGAT4A ZFP36 ATF7IP2	0.02544
102	c7.immunesigdb.v7.4	GSE24634_TEFF_VS_TCONV_DAY3_IN_CULTURE_DN	6	200	0.0215	2.92	120	GIMAP5 S100A8 KLF6 STOM SAMHD1 LPAR6	0.034867
102	c7.immunesigdb.v7.4	GSE26669_CD4_VS_CD8_TCELL_IN_MLR_COSTIM_BLOCK_UP	7	200	0.0155	2.85	144	GPSM2 TNFRSF1A ACVR2B DUSP1 TNFRSF25 TM2D3 SULF2	0.0296928
102	c7.immunesigdb.v7.4	GSE2706_UNSTIM_VS_2H_R848_DC_UP	6	194	0.039	2.52	138	ZNF302 TNFRSF1A MYLIP MRPS31 SLA CCND3	0.0490198
102	c7.immunesigdb.v7.4	GSE2706_UNSTIM_VS_2H_LPS_AND_R848_DC_UP	6	191	0.0605	2.24	154	ZNF302 ZNF14 TP53RK TSC22D3 KBTBD6 NSD1	0.0654388
102	c7.immunesigdb.v7.4	GSE27786_LIN_NEG_VS_CD4_TCELL_DN	6	200	0.0636	2.21	156	GLRX MED28 CHIC2 POGZ ID2 EIF1B	0.0678685
102	c7.immunesigdb.v7.4	GSE27786_CD4_TCELL_VS_NKTCELL_UP	8	200	0.00705	3.05	155	RGP1 NCOR1 GLRX GIMAP1 IGHM SMARCC2 ATP1B3 MIER1	0.0205679
102	c7.immunesigdb.v7.4	GSE2826_WT_VS_BTK_KO_BCELL_DN	7	200	0.00111	4.78	89	ATP1B3 CASP3 S100A9 GLRX S100A8 YWHAE TNFRSF1A	0.00751021
102	c7.immunesigdb.v7.4	GSE29617_CTRL_VS_DAY7_TIV_FLU_VACCINE_PBMC_2008_UP	10	196	3.09e-05	5.63	111	CHMP1B FAM53C ABHD13 ARL4A DUSP1 TM2D3 FOSB RBM7 CD69 FTH1	0.000614138
102	c7.immunesigdb.v7.4	GSE29618_BCELL_VS_MONOCYTE_UP	6	194	0.039	2.52	138	IGHM IGKC LTB BIRC3 MYC CD69	0.0490198
102	c7.immunesigdb.v7.4	GSE29618_BCELL_VS_PDC_UP	10	195	0.000325	4.14	147	CD69 BIRC3 MYC IGHM TXNIP TSC22D3 DUSP1 IGKC IER2 EIF1B	0.00333387
102	c7.immunesigdb.v7.4	GSE29618_BCELL_VS_MDC_UP	11	193	5.42e-05	4.75	143	BIRC3 LTB IGHM EIF1B IGKC MYC TXNIP ZNF430 TERF2IP TSC22D3 EIF5	0.000820743
102	c7.immunesigdb.v7.4	GSE29618_BCELL_VS_MDC_DN	6	200	0.049	2.37	146	STOM UBE2L3 GLRX DDIT4 PFN1 ID2	0.05565
102	c7.immunesigdb.v7.4	GSE29618_BCELL_VS_MONOCYTE_DAY7_FLU_VACCINE_UP	7	195	0.0155	2.85	144	IGHM IGKC BIRC3 CD69 MYC OSBPL10 ZNF430	0.0296928
102	c7.immunesigdb.v7.4	GSE29618_BCELL_VS_PDC_DAY7_FLU_VACCINE_UP	7	193	0.0145	2.89	142	IGHM BIRC3 MYC CD69 OSBPL10 TXNIP IGKC	0.0293848
102	c7.immunesigdb.v7.4	GSE29618_BCELL_VS_MDC_DAY7_FLU_VACCINE_UP	9	191	0.00107	3.81	142	IGHM BIRC3 IGKC LTB CD69 OSBPL10 MYC TERF2IP EIF1B	0.00739696
102	c7.immunesigdb.v7.4	GSE29618_PRE_VS_DAY7_FLU_VACCINE_MONOCYTE_DN	7	199	0.013	2.96	139	IER2 RSRP1 MYC TRA2B IL27RA KLF6 TNF	0.0279324
102	c7.immunesigdb.v7.4	GSE29618_PRE_VS_DAY7_POST_LAIV_FLU_VACCINE_MONOCYTE_DN	10	200	0.000291	4.2	145	IER2 TXLNG TRA2B IL27RA RSRP1 FOSB SMARCC2 DUSP1 SLA EIF5	0.0030846
102	c7.immunesigdb.v7.4	GSE29618_PRE_VS_DAY7_POST_TIV_FLU_VACCINE_PDC_DN	6	200	0.0684	2.17	159	COPA RBBP5 GADD45B CD69 WBP4 PFN1	0.0717861
102	c7.immunesigdb.v7.4	GSE29618_LAIV_VS_TIV_FLU_VACCINE_DAY7_MONOCYTE_UP	6	199	0.0314	2.66	131	SRSF5 DUSP1 FOSB STOM IL27RA ARL4A	0.0423102
102	c7.immunesigdb.v7.4	GSE30962_PRIMARY_VS_SECONDARY_ACUTE_LCMV_INF_CD8_TCELL_DN	6	199	0.0146	3.21	110	GIMAP1 ARL4A TXNIP MYLIP RSRP1 CCL5	0.0293848
102	c7.immunesigdb.v7.4	GSE32423_CTRL_VS_IL7_IL4_MEMORY_CD8_TCELL_UP	6	200	0.0402	2.5	139	DUT FKBP3 CCL5 ARL4A RBM7 MYLIP	0.0493575
102	c7.immunesigdb.v7.4	GSE3337_CTRL_VS_4H_IFNG_IN_CD8POS_DC_DN	9	200	0.00131	3.7	146	GIMAP1 ST6GALNAC6 TNF FLI1 STAT3 SNAPC3 SLA MED28 MYC	0.00816824
102	c7.immunesigdb.v7.4	GSE3337_CTRL_VS_16H_IFNG_IN_CD8POS_DC_DN	8	200	0.00605	3.13	151	MED28 CHMP1B STAT3 SAMHD1 CYBC1 CCND3 IGKC EIF1B	0.018499
102	c7.immunesigdb.v7.4	GSE3337_4H_VS_16H_IFNG_IN_CD8POS_DC_UP	6	200	0.0734	2.13	162	STAT3 ZFP36 YWHAE BIRC3 TNF GADD45B	0.0765285
102	c7.immunesigdb.v7.4	GSE360_CTRL_VS_L_MAJOR_DC_DN	7	199	0.00434	3.69	113	TNF ID2 KLF6 IL23A ATP1B3 DDIT4 ARL4A	0.0154407
102	c7.immunesigdb.v7.4	GSE360_DC_VS_MAC_B_MALAYI_HIGH_DOSE_UP	6	200	0.0314	2.66	131	GNPAT TPM4 IL27RA FLI1 TXNIP DDX5	0.0423102
102	c7.immunesigdb.v7.4	GSE360_DC_VS_MAC_B_MALAYI_HIGH_DOSE_DN	6	200	0.0223	2.9	121	S100A8 DDIT4 CCL5 LAGE3 GLRX TSC22D3	0.034933
102	c7.immunesigdb.v7.4	GSE360_L_DONOVANI_VS_M_TUBERCULOSIS_DC_DN	6	199	0.0294	2.71	129	TXNIP SAMHD1 GLRX S100A9 S100A8 POGZ	0.0411859
102	c7.immunesigdb.v7.4	GSE360_HIGH_DOSE_B_MALAYI_VS_M_TUBERCULOSIS_DC_DN	8	200	0.00147	4.01	120	GADD45B S100A8 DUSP1 S100A9 ARL4A TSC22D3 GLRX UBE2L3	0.00842421
102	c7.immunesigdb.v7.4	GSE360_LOW_DOSE_B_MALAYI_VS_M_TUBERCULOSIS_DC_DN	7	199	0.00884	3.2	129	S100A8 STAT3 S100A9 DUSP1 STOM MAD2L1BP BIRC3	0.023426
102	c7.immunesigdb.v7.4	GSE360_L_DONOVANI_VS_M_TUBERCULOSIS_MAC_DN	7	199	0.00413	3.73	112	TSC22D3 CCL5 ZFP36 TNF TXNIP DUSP1 STOM	0.0150959
102	c7.immunesigdb.v7.4	GSE36392_TYPE_2_MYELOID_VS_EOSINOPHIL_IL25_TREATED_LUNG_DN	8	200	0.00125	4.12	117	THAP6 IL23A GADD45B GLRX FLI1 TNF SLA S100A8	0.0080772
102	c7.immunesigdb.v7.4	GSE36392_EOSINOPHIL_VS_NEUTROPHIL_IL25_TREATED_LUNG_UP	8	200	0.000884	4.37	111	TNF KBTBD7 IL23A MYLIP TSC22D3 NFKBID NCOR1 CD69	0.00669314
102	c7.immunesigdb.v7.4	GSE36476_CTRL_VS_TSST_ACT_16H_MEMORY_CD4_TCELL_YOUNG_UP	8	198	0.0145	2.66	176	MGAT4A TSC22D3 CD69 ARL4A DNAJB1 SAMHD1 KLRB1 TXNIP	0.0293848
102	c7.immunesigdb.v7.4	GSE36476_CTRL_VS_TSST_ACT_40H_MEMORY_CD4_TCELL_YOUNG_UP	13	197	1.28e-05	4.74	171	TSC22D3 DUSP1 CD69 KLRB1 ARL4A DNAJB1 MGAT4A GOLGA4 TXNIP ZNF14 CYTH1 MYLIP FOSB	0.0003392
102	c7.immunesigdb.v7.4	GSE36476_CTRL_VS_TSST_ACT_72H_MEMORY_CD4_TCELL_YOUNG_UP	13	198	1.85e-05	4.56	177	DUSP1 CD69 ARL4A TSC22D3 MGAT4A GOLGA4 KLF6 DNAJB1 STOM TXNIP MYLIP FOSB KLRB1	0.000452538
102	c7.immunesigdb.v7.4	GSE36476_CTRL_VS_TSST_ACT_16H_MEMORY_CD4_TCELL_OLD_UP	8	198	0.00368	3.42	139	TSC22D3 DNAJB1 ATF7IP2 ARL4A TXNIP SAMHD1 MGAT4A ZFP36	0.0142712
102	c7.immunesigdb.v7.4	GSE36476_CTRL_VS_TSST_ACT_40H_MEMORY_CD4_TCELL_OLD_UP	7	197	0.00658	3.4	122	TSC22D3 DUSP1 ARL4A DNAJB1 ATF7IP2 CD69 TXNIP	0.0195555
102	c7.immunesigdb.v7.4	GSE36476_CTRL_VS_TSST_ACT_72H_MEMORY_CD4_TCELL_OLD_UP	7	197	0.00602	3.46	120	DUSP1 TSC22D3 STOM ARL4A DNAJB1 CD69 TXNIP	0.018499
102	c7.immunesigdb.v7.4	GSE37416_CTRL_VS_24H_F_TULARENSIS_LVS_NEUTROPHIL_DN	6	200	0.132	2.02	170	DEDD2 WDR45B PPP1R2 CD69 GADD45B BIRC3	0.132835
102	c7.immunesigdb.v7.4	GSE3982_CTRL_VS_LPS_4H_MAC_DN	7	198	0.0104	3.1	133	GADD45B CCL5 LYZ KLF6 EIF1B IL23A GOLGA4	0.0252458
102	c7.immunesigdb.v7.4	GSE3982_EOSINOPHIL_VS_NEUTROPHIL_DN	6	196	0.02	2.97	118	TNFRSF1A STAT3 FAM53C DUSP1 LTB APOLD1	0.0334737
102	c7.immunesigdb.v7.4	GSE3982_MAST_CELL_VS_NEUTROPHIL_UP	6	199	0.128	2.07	166	FKBP3 SMC1A LAX1 MYC WDR74 C6orf120	0.131303
102	c7.immunesigdb.v7.4	GSE3982_DC_VS_BCELL_DN	6	197	0.0275	2.75	127	IGHM IGKC DUSP1 ARL4A LTB CYTH1	0.0400767
102	c7.immunesigdb.v7.4	GSE3982_MAC_VS_TH1_DN	6	199	0.0402	2.5	139	CD28 IER2 SRSF6 LTB LAX1 PPP1R2	0.0493575
102	c7.immunesigdb.v7.4	GSE39820_CTRL_VS_IL1B_IL6_IL23A_CD4_TCELL_DN	6	200	0.0356	2.58	135	CD28 NFKBIZ IGKC STOM FTH1 ID2	0.0463967
102	c7.immunesigdb.v7.4	GSE39820_CTRL_VS_TGFBETA3_IL6_IL23A_CD4_TCELL_DN	6	198	0.049	2.37	146	TXNIP CD28 CCND3 C6orf120 STAT3 COPA	0.05565
102	c7.immunesigdb.v7.4	GSE7460_TCONV_VS_TREG_THYMUS_UP	7	200	0.00629	3.43	121	MYLIP ZNF14 ZFP36 TNFRSF1A KBTBD7 TRIM56 LPAR6	0.01887
102	c7.immunesigdb.v7.4	GSE8384_CTRL_VS_B_ABORTUS_4H_MAC_CELL_LINE_DN	9	200	0.00151	3.62	149	GNPAT NFKBIZ TNF DUSP1 TXLNG ZFP36 LTB GADD45B GLRX	0.00842421
102	c7.immunesigdb.v7.4	GSE9006_HEALTHY_VS_TYPE_1_DIABETES_PBMC_AT_DX_DN	6	198	0.00899	3.59	99	FOSB MYC ZFP36 IER2 IGKC S100A8	0.0236266
102	c7.immunesigdb.v7.4	GSE9006_HEALTHY_VS_TYPE_1_DIABETES_PBMC_4MONTH_POST_DX_UP	10	200	0.0015	3.34	179	DDIT4 CD69 COPA FAM53C GADD45B ATP1B3 TERF2IP FLI1 DUT TSC22D3	0.00842421
102	c7.immunesigdb.v7.4	GSE9006_TYPE_1_DIABETES_AT_DX_VS_1MONTH_POST_DX_PBMC_UP	8	200	0.0116	2.78	169	DDIT4 CYBA PFN1 DUSP1 TSC22D3 IGKC FLI1 NSD1	0.0265381
102	c7.immunesigdb.v7.4	GSE9006_TYPE_1_DIABETES_AT_DX_VS_4MONTH_POST_DX_PBMC_UP	8	200	0.0076	3	157	DDIT4 TSC22D3 FOSB DUSP1 NSD1 ARL4A IER2 ZFP36	0.0208345
102	c7.immunesigdb.v7.4	GSE9037_WT_VS_IRAK4_KO_LPS_4H_STIM_BMDM_DN	6	200	0.0215	2.92	120	DUT FLI1 TXNIP NSD1 S100A8 CASP3	0.034867
102	c7.immunesigdb.v7.4	GSE9650_NAIVE_VS_MEMORY_CD8_TCELL_DN	7	200	0.0178	2.76	148	ID2 FOSB CCL5 KLF6 CCND3 GLRX GADD45B	0.0321593
102	c7.immunesigdb.v7.4	GSE9650_EFFECTOR_VS_MEMORY_CD8_TCELL_DN	8	200	0.012	2.76	170	FOSB DUSP1 MYC KLF6 DDX5 ZFP36 NFKBIZ EIF5	0.0272571
102	c7.immunesigdb.v7.4	GSE9988_ANTI_TREM1_VS_LPS_MONOCYTE_DN	7	198	0.0055	3.52	118	NFKBIZ EIF1B BIRC3 IL23A TNF ADORA2A-AS1 GIMAP5	0.0176667
102	c7.immunesigdb.v7.4	GSE9988_ANTI_TREM1_VS_LOW_LPS_MONOCYTE_DN	8	198	0.000994	4.28	113	NFKBIZ IL23A TNF BIRC3 ADORA2A-AS1 EIF1B GIMAP5 ID2	0.00702427
102	c7.immunesigdb.v7.4	GSE9988_ANTI_TREM1_VS_ANTI_TREM1_AND_LPS_MONOCYTE_DN	10	195	1.13e-05	6.4	99	NFKBIZ TNF IL23A ADORA2A-AS1 BIRC3 KLF6 GIMAP5 ATF7IP2 ID2 ZFP36	0.000326673
102	c7.immunesigdb.v7.4	GSE9988_LPS_VS_CTRL_TREATED_MONOCYTE_UP	11	196	2.34e-06	6.85	103	ADORA2A-AS1 DDIT4 TNF EIF1B NFKBIZ DUSP1 IL23A ID2 GADD45B BIRC3 DDX5	0.000106303
102	c7.immunesigdb.v7.4	GSE9988_LPS_VS_VEHICLE_TREATED_MONOCYTE_UP	12	196	2.22e-07	7.86	100	ADORA2A-AS1 EIF1B TNF DDIT4 IL23A NFKBIZ ID2 DUSP1 BIRC3 NFKBID DDX5 GADD45B	7.0596e-05
102	c7.immunesigdb.v7.4	GSE9988_LOW_LPS_VS_CTRL_TREATED_MONOCYTE_UP	11	196	2.83e-06	6.7	105	TNF DDIT4 NFKBIZ ADORA2A-AS1 ID2 GADD45B DUSP1 IL23A EIF1B BIRC3 DDX5	0.000112493
102	c7.immunesigdb.v7.4	GSE9988_LOW_LPS_VS_VEHICLE_TREATED_MONOCYTE_UP	11	196	1.92e-06	7	101	ADORA2A-AS1 TNF EIF1B NFKBIZ ID2 IL23A DDIT4 DUSP1 GADD45B BIRC3 NFKBID	0.000106303
102	c7.immunesigdb.v7.4	GSE9988_LOW_LPS_VS_VEHICLE_TREATED_MONOCYTE_DN	7	199	0.0355	2.37	171	TNFAIP8L2 TUSC2 ARHGAP27 RGP1 IL27RA TNFRSF1A TSC22D3	0.0463967
102	c7.immunesigdb.v7.4	GSE9988_ANTI_TREM1_AND_LPS_VS_CTRL_TREATED_MONOCYTES_UP	9	194	0.000163	5.04	110	ADORA2A-AS1 DUSP1 TNF DDIT4 NFKBIZ GADD45B IL23A ID2 KLF6	0.00207336
102	c7.immunesigdb.v7.4	GSE9988_ANTI_TREM1_AND_LPS_VS_VEHICLE_TREATED_MONOCYTES_UP	7	195	0.00195	4.31	98	ADORA2A-AS1 TNF DUSP1 IL23A DDIT4 NFKBIZ ID2	0.00968906
102	c7.immunesigdb.v7.4	GSE411_WT_VS_SOCS3_KO_MACROPHAGE_IL6_STIM_400MIN_UP	6	200	0.02	2.97	118	MGAT4A ARL4A CASP3 UBALD2 CCL5 DUSP1	0.0334737
102	c7.immunesigdb.v7.4	GSE411_100MIN_VS_400MIN_IL6_STIM_SOCS3_KO_MACROPHAGE_DN	6	200	0.0769	2.1	164	GIMAP1 FLI1 SAMHD1 CHMP1B LTB RGP1	0.0799157
102	c7.immunesigdb.v7.4	GSE2770_IL12_VS_TGFB_AND_IL12_TREATED_ACT_CD4_TCELL_6H_DN	7	199	0.0284	2.49	163	CYBA TRA2B COPA LPAR6 NCOR1 TNFRSF1A TRA2A	0.04028
102	c7.immunesigdb.v7.4	GSE2770_UNTREATED_VS_TGFB_AND_IL4_TREATED_ACT_CD4_TCELL_48H_DN	6	198	0.0451	2.43	143	ZNF101 ATP1B3 CD69 TNF LTB TRA2A	0.0531178
102	c7.immunesigdb.v7.4	GSE2770_UNTREATED_VS_IL12_TREATED_ACT_CD4_TCELL_6H_UP	7	200	0.00997	3.12	132	ZFP36 BTLA TNFAIP8L2 DDIT4 TRIM56 UBALD2 MGAT4A	0.0247692
102	c7.immunesigdb.v7.4	GSE2770_TGFB_AND_IL4_VS_TGFB_AND_IL12_TREATED_ACT_CD4_TCELL_6H_DN	7	200	0.0178	2.76	148	BTLA TSC22D3 CHIC2 TXNIP CD69 MGAT4A TRIM13	0.0321593
102	c7.immunesigdb.v7.4	GSE2128_CTRL_VS_MIMETOPE_NEGATIVE_SELECTION_DP_THYMOCYTE_C57BL6_UP	6	190	0.00383	4.34	83	GLRX GADD45B S100A8 THUMPD3-AS1 TNF TSC22D3	0.0143661
102	c7.immunesigdb.v7.4	GSE2405_HEAT_KILLED_LYSATE_VS_LIVE_A_PHAGOCYTOPHILUM_STIM_NEUTROPHIL_9H_UP	6	199	0.0054	4.03	89	STOM MIER1 IGKC IGHM SMARCC2 DUT	0.0175224
102	c7.immunesigdb.v7.4	GSE2405_HEAT_KILLED_VS_LIVE_A_PHAGOCYTOPHILUM_STIM_NEUTROPHIL_24H_UP	6	199	0.00987	3.51	101	ATF7IP2 CCND3 DDX5 DUT LINC00649 GNPAT	0.0247139
102	c7.immunesigdb.v7.4	GSE22601_IMMATURE_CD4_SINGLE_POSITIVE_VS_CD8_SINGLE_POSITIVE_THYMOCYTE_UP	9	200	0.00315	3.22	166	GLRX DEDD2 TXNIP LPAR6 LTB SLA TNFAIP8L2 TSC22D3 DDIT4	0.0130091
102	c7.immunesigdb.v7.4	GSE22601_DOUBLE_NEGATIVE_VS_CD4_SINGLE_POSITIVE_THYMOCYTE_UP	6	200	0.0668	2.18	158	CYBA GIMAP1 CCL5 LTB TSC22D3 TXNIP	0.0703391
102	c7.immunesigdb.v7.4	GSE22601_DOUBLE_NEGATIVE_VS_CD4_SINGLE_POSITIVE_THYMOCYTE_DN	8	200	0.0105	2.83	166	WDR45B SRSF6 CYBC1 MYC IL27RA PFN1 SAMHD1 STAT3	0.0252955
102	c7.immunesigdb.v7.4	GSE8835_CD4_VS_CD8_TCELL_CLL_PATIENT_UP	6	200	0.0186	3.03	116	CCL5 GPSM2 CD69 BLOC1S4 TNFRSF25 SAMHD1	0.03286
102	c7.immunesigdb.v7.4	GSE2585_CTEC_VS_MTEC_THYMUS_DN	6	200	0.00602	3.93	91	GLRX CHIC2 DDIT4 TNF NFKBID S100A8	0.018499
102	c7.immunesigdb.v7.4	GSE8921_UNSTIM_VS_TLR1_2_STIM_MONOCYTE_24H_UP	6	199	0.0248	2.82	124	TXLNG CD28 IGHM GIMAP1 SRSF5 IGKC	0.037734
102	c7.immunesigdb.v7.4	GSE3039_NKT_CELL_VS_ALPHABETA_CD8_TCELL_DN	6	200	0.039	2.52	138	SRSF6 SAMHD1 IGKC MRPS31 FTH1 SNAPC3	0.0490198
102	c7.immunesigdb.v7.4	GSE3039_ALPHAALPHA_VS_ALPHABETA_CD8_TCELL_DN	6	200	0.0193	3	117	CHMP1B NSD1 CD28 BTLA LAX1 IGHM	0.0334737
102	c7.immunesigdb.v7.4	GSE4748_CTRL_VS_LPS_STIM_DC_3H_DN	8	199	0.00163	3.94	122	DUSP1 TXNIP S100A8 RSRP1 GLRX TNFRSF1A GADD45B WDR45B	0.0089369
102	c7.immunesigdb.v7.4	GSE4748_CYANOBACTERIUM_LPSLIKE_VS_LPS_AND_CYANOBACTERIUM_LPSLIKE_STIM_DC_3H_UP	6	194	0.0314	2.66	131	IGHM IGKC BTLA LAX1 ATF7IP2 WDR74	0.0423102
102	c7.immunesigdb.v7.4	GSE4984_UNTREATED_VS_GALECTIN1_TREATED_DC_DN	8	191	0.00281	3.59	133	KLRB1 IGHM BTLA ATF7IP2 IGKC GIMAP5 TNFRSF25 OSBPL10	0.0122408
102	c7.immunesigdb.v7.4	GSE5542_IFNG_VS_IFNA_TREATED_EPITHELIAL_CELLS_24H_DN	6	200	0.00987	3.51	101	NFKBIZ C1orf56 TSC22D3 LTB IGKC BIRC3	0.0247139
102	c7.immunesigdb.v7.4	GSE5099_MONOCYTE_VS_CLASSICAL_M1_MACROPHAGE_DN	6	200	0.0575	2.27	152	TXNIP TP53RK IER2 RGP1 SRSF5 HNRNPDL	0.0628351
102	c7.immunesigdb.v7.4	GSE5589_LPS_VS_LPS_AND_IL10_STIM_IL6_KO_MACROPHAGE_45MIN_DN	8	200	0.00322	3.5	136	SAMHD1 SLA ID2 NFKBID NOL12 BTLA CHIC2 TNF	0.0131277
102	c7.immunesigdb.v7.4	GSE3920_UNTREATED_VS_IFNG_TREATED_ENDOTHELIAL_CELL_UP	6	154	0.0015	5.31	69	CD69 NFKBIZ GADD45B TNFRSF25 TNF OSBPL10	0.00842421
102	c7.immunesigdb.v7.4	GSE3920_IFNA_VS_IFNG_TREATED_ENDOTHELIAL_CELL_UP	6	170	0.0186	3.03	116	LAX1 NFKBID DDX5 HNRNPDL TRA2A EIF5	0.03286
102	c7.immunesigdb.v7.4	GSE3920_UNTREATED_VS_IFNA_TREATED_FIBROBLAST_UP	6	168	0.0193	3	117	NFKBID BIRC3 NFKBIZ GADD45B CD69 KBTBD7	0.0334737
102	c7.immunesigdb.v7.4	GSE7218_IGM_VS_IGG_SIGNAL_THGOUGH_ANTIGEN_BCELL_DN	6	170	0.0146	3.21	110	CD69 CCL5 BIRC3 ATF7IP2 CD28 LTB	0.0293848
102	c7.immunesigdb.v7.4	GSE7509_UNSTIM_VS_FCGRIIB_STIM_DC_DN	6	174	0.0285	2.73	128	CCL5 CYBA ID2 FLI1 CD69 STOM	0.04028
102	c7.immunesigdb.v7.4	GSE7548_NAIVE_VS_DAY7_PCC_IMMUNIZATION_CD4_TCELL_DN	6	199	0.0518	2.34	148	CD69 ARL4A KLF6 IER2 TERF2IP ZFP36	0.0575958
102	c7.immunesigdb.v7.4	GSE6674_CPG_VS_CPG_AND_ANTI_IGM_STIM_BCELL_DN	7	200	0.0178	2.76	148	TNF LTB CHIC2 HNRNPDL MYC BIRC3 CCND3	0.0321593
102	c7.immunesigdb.v7.4	GSE8621_UNSTIM_VS_LPS_STIM_MACROPHAGE_DN	8	199	0.00977	2.87	164	POGZ ESCO1 TNFRSF25 MED28 HNRNPDL IL27RA STAT3 MAD2L1BP	0.0247139
102	c7.immunesigdb.v7.4	GSE7568_IL4_VS_IL4_AND_TGFB_TREATED_MACROPHAGE_24H_UP	7	167	0.0197	2.71	151	LEMD3 CHMP1B RGP1 CYTH1 GIMAP5 DDIT4 BTLA	0.0334737
102	c7.immunesigdb.v7.4	GSE7219_WT_VS_NIK_NFKB2_KO_DC_UP	8	185	0.00475	3.27	145	TNF ZFP36 DNAJB1 STAT3 GLRX FTH1 GADD45B CASP3	0.0162383
102	c7.immunesigdb.v7.4	GSE7219_UNSTIM_VS_LPS_AND_ANTI_CD40_STIM_NIK_NFKB2_KO_DC_UP	6	178	0.0324	2.64	132	CCND3 TPM4 CYTH1 TNFAIP8L2 IL27RA BTLA	0.0432908
102	c7.immunesigdb.v7.4	GSE7219_UNSTIM_VS_LPS_AND_ANTI_CD40_STIM_NIK_NFKB2_KO_DC_DN	8	190	0.00337	3.48	137	GLRX STAT3 ZFP36 GADD45B DNAJB1 FTH1 TNF DEDD2	0.0135653
102	c7.immunesigdb.v7.4	GSE14415_INDUCED_TREG_VS_TCONV_DN	7	164	0.00687	3.37	123	GIMAP5 MYLIP TSC22D3 ZNF101 TRIM13 CHMP1B IL27RA	0.0202283
102	c7.immunesigdb.v7.4	GSE14415_NATURAL_TREG_VS_TCONV_UP	7	157	0.00434	3.69	113	TSC22D3 MYLIP ZNF101 GIMAP5 CHMP1B HNRNPDL TXNIP	0.0154407
102	c7.immunesigdb.v7.4	GSE13547_WT_VS_ZFX_KO_BCELL_UP	6	162	0.0129	3.3	107	CCL5 IGHM CHIC2 LAX1 S100A9 GOLGA4	0.0279324
102	c7.immunesigdb.v7.4	GSE15330_MEGAKARYOCYTE_ERYTHROID_VS_GRANULOCYTE_MONOCYTE_PROGENITOR_UP	8	178	0.00384	3.4	140	S100A9 S100A8 GIMAP1 FTH1 ID2 CCL5 IER2 SLA	0.0143661
102	c7.immunesigdb.v7.4	GSE15330_HSC_VS_GRANULOCYTE_MONOCYTE_PROGENITOR_IKAROS_KO_DN	6	200	0.0668	2.18	158	MYLIP SRSF6 TP53RK GLRX GNPAT PFN1	0.0703391
102	c7.immunesigdb.v7.4	GSE15330_WT_VS_IKAROS_KO_HSC_UP	7	200	0.0301	2.46	165	FAM53C RBM7 CYBC1 NCOR1 ARL4A SAMHD1 CHIC2	0.0419816
102	c7.immunesigdb.v7.4	GSE12198_LOW_IL2_STIM_NK_CELL_VS_HIGH_IL2_STIM_NK_CELL_UP	7	200	0.0336	2.4	169	MED28 TNF GADD45B LTB HNRNPDL CHIC2 TUSC2	0.04452
102	c7.immunesigdb.v7.4	GSE14908_ATOPIC_VS_NONATOPIC_PATIENT_HDM_STIM_CD4_TCELL_DN	6	200	0.0464	2.41	144	SRSF6 KBTBD7 PFN1 CHIC2 LTB MRPS31	0.0540484
102	c7.immunesigdb.v7.4	GSE15139_GMCSF_TREATED_VS_UNTREATED_NEUTROPHILS_UP	6	200	0.0546	2.31	150	DUSP1 MED28 CHIC2 GPSM2 RBM7 UBALD2	0.0600789
102	c7.immunesigdb.v7.4	GSE15271_CXCR4_POS_VS_NEG_GC_BCELL_DN	8	175	0.00172	3.91	123	CCL5 BIRC3 WDR45B TNFRSF25 KBTBD7 TRIM13 ID2 TXNIP	0.00901869
102	c7.immunesigdb.v7.4	GSE9960_GRAM_POS_VS_GRAM_NEG_AND_POS_SEPSIS_PBMC_DN	6	200	0.0113	3.4	104	WBP4 TRIM13 ID2 ATP1B3 WDR45B BIRC3	0.0262292
102	c7.immunesigdb.v7.4	GSE12392_CD8A_POS_VS_NEG_SPLEEN_IFNB_KO_DC_DN	10	200	0.000246	4.3	142	FOSB IER2 DDX5 DUSP1 SRSF5 SRSF6 CHMP1B ZFP36 FKBP3 KLF6	0.00279386
102	c7.immunesigdb.v7.4	GSE12392_IFNAR_KO_VS_IFNB_KO_CD8_NEG_SPLEEN_DC_UP	7	199	0.0155	2.85	144	BIRC3 CHMP1B CYTH1 WBP4 ID2 UBALD2 TSC22D3	0.0296928
102	c7.immunesigdb.v7.4	GSE19198_CTRL_VS_IL21_TREATED_TCELL_6H_UP	6	200	0.049	2.37	146	BIRC3 MYC GIMAP5 TNFRSF1A SULF2 FLI1	0.05565
102	c7.immunesigdb.v7.4	GSE18281_SUBCAPSULAR_VS_CENTRAL_CORTICAL_REGION_OF_THYMUS_DN	8	200	0.00456	3.3	144	MYC S100A9 NFKBIZ S100A8 KLF6 FTH1 TNF CCL5	0.0157617
102	c7.immunesigdb.v7.4	GSE18281_CORTICAL_VS_MEDULLARY_THYMOCYTE_UP	7	199	0.00849	3.23	128	SAMHD1 CCL5 TNF GLRX GADD45B CYBA KLF6	0.0226876
102	c7.immunesigdb.v7.4	GSE19923_WT_VS_E2A_KO_DP_THYMOCYTE_UP	6	200	0.00777	3.71	96	GADD45B DDIT4 TXNIP UBE2L3 NSD1 TNFRSF1A	0.0211185
102	c7.immunesigdb.v7.4	GSE19923_WT_VS_HEB_AND_E2A_KO_DP_THYMOCYTE_DN	10	200	0.00026	4.26	143	NFKBIZ IER2 ZFP36 TNF SRSF5 DUSP1 SLA DNAJB1 KLF6 MYC	0.00285103
102	c7.immunesigdb.v7.4	GSE19888_CTRL_VS_A3R_INHIBITOR_TREATED_MAST_CELL_DN	6	195	0.0652	2.2	157	FTH1 DUSP1 NSD1 LINC01560 TRA2A ZFP36	0.0693431
102	c7.immunesigdb.v7.4	GSE19888_ADENOSINE_A3R_INH_PRETREAT_AND_ACT_BY_A3R_VS_A3R_INH_AND_TCELL_MEMBRANES_ACT_MAST_CELL_UP	7	194	0.0284	2.49	163	DDX5 FTH1 LYZ DUSP1 ZFP36 NSD1 MED28	0.04028
102	c7.immunesigdb.v7.4	GSE21670_TGFB_VS_IL6_TREATED_STAT3_KO_CD4_TCELL_DN	7	200	0.0116	3.03	136	BTLA CYTH1 CCL5 TNFRSF1A MYLIP ZFP36 IL27RA	0.0265381
102	c7.immunesigdb.v7.4	GSE21670_UNTREATED_VS_IL6_TREATED_STAT3_KO_CD4_TCELL_DN	6	197	0.133	2.01	171	MYC ID2 ZNF101 STAT3 NFKBIZ WDR74	0.13342
102	c7.immunesigdb.v7.4	GSE21774_CD62L_POS_CD56_BRIGHT_VS_CD62L_NEG_CD56_DIM_NK_CELL_UP	6	200	0.00361	4.4	82	IGHM CD69 TNF TNFAIP8L2 BTLA CD28	0.0141726
102	c7.immunesigdb.v7.4	GSE21546_SAP1A_KO_VS_SAP1A_KO_AND_ELK1_KO_DP_THYMOCYTES_DN	6	199	0.0208	2.95	119	GIMAP1 IGKC CCND3 CYTH1 LTB GIMAP5	0.0342715
102	c7.immunesigdb.v7.4	GSE21360_SECONDARY_VS_QUATERNARY_MEMORY_CD8_TCELL_UP	9	182	4.8e-05	6	94	NFKBIZ DUSP1 ZFP36 GADD45B FTH1 TNF CD69 CCL5 S100A9	0.000820743
102	c7.immunesigdb.v7.4	GSE21360_SECONDARY_VS_QUATERNARY_MEMORY_CD8_TCELL_DN	6	164	0.0135	3.27	108	PTPN7 DDIT4 CCND3 STAT3 SLA GIMAP1	0.02862
102	c7.immunesigdb.v7.4	GSE21360_PRIMARY_VS_TERTIARY_MEMORY_CD8_TCELL_DN	8	199	0.00243	3.68	130	TNF CD69 ZFP36 GADD45B TNFRSF1A CCL5 TRA2A TSC22D3	0.01113
102	c7.immunesigdb.v7.4	GSE22140_HEALTHY_VS_ARTHRITIC_MOUSE_CD4_TCELL_UP	6	199	0.0451	2.43	143	S100A9 S100A8 HMGN1 IER2 TXNIP DUSP1	0.0531178
102	c7.immunesigdb.v7.4	GSE22140_GERMFREE_VS_SPF_MOUSE_CD4_TCELL_UP	7	199	0.0121	3	137	TNF KLF6 DDX5 ZFP36 TNFRSF1A GADD45B CD69	0.0272894
102	c7.immunesigdb.v7.4	GSE22196_HEALTHY_VS_OBESE_MOUSE_SKIN_GAMMADELTA_TCELL_DN	6	200	0.0464	2.41	144	S100A8 S100A9 DDIT4 ARL4A FOSB DUSP1	0.0540484
102	c7.immunesigdb.v7.4	GSE19401_NAIVE_VS_IMMUNIZED_MOUSE_PLN_FOLLICULAR_DC_UP	9	199	0.00144	3.65	148	DNAJB1 ZFP36 S100A9 S100A8 TNF TSC22D3 DDIT4 DUSP1 CD69	0.00842421
102	c7.immunesigdb.v7.4	GSE19401_UNSTIM_VS_RETINOIC_ACID_AND_PAM2CSK4_STIM_FOLLICULAR_DC_DN	6	199	0.0275	2.75	127	TNF GADD45B CCL5 SLA SRSF6 TRA2A	0.0400767
102	c7.immunesigdb.v7.4	GSE19401_UNSTIM_VS_RETINOIC_ACID_STIM_FOLLICULAR_DC_UP	8	200	0.00537	3.2	148	S100A9 S100A8 DUSP1 DDIT4 IER2 TXNIP LAGE3 FOSB	0.0175224
102	c7.immunesigdb.v7.4	GSE20754_WT_VS_TCF1_KO_MEMORY_CD8_TCELL_UP	8	200	0.00559	3.18	149	DUSP1 THAP6 BIRC3 SPRTN HNRNPDL BLOC1S4 GADD45B KLF6	0.0177762
102	c7.immunesigdb.v7.4	GSE23505_UNTREATED_VS_4DAY_IL6_IL1_IL23_TREATED_CD4_TCELL_DN	6	199	0.0248	2.82	124	LTB CD28 LPAR6 CYTH1 GIMAP1 TNFAIP8L2	0.037734
102	c7.immunesigdb.v7.4	GSE23925_DARK_ZONE_VS_NAIVE_BCELL_DN	13	200	4.52e-07	6.59	127	DNAJB1 NFKBID IER2 NFKBIZ FOSB ZFP36 SLA CD69 EIF1B CCND3 DUSP1 NOL12 TNF	7.1868e-05
102	c7.immunesigdb.v7.4	GSE23925_LIGHT_ZONE_VS_NAIVE_BCELL_UP	10	199	9.78e-05	4.85	127	FOSB TRIM13 CD28 NFKBID NFKBIZ SLA ZFP36 DUSP1 IER2 CD69	0.00135219
102	c7.immunesigdb.v7.4	GSE16385_UNTREATED_VS_12H_ROSIGLITAZONE_IFNG_TNF_TREATED_MACROPHAGE_UP	9	200	5.22e-05	5.93	95	DNAJB1 NFKBIZ NFKBID ZFP36 MAD2L1BP IER2 EIF1B TRIM13 CD69	0.000820743
102	c7.immunesigdb.v7.4	GSE16385_ROSIGLITAZONE_IFNG_TNF_VS_IL4_STIM_MACROPHAGE_UP	10	200	5.24e-05	5.26	118	NFKBID ZFP36 DUSP1 IER2 NFKBIZ CD69 DNAJB1 FOSB TM2D3 CD28	0.000820743
102	c7.immunesigdb.v7.4	GSE25123_CTRL_VS_ROSIGLITAZONE_STIM_MACROPHAGE_UP	6	199	0.129	2.06	167	DDIT4 PELO CHIC2 SAMHD1 TNFRSF1A CYTH1	0.131904
102	c7.immunesigdb.v7.4	GSE16385_UNTREATED_VS_12H_ROSIGLITAZONE_IL4_TREATED_MACROPHAGE_UP	6	200	0.13	2.05	168	WDR45B TSC22D3 CYTH1 PFN1 CHIC2 TP53RK	0.1325
102	c7.immunesigdb.v7.4	GSE16385_IFNG_TNF_VS_IL4_STIM_MACROPHAGE_ROSIGLITAZONE_TREATED_DN	6	199	0.132	2.02	170	CYBA SLA GLRX ARHGAP27 ATP1B3 SNAPC3	0.132835
102	c7.immunesigdb.v7.4	GSE16385_IFNG_TNF_VS_UNSTIM_MACROPHAGE_ROSIGLITAZONE_TREATED_DN	7	200	0.0416	2.29	177	CCL5 TNFRSF25 IL23A IL27RA MRPS31 KLRB1 CD28	0.0502996
102	c7.immunesigdb.v7.4	GSE17301_CTRL_VS_48H_IFNA2_STIM_CD8_TCELL_UP	7	199	0.0385	2.33	174	RBBP5 BIRC3 IL27RA TM2D3 IER2 ZNF14 CYBC1	0.048972
102	c7.immunesigdb.v7.4	GSE17301_CTRL_VS_48H_ACD3_ACD28_IFNA5_STIM_CD8_TCELL_DN	6	200	0.049	2.37	146	CASP3 TXNIP STOM LPAR6 SMC1A CYBC1	0.05565
102	c7.immunesigdb.v7.4	GSE24726_WT_VS_E2_2_KO_PDC_DAY4_POST_DELETION_UP	6	200	0.059	2.26	153	PELO DNAJB1 CYBA PFN1 BIRC3 CCND3	0.0642534
102	c7.immunesigdb.v7.4	GSE23502_BM_VS_COLON_TUMOR_MYELOID_DERIVED_SUPPRESSOR_CELL_DN	6	200	0.0314	2.66	131	LAX1 LPAR6 FLI1 BTLA RSRP1 TXNIP	0.0423102
102	c7.immunesigdb.v7.4	GSE19941_UNSTIM_VS_LPS_AND_IL10_STIM_IL10_KO_MACROPHAGE_UP	6	199	0.0103	3.48	102	TNFRSF1A MAP3K6 CHMP1B TNFRSF25 KLF6 OSBPL10	0.0252458
102	c7.immunesigdb.v7.4	GSE25146_UNSTIM_VS_HELIOBACTER_PYLORI_LPS_STIM_AGS_CELL_DN	6	165	0.0477	2.39	145	LAX1 CD69 FOSB MYC SRSF6 DDX5	0.0551585
102	c7.immunesigdb.v7.4	GSE25677_MPL_VS_R848_STIM_BCELL_DN	6	181	0.0518	2.34	148	SAMHD1 MYLIP BTLA FLI1 IER2 KLF6	0.0575958
102	c7.immunesigdb.v7.4	GSE26488_CTRL_VS_PEPTIDE_INJECTION_OT2_THYMOCYTE_DN	7	183	0.0135	2.93	140	SAMHD1 BTLA SMARCC2 CD69 FLI1 KLF6 CCND3	0.02862
102	c7.immunesigdb.v7.4	GSE26488_CTRL_VS_PEPTIDE_INJECTION_HDAC7_DELTAP_TG_OT2_THYMOCYTE_DN	7	200	0.014	2.91	141	LAGE3 MRPS31 IGHM ZFP36 DNAJB1 WDR45B FOSB	0.0292895
102	c7.immunesigdb.v7.4	GSE27241_CTRL_VS_DIGOXIN_TREATED_CD4_TCELL_IN_TH17_POLARIZING_CONDITIONS_DN	6	195	0.0518	2.34	148	SULF2 BTLA ID2 TPM4 TNF IL27RA	0.0575958
102	c7.immunesigdb.v7.4	GSE27241_CTRL_VS_DIGOXIN_TREATED_CD4_TCELL_IN_TH17_POLARIZING_CONDITIONS_UP	8	162	0.000884	4.37	111	BIRC3 NFKBIZ NFKBID TRA2A GADD45B BTLA CD69 IL27RA	0.00669314
102	c7.immunesigdb.v7.4	GSE21063_CTRL_VS_ANTI_IGM_STIM_BCELL_8H_UP	6	153	0.0023	4.85	75	BIRC3 ZFP36 BTLA NFKBIZ GADD45B TNFRSF25	0.0109164
102	c7.immunesigdb.v7.4	GSE21063_3H_VS_16H_ANTI_IGM_STIM_NFATC1_KOBCELL_DN	6	200	0.0414	2.48	140	TNFRSF25 SRP68 RBBP5 SLA SMC1A TNFRSF1A	0.0502489
102	c7.immunesigdb.v7.4	GSE23114_WT_VS_SLE2C1_MOUSE_SPLEEN_B1A_BCELL_DN	6	199	0.0208	2.95	119	TXNIP DNAJB1 TSC22D3 ZNF101 ACVR2B RGP1	0.0342715
102	c7.immunesigdb.v7.4	GSE26156_DOUBLE_POSITIVE_VS_CD4_SINGLE_POSITIVE_THYMOCYTE_UP	7	199	0.0276	2.51	162	CYTH1 SRSF6 HNRNPDL GADD45B TXNIP TSC22D3 LTB	0.0400767
102	c7.immunesigdb.v7.4	GSE28726_ACT_CD4_TCELL_VS_ACT_NKTCELL_DN	9	199	0.0048	3.01	177	CYTH1 DDX5 SRSF6 HNRNPDL FTH1 DNAJB1 ZNF101 TXNIP SRSF5	0.0162383
102	c7.immunesigdb.v7.4	GSE24574_BCL6_HIGH_VS_LOW_TFH_CD4_TCELL_UP	6	199	0.0532	2.32	149	CYTH1 SRSF6 TXNIP FTH1 LTB DDX5	0.0589463
102	c7.immunesigdb.v7.4	GSE24574_NAIVE_VS_TCONV_CD4_TCELL_UP	6	200	0.02	2.97	118	ACVR2B TXNIP DNAJB1 GADD45B DDIT4 ZNF101	0.0334737
102	c7.immunesigdb.v7.4	GSE28783_CTRL_ANTI_MIR_VS_UNTREATED_ATHEROSCLEROSIS_MACROPHAGE_UP	6	199	0.0186	3.03	116	EIF1B SMARCC2 MYC SLA CD69 SRSF6	0.03286
102	c7.immunesigdb.v7.4	GSE46468_LUNG_INNATE_LYMPHOID_CELL_VS_SPLEEN_CD4_TCELL_DN	6	199	0.134	2	172	EIF1B EIF5 RBM7 IL27RA ZFP36 TRA2B	0.134
102	c7.immunesigdb.v7.4	GSE23568_CTRL_VS_ID3_TRANSDUCED_CD8_TCELL_UP	7	200	0.0375	2.34	173	IGKC TERF2IP IL27RA CD28 DUSP1 IER2 IGHM	0.0480847
102	c7.immunesigdb.v7.4	GSE32164_ALTERNATIVELY_ACT_M2_VS_CMYC_INHIBITED_MACROPHAGE_UP	7	200	0.026	2.54	160	IGKC CYBA LTB ID2 CD28 IGHM CCL5	0.0391848
102	c7.immunesigdb.v7.4	GSE27859_MACROPHAGE_VS_CD11C_INT_F480_HI_MACROPHAGE_UP	7	175	0.0108	3.07	134	TRIM13 CD69 IL23A SLA RBM7 GADD45B TNF	0.02544
102	c7.immunesigdb.v7.4	GSE32986_CURDLAN_HIGHDOSE_VS_GMCSF_AND_CURDLAN_HIGHDOSE_STIM_DC_DN	8	200	0.00172	3.91	123	BIRC3 CD69 TNF GADD45B NFKBID NFKBIZ DUSP1 ZFP36	0.00901869
102	c7.immunesigdb.v7.4	GSE26343_UNSTIM_VS_LPS_STIM_NFAT5_KO_MACROPHAGE_DN	7	200	0.00718	3.34	124	NFKBIZ DUSP1 CD69 IER2 GADD45B RBM7 ZFP36	0.0205697
102	c7.immunesigdb.v7.4	GSE34392_ST2_KO_VS_WT_DAY8_LCMV_EFFECTOR_CD8_TCELL_DN	6	200	0.0129	3.3	107	GADD45B ID2 NFKBID NFKBIZ DUSP1 BIRC3	0.0279324
102	c7.immunesigdb.v7.4	GSE34156_NOD2_LIGAND_VS_TLR1_TLR2_LIGAND_6H_TREATED_MONOCYTE_UP	7	200	0.0161	2.83	145	TXNIP SAMHD1 RSRP1 DUSP1 PFN1 TSC22D3 ZFP36	0.0302947
102	c7.immunesigdb.v7.4	GSE36888_UNTREATED_VS_IL2_TREATED_STAT5_AB_KNOCKIN_TCELL_2H_UP	6	200	0.00943	3.55	100	FTH1 TRIM13 S100A9 NFKBIZ TNF DDIT4	0.0245798
102	c7.immunesigdb.v7.4	GSE36888_UNTREATED_VS_IL2_TREATED_TCELL_6H_UP	7	195	0.00245	4.12	102	DDIT4 CCND3 S100A8 SLA NFKBIZ S100A9 FTH1	0.01113
102	c7.immunesigdb.v7.4	GSE34515_CD16_POS_MONOCYTE_VS_DC_UP	6	200	0.127	2.09	165	CHIC2 KLF6 MIER1 HNRNPDL TRA2B SULF2	0.130699
102	c7.immunesigdb.v7.4	GSE36891_UNSTIM_VS_POLYIC_TLR3_STIM_PERITONEAL_MACROPHAGE_UP	6	149	0.000128	8.83	44	NFKBIZ IER2 FOSB ZFP36 APOLD1 PELO	0.001696
102	c7.immunesigdb.v7.4	GSE36891_POLYIC_TLR3_VS_PAM_TLR2_STIM_PERITONEAL_MACROPHAGE_UP	8	153	6.61e-06	9.42	56	IER2 FOSB ZFP36 DUSP1 NFKBIZ APOLD1 BIRC3 PELO	0.00022578
102	c7.immunesigdb.v7.4	GSE37605_TREG_VS_TCONV_NOD_FOXP3_FUSION_GFP_UP	8	150	2.34e-06	11	49	ZFP36 DUSP1 FOSB IER2 PELO PPP1R2 APOLD1 BIRC3	0.000106303
102	c7.immunesigdb.v7.4	GSE37605_TREG_VS_TCONV_NOD_FOXP3_FUSION_GFP_DN	6	170	0.0159	3.15	112	NFKBIZ CHMP1B EIF1B ZNF101 GADD45B RBM7	0.0302766
102	c7.immunesigdb.v7.4	GSE37605_C57BL6_VS_NOD_FOXP3_FUSION_GFP_TREG_DN	8	191	0.000538	4.74	103	MYC APOLD1 NFKBIZ ZFP36 IER2 FOSB MED28 DUSP1	0.00475233
102	c7.immunesigdb.v7.4	GSE37301_LYMPHOID_PRIMED_MPP_VS_COMMON_LYMPHOID_PROGENITOR_DN	6	200	0.0402	2.5	139	TRA2B GADD45B SAMHD1 CMTR2 MAP3K6 ATP1B3	0.0493575
102	c7.immunesigdb.v7.4	GSE37301_LYMPHOID_PRIMED_MPP_VS_GRAN_MONO_PROGENITOR_UP	6	200	0.0518	2.34	148	SRSF6 PPP1R2 MED28 BIRC3 MYC MYLIP	0.0575958
102	c7.immunesigdb.v7.4	GSE37301_HEMATOPOIETIC_STEM_CELL_VS_RAG2_KO_NK_CELL_DN	6	183	0.0285	2.73	128	CD69 CD28 FOSB KLF6 DNAJB1 DUSP1	0.04028
102	c7.immunesigdb.v7.4	GSE37301_MULTIPOTENT_PROGENITOR_VS_LYMPHOID_PRIMED_MPP_DN	8	181	0.000538	4.74	103	ID2 ZFP36 CCL5 NFKBIZ ARL4A SLA RNF43 FOSB	0.00475233
102	c7.immunesigdb.v7.4	GSE37301_CD4_TCELL_VS_GRANULOCYTE_MONOCYTE_PROGENITOR_DN	6	180	0.024	2.85	123	BTLA RNF43 LTB CCL5 LAX1 CD28	0.0368696
102	c7.immunesigdb.v7.4	GSE37301_PRO_BCELL_VS_GRANULOCYTE_MONOCYTE_PROGENITOR_UP	6	146	0.00407	4.29	84	FOSB DUSP1 ZFP36 GIMAP5 DNAJB1 GADD45B	0.0150495
102	c7.immunesigdb.v7.4	GSE37532_TREG_VS_TCONV_PPARG_KO_CD4_TCELL_FROM_LN_DN	7	199	0.0385	2.33	174	TM2D3 EIF5 WDR74 MED28 IER2 STAT3 CYBA	0.048972
102	c7.immunesigdb.v7.4	GSE37532_WT_VS_PPARG_KO_LN_TCONV_DN	6	185	0.0356	2.58	135	CCL5 TNFRSF1A ID2 TPM4 GLRX PTPN7	0.0463967
102	c7.immunesigdb.v7.4	GSE40274_CTRL_VS_FOXP3_AND_LEF1_TRANSDUCED_ACTIVATED_CD4_TCELL_UP	7	165	0.00119	4.72	90	S100A9 CCL5 NFKBIZ IER2 APOLD1 RNF43 NFKBID	0.00788375
102	c7.immunesigdb.v7.4	GSE40274_CTRL_VS_EOS_TRANSDUCED_ACTIVATED_CD4_TCELL_DN	6	150	0.0074	3.75	95	BTLA MYC LTB SRSF6 TNF TNFRSF25	0.0208248
102	c7.immunesigdb.v7.4	GSE40274_LEF1_VS_FOXP3_AND_LEF1_TRANSDUCED_ACTIVATED_CD4_TCELL_UP	6	200	0.0367	2.56	136	RNF43 SLA LTB MIER1 GLRX GADD45B	0.0472494
102	c7.immunesigdb.v7.4	GSE40274_XBP1_VS_FOXP3_AND_XBP1_TRANSDUCED_ACTIVATED_CD4_TCELL_UP	6	200	0.0668	2.18	158	GIMAP1 LTB FLI1 GLRX TSC22D3 SLA	0.0703391
102	c7.immunesigdb.v7.4	GSE40277_GATA1_AND_SATB1_TRANSDUCED_VS_CTRL_CD4_TCELL_UP	6	200	0.0367	2.56	136	SLA SPRTN RNF43 KBTBD7 LPAR6 ST6GALNAC6	0.0472494
102	c7.immunesigdb.v7.4	GSE40443_INDUCED_VS_TOTAL_TREG_DN	7	200	0.013	2.96	139	STAT3 TNFAIP8L2 TXNIP TSC22D3 IL27RA ATP1B3 MYC	0.0279324
102	c7.immunesigdb.v7.4	GSE40666_NAIVE_VS_EFFECTOR_CD8_TCELL_DN	6	200	0.0179	3.06	115	MYC ID2 RNF43 MYLIP LPAR6 IL27RA	0.0321593
102	c7.immunesigdb.v7.4	GSE40666_WT_VS_STAT1_KO_CD8_TCELL_WITH_IFNA_STIM_90MIN_UP	7	199	0.0145	2.89	142	SPRTN DEDD2 IGKC TXNIP TUSC2 TNFAIP8L2 LPAR6	0.0293848
102	c7.immunesigdb.v7.4	GSE40666_WT_VS_STAT4_KO_CD8_TCELL_WITH_IFNA_STIM_90MIN_UP	7	200	0.0223	2.63	155	TNFRSF25 TSC22D3 FLI1 GIMAP5 DEDD2 IGKC TXNIP	0.034933
102	c7.immunesigdb.v7.4	GSE39110_DAY3_VS_DAY6_POST_IMMUNIZATION_CD8_TCELL_WITH_IL2_TREATMENT_DN	7	199	0.0172	2.78	147	KLF6 MGAT4A TSC22D3 DDX5 IL27RA TXNIP ID2	0.0316162
102	c7.immunesigdb.v7.4	GSE11961_UNSTIM_VS_ANTI_IGM_AND_CD40_STIM_6H_FOLLICULAR_BCELL_DN	6	199	0.0266	2.77	126	ARL4A LTB IGHM SAMHD1 ZFP36 IGKC	0.0397127
102	c7.immunesigdb.v7.4	GSE39556_CD8A_DC_VS_NK_CELL_MOUSE_3H_POST_POLYIC_INJ_DN	7	199	0.014	2.91	141	CD69 ZFP36 LYZ TERF2IP TRIM13 CYTH1 PPP1R2	0.0292895
102	c7.immunesigdb.v7.4	GSE33292_WT_VS_TCF1_KO_DN3_THYMOCYTE_UP	6	199	0.02	2.97	118	CD69 SRSF5 ZFP36 CYTH1 SNAPC3 FLI1	0.0334737
102	c7.immunesigdb.v7.4	GSE24671_CTRL_VS_BAKIMULC_INFECTED_MOUSE_SPLENOCYTES_DN	6	170	0.00383	4.34	83	NFKBID GADD45B NFKBIZ CD69 DUSP1 KLF6	0.0143661
102	c7.immunesigdb.v7.4	GSE41867_DAY8_VS_DAY15_LCMV_CLONE13_EFFECTOR_CD8_TCELL_UP	7	200	0.0284	2.49	163	SRSF6 APOLD1 HNRNPDL TRA2A BLOC1S4 LEMD3 IL23A	0.04028
102	c7.immunesigdb.v7.4	GSE41867_NAIVE_VS_DAY6_LCMV_EFFECTOR_CD8_TCELL_UP	6	200	0.0518	2.34	148	IL27RA S100A8 LPAR6 SAMHD1 MED28 NFKBIZ	0.0575958
102	c7.immunesigdb.v7.4	GSE41867_DAY6_EFFECTOR_VS_DAY30_MEMORY_CD8_TCELL_LCMV_ARMSTRONG_DN	8	200	0.0112	2.79	168	FAM53C CD28 LEMD3 SRSF6 SRSF5 CYTH1 NSD1 NCOR1	0.0261882
102	c7.immunesigdb.v7.4	GSE41087_WT_VS_FOXP3_MUT_ANTI_CD3_CD28_STIM_CD4_TCELL_UP	6	195	0.0257	2.8	125	DUSP1 BIRC3 EIF5 C1orf56 TSC22D3 LYZ	0.0389171
102	c7.immunesigdb.v7.4	GSE42021_CD24HI_VS_CD24LOW_TCONV_THYMUS_DN	8	199	0.00437	3.32	143	STAT3 RBM7 GLRX KLF6 SAMHD1 CCL5 ZFP36 ZNF302	0.0154407
102	c7.immunesigdb.v7.4	GSE42021_TREG_PLN_VS_CD24HI_TREG_THYMUS_UP	11	200	2.58e-05	5.19	132	IER2 GADD45B NFKBIZ TRA2B BIRC3 DUSP1 EIF5 DDX5 MYC IL27RA TNF	0.000586029
102	c7.immunesigdb.v7.4	GSE42021_TREG_PLN_VS_CD24INT_TREG_THYMUS_UP	6	200	0.0414	2.48	140	TRA2B BIRC3 GADD45B IER2 NFKBIZ DDX5	0.0502489
102	c7.immunesigdb.v7.4	GSE42021_CD24HI_TREG_VS_CD24HI_TCONV_THYMUS_DN	8	200	0.00181	3.87	124	IER2 GADD45B NFKBIZ BIRC3 MYC DUSP1 DDX5 TRA2B	0.00928355
102	c7.immunesigdb.v7.4	GSE42021_TCONV_PLN_VS_TREG_PRECURSORS_THYMUS_DN	7	200	0.0104	3.1	133	TRA2B BIRC3 STAT3 NFKBIZ IER2 DUSP1 MYC	0.0252458
102	c7.immunesigdb.v7.4	GSE27434_WT_VS_DNMT1_KO_TREG_DN	11	200	3.65e-05	4.98	137	TRA2B BIRC3 IER2 NFKBIZ GADD45B MYC DUSP1 DDX5 EIF5 TNF ZFP36	0.000682765
102	c7.immunesigdb.v7.4	GSE43955_TH0_VS_TGFB_IL6_TH17_ACT_CD4_TCELL_52H_UP	9	200	0.000175	4.99	111	CASP3 NFKBIZ TRIM13 TNF SRP68 GLRX TXNIP DUSP1 RSRP1	0.00214038
102	c7.immunesigdb.v7.4	GSE43955_TH0_VS_TGFB_IL6_TH17_ACT_CD4_TCELL_20H_UP	7	200	0.00814	3.26	127	WDR74 TNF NFKBIZ GLRX IER2 SNAPC3 CCL5	0.0219366
102	c7.immunesigdb.v7.4	GSE43955_TH0_VS_TGFB_IL6_TH17_ACT_CD4_TCELL_20H_DN	6	200	0.0345	2.6	134	TNF TRIM13 RSRP1 TXNIP DUSP1 KLF6	0.0455228
102	c7.immunesigdb.v7.4	GSE43955_TH0_VS_TGFB_IL6_TH17_ACT_CD4_TCELL_30H_DN	6	200	0.0294	2.71	129	TXNIP TRIM13 RSRP1 DUSP1 TNF UBE2L3	0.0411859
102	c7.immunesigdb.v7.4	GSE43955_1H_VS_42H_ACT_CD4_TCELL_WITH_TGFB_IL6_UP	6	199	0.056	2.29	151	TRIM13 CCND3 RSRP1 UBALD2 IER2 EIF1B	0.0614069
102	c7.immunesigdb.v7.4	GSE43955_TH0_VS_TGFB_IL6_IL23_TH17_ACT_CD4_TCELL_60H_DN	9	200	0.00144	3.65	148	IER2 WDR74 CD28 ZFP36 RSRP1 TNFRSF1A TXNIP STAT3 FLI1	0.00842421
102	c7.immunesigdb.v7.4	GSE43863_NAIVE_VS_TFH_CD4_EFF_TCELL_D6_LCMV_DN	6	192	0.000853	5.98	62	GADD45B IGKC FOSB TNFRSF1A TNF CCL5	0.00669314
102	c7.immunesigdb.v7.4	GSE43863_DAY6_EFF_VS_DAY150_MEM_LY6C_INT_CXCR5POS_CD4_TCELL_DN	6	200	0.0518	2.34	148	FLI1 CYTH1 MYLIP LPAR6 TNFAIP8L2 CCND3	0.0575958
102	c7.immunesigdb.v7.4	GSE44649_WT_VS_MIR155_KO_NAIVE_CD8_TCELL_DN	6	200	0.0215	2.92	120	CCL5 ST6GALNAC6 CD69 STAT3 GADD45B LEMD3	0.034867
102	c7.immunesigdb.v7.4	GSE46606_UNSTIM_VS_CD40L_IL2_IL5_1DAY_STIMULATED_IRF4HIGH_SORTED_BCELL_DN	8	200	0.00308	3.53	135	LTB ZFP36 TNF DDX5 NFKBID NFKBIZ DUSP1 CCL5	0.0130091
102	c7.immunesigdb.v7.4	GSE46606_UNSTIM_VS_CD40L_IL2_IL5_3DAY_STIMULATED_IRF4MID_SORTED_BCELL_DN	6	200	0.0426	2.46	141	CASP3 ATP1B3 UBALD2 TRA2A BLOC1S4 CCL5	0.0513136
102	c7.immunesigdb.v7.4	GSE46606_IRF4MID_VS_WT_CD40L_IL2_IL5_DAY1_STIMULATED_BCELL_DN	7	199	0.00207	4.26	99	TNF NFKBIZ CD69 DUSP1 BIRC3 ATF7IP2 TRIM13	0.00997364
102	c7.immunesigdb.v7.4	GSE46606_UNSTIM_VS_CD40L_IL2_IL5_DAY3_STIMULATED_BCELL_UP	6	195	0.0152	3.18	111	GLRX NIFK-AS1 TXNIP LAX1 ZFP36 APOLD1	0.0296928
102	c7.immunesigdb.v7.4	GSE45739_NRAS_KO_VS_WT_UNSTIM_CD4_TCELL_UP	6	200	0.0546	2.31	150	MRPL41 TNFRSF25 KLF6 BLOC1S4 NFKBIZ TXLNG	0.0600789
102	c7.immunesigdb.v7.4	GSE45739_UNSTIM_VS_ACD3_ACD28_STIM_WT_CD4_TCELL_UP	6	200	0.049	2.37	146	TNFRSF25 ACVR2B BIRC3 LTB IL27RA C6orf120	0.05565
102	c7.immunesigdb.v7.4	GSE42088_UNINF_VS_LEISHMANIA_INF_DC_24H_UP	9	200	0.0029	3.27	164	TSC22D3 DUSP1 CD69 ZFP36 SRSF5 FLI1 FAM53C MYLIP SLA	0.0124622
102	c7.immunesigdb.v7.4	GSE42088_UNINF_VS_LEISHMANIA_INF_DC_2H_DN	10	200	0.000496	3.91	155	CD69 FOSB CHMP1B IER2 ZFP36 DUSP1 TSC22D3 TRA2A SRSF6 MYLIP	0.00463906
102	c7.immunesigdb.v7.4	GSE42088_UNINF_VS_LEISHMANIA_INF_DC_4H_DN	7	199	0.0203	2.69	152	DUSP1 TSC22D3 SRSF5 CD69 CHMP1B FOSB FAM53C	0.0337979
102	c7.immunesigdb.v7.4	GSE41176_WT_VS_TAK1_KO_ANTI_IGM_STIM_BCELL_3H_UP	7	198	0.00184	4.35	97	DUSP1 CD69 LTB FOSB NFKBID IER2 ZFP36	0.00928762
102	c7.immunesigdb.v7.4	GSE41176_WT_VS_TAK1_KO_ANTI_IGM_STIM_BCELL_6H_UP	9	200	0.000229	4.8	115	POGZ DUSP1 ZFP36 CD69 RBM7 ESCO1 FLI1 KBTBD7 IER2	0.00269711
102	c7.immunesigdb.v7.4	GSE45365_HEALTHY_VS_MCMV_INFECTION_CD8A_DC_DN	7	200	0.0125	2.98	138	S100A9 GLRX CD69 ZFP36 POGZ CHIC2 RBM7	0.0276042
102	c7.immunesigdb.v7.4	GSE45365_HEALTHY_VS_MCMV_INFECTION_CD11B_DC_UP	6	188	0.0275	2.75	127	TXNIP CYTH1 SMARCC2 ZNF430 COX19 ZNF91	0.0400767
102	c7.immunesigdb.v7.4	GSE45365_CD8A_DC_VS_CD11B_DC_IFNAR_KO_MCMV_INFECTION_UP	6	197	0.00987	3.51	101	KLRB1 DDIT4 NIFK-AS1 ID2 MYLIP COPA	0.0247139
102	c7.immunesigdb.v7.4	GSE45365_NK_CELL_VS_CD11B_DC_DN	8	199	0.000994	4.28	113	ZFP36 NFKBID STOM S100A9 BIRC3 S100A8 NFKBIZ DUSP1	0.00702427
102	c7.immunesigdb.v7.4	GSE45365_NK_CELL_VS_BCELL_UP	8	198	0.00456	3.3	144	CHIC2 DUSP1 ZFP36 IER2 BIRC3 NFKBID S100A8 FOSB	0.0157617
102	h.all.v7.4	HALLMARK_TNFA_SIGNALING_VIA_NFKB	13	200	6.59e-08	7.93	108	KLF6 BIRC3 ZFP36 DUSP1 TNF IER2 MYC ID2 CD69 CCL5 GADD45B FOSB IL23A	3.954e-07
102	h.all.v7.4	HALLMARK_APOPTOSIS	6	161	0.0124	3.34	106	CASP3 BIRC3 TNF GADD45B CD69 TXNIP	0.0186
102	h.all.v7.4	HALLMARK_INTERFERON_GAMMA_RESPONSE	7	200	0.0203	2.69	152	SAMHD1 CCL5 TXNIP CD69 STAT3 ARL4A CASP3	0.02436
102	h.all.v7.4	HALLMARK_UV_RESPONSE_UP	6	158	0.00857	3.63	98	CASP3 CCND3 PPP1R2 FOSB DNAJB1 EIF5	0.01714
102	h.all.v7.4	HALLMARK_IL2_STAT5_SIGNALING	8	199	0.0019	3.84	125	GADD45B MYC NFKBIZ KLF6 ARL4A CASP3 LTB CCND3	0.0057
102	h.all.v7.4	HALLMARK_ALLOGRAFT_REJECTION	6	200	0.0266	2.77	126	CD28 TNF LTB CCL5 CCND3 IL27RA	0.0266
103	c2.cp.kegg.v7.4	KEGG_RIBOSOME	6	88	0.00194	5.01	85	RPL5 RPS12 RPSA RPL11 RPL9 RPL13A	0.00258667
103	c2.cp.kegg.v7.4	KEGG_SPLICEOSOME	6	127	0.0122	3.34	124	HSPA1B DDX5 SRSF6 TRA2B PUF60 SRSF5	0.0122
103	c2.cp.kegg.v7.4	KEGG_MAPK_SIGNALING_PATHWAY	10	267	0.000143	4.61	156	JUND GADD45B MAP3K1 MYC DUSP1 PPP3R1 TNF PTPN7 HSPA1B TNFRSF1A	0.000572
103	c2.cp.kegg.v7.4	KEGG_CELL_CYCLE	7	125	0.00056	5.4	93	GADD45B MYC YWHAE CCND3 SMAD2 YWHAQ E2F3	0.00112
103	c3.tft.v7.4	FOXE1_TARGET_GENES	17	728	0.00174	2.48	486	TTC19 GADD45B EIF5 YWHAE RPS12 STAT1 ID3 RPL5 RPL11 NXF1 RPL9 DDIT4 LAMP1 HSPA1B THUMPD3-AS1 PPP3R1 HBB	0.01334
103	c3.tft.v7.4	PGM3_TARGET_GENES	6	269	0.134	2	202	CIRBP GADD45B EIF5 DNAJB1 DDIT4 UBALD2	0.134
103	c3.tft.v7.4	SNAI1_TARGET_GENES	10	509	0.0279	2.24	306	CIRBP LSR DDX5 FOXP1 RPL5 PIM1 DEDD2 SCAND1 MT-ND5 GABPB1-AS1	0.0394286
103	c3.tft.v7.4	HAND1_TARGET_GENES	8	481	0.067	2.05	264	STAT1 TNFAIP3 DUSP1 RBMS1 ST6GALNAC6 RNF187 SIAH2 LAMP1	0.069
103	c3.tft.v7.4	PSMB5_TARGET_GENES	16	307	4.16e-08	6.31	193	TMSB10 CIRBP DDX5 RPS12 RSRP1 DUSP1 SRSF6 RPL13A UBC NXF1 RPSA DDIT4 JUNB HSPA1B THUMPD3-AS1 CSKMT	1.4352e-06
103	c3.tft.v7.4	GTF2A2_TARGET_GENES	23	522	1.59e-09	5.32	336	CIRBP GADD45B EIF5 RPS12 DUSP1 FOSB JUND MYC PTPN7 NXF1 RPSA JUNB LBH CSKMT TMSB10 KLF6 DDX5 SRSF6 DNAJB1 RPL11 UBC ATF7IP2 HSPA1B	1.0971e-07
103	c3.tft.v7.4	CHAF1B_TARGET_GENES	23	981	0.000206	2.53	659	KLF6 CIRBP GADD45B FAM118A DDX5 RPS12 STAT1 TNFAIP3 RPL5 JUND DNAJB1 MYC RPL13A ST6GALNAC6 NXF1 STT3B RNF187 DDIT4 JUNB ZNF101 CSKMT DUSP1 TAGLN2	0.004738
103	c3.tft.v7.4	NCOA4_TARGET_GENES	18	833	0.00964	2.05	613	KLF6 CIRBP GADD45B RPS12 FOXP1 STAT1 SRSF6 JUND CHST12 TRA2B UBC NXF1 JUNB PUF60 SIAH2 LAMP1 CSKMT HBB	0.0238296
103	c3.tft.v7.4	NCOA6_TARGET_GENES	10	354	0.00405	2.89	241	EIF5 LSR JUND ESCO1 UBC RPL9 PRMT9 RBM7 MAP3K1 FOSB	0.01794
103	c3.tft.v7.4	ZNF318_TARGET_GENES	10	495	0.0353	2.09	327	GADD45B E2F3 STAT1 RPL5 FOSB TRA2B UBC TAGLN2 ANKRD11 IRF2BP2	0.0434946
103	c3.tft.v7.4	CDC73_TARGET_GENES	11	517	0.0262	2.1	359	CIRBP PFDN4 EBPL C1orf56 EXOSC6 NXF1 TPM4 RPSA SCAND1 CSKMT PITPNA-AS1	0.0393
103	c3.tft.v7.4	TSHZ1_TARGET_GENES	6	191	0.00725	3.76	111	RNF43 PIM1 UBC TAGLN2 RNF139 LAMP1	0.02001
103	c3.tft.v7.4	NKX2_3_TARGET_GENES	11	539	0.028	2.07	364	KLF6 RBM7 EIF5 LSR RNF43 NAT9 CCND3 PIM1 KLRG1 THUMPD3-AS1 CSKMT	0.0394286
103	c3.tft.v7.4	SETD7_TARGET_GENES	21	991	0.00148	2.27	660	TTC19 CIRBP EIF5 LSR RSRP1 RPL5 SRSF6 BHLHE40 RPL13A UBC NXF1 NSD1 TPM4 DDIT4 EPM2AIP1 MTA1 THUMPD3-AS1 CSKMT EXOSC6 PITPNA-AS1 GABPB1-AS1	0.01334
103	c3.tft.v7.4	AUTS2_TARGET_GENES	10	451	0.0271	2.26	303	RNF43 YWHAE ID3 RPL5 HNRNPDL DONSON RPL9 DDIT4 CMTR2 LINC00649	0.0394286
103	c3.tft.v7.4	ZNF597_TARGET_GENES	18	877	0.00162	2.39	534	BIRC3 TMSB10 SRSF5 STAT1 CD58 TNFAIP3 TNFSF14 CCR7 BHLHE40 RPL11 UBC KBTBD6 NFKBID APOLD1 UBALD2 TRIM13 GABPB1-AS1 TNF	0.01334
103	c3.tft.v7.4	ZNF512_TARGET_GENES	7	441	0.0513	2.17	218	E2F3 TNFAIP3 LAX1 SLA C4orf3 PRMT9 LAMP1	0.0544569
103	c3.tft.v7.4	ZFP3_TARGET_GENES	6	355	0.129	2.05	197	TTC19 CIRBP DDX5 CHST12 ESCO1 TPM4	0.130897
103	c3.tft.v7.4	PRDM4_TARGET_GENES	9	456	0.0208	2.33	264	PIM2 FOXP1 STAT1 BHLHE40 UBC TAGLN2 RPSA LAMP1 SULF2	0.0326182
103	c3.tft.v7.4	CMYB_01	6	255	0.0556	2.29	177	BHLHE40 MIER1 STT3B JUND DNAJB1 E2F3	0.0581273
103	c3.tft.v7.4	ATF_01	6	267	0.038	2.53	161	TRA2B FOSB LINC00649 DUSP1 JUND TPM4	0.0452069
103	c3.tft.v7.4	P300_01	7	256	0.00561	3.5	139	JUNB DDIT4 JUND FOXP1 E2F3 TSC22D3 TNFRSF1A	0.0187737
103	c3.tft.v7.4	NFKAPPAB65_01	7	241	0.00373	3.79	129	RNF43 GADD45B BIRC3 YWHAQ RBMS1 NFKBID E2F3	0.01794
103	c3.tft.v7.4	CREL_01	7	257	0.00653	3.4	143	RNF43 GADD45B BIRC3 YWHAQ RBMS1 NFKBID E2F3	0.0187737
103	c3.tft.v7.4	IK1_01	8	282	0.00141	4.03	140	RNF43 DDX5 GADD45B NSD1 POLR2B RBMS1 FOXP1 APOLD1	0.01334
103	c3.tft.v7.4	CEBPB_01	6	267	0.0151	3.18	130	PIM1 ANKRD11 DUSP1 TNFSF14 FOXP1 TNF	0.0254122
103	c3.tft.v7.4	HSF2_01	6	259	0.0136	3.26	127	HSPA1B DUSP1 EIF5 DNAJB1 NFKBID E2F3	0.0244154
103	c3.tft.v7.4	CEBP_01	8	277	0.000751	4.48	127	S100A9 SRSF6 RNF43 FOSB RBMS1 FOXP1 TSC22D3 TNF	0.0129547
103	c3.tft.v7.4	OCT1_06	6	268	0.00609	3.91	107	SRSF6 PIM2 NSD1 FOXP1 E2F3 SULF2	0.0187737
103	c3.tft.v7.4	CREB_Q2	7	269	0.0129	2.96	163	TAGLN2 FOSB GADD45B DUSP1 NFKBID TSC22D3 TPM4	0.0244154
103	c3.tft.v7.4	EGR1_01	6	269	0.0462	2.41	169	TRA2B DDX5 HNRNPDL YWHAE PTPN7 TPM4	0.052259
103	c3.tft.v7.4	WHN_B	6	261	0.0244	2.83	145	BHLHE40 RNF43 DDX5 STT3B JUNB TSC22D3	0.0374133
103	c3.tft.v7.4	ETS1_B	6	268	0.0496	2.36	172	JUNB FOXP1 E2F3 APOLD1 TSC22D3 UBALD2	0.053475
103	c3.tft.v7.4	OCT1_B	6	269	0.0029	4.6	92	PIM2 JUND FOXP1 E2F3 TSC22D3 ID3	0.016675
103	c3.tft.v7.4	CTGCAGY_UNKNOWN	11	779	0.049	2	375	NXF1 YWHAE FOXP1 TSC22D3 BHLHE40 NSD1 JUNB PIM1 MIER1 HNRNPDL TTC19	0.053475
103	c3.tft.v7.4	ATF4_Q2	6	260	0.0351	2.59	158	FOSB DUSP1 CIRBP NFKBID TSC22D3 TPM4	0.0434946
103	c3.tft.v7.4	CEBPDELTA_Q6	7	247	0.00195	4.29	115	S100A9 BTLA ANKRD11 FOSB NSD1 FOXP1 UBALD2	0.013455
103	c3.tft.v7.4	GCM_Q2	6	245	0.0105	3.46	120	ANKRD11 LINC00649 RBMS1 NFKBID E2F3 APOLD1	0.0244154
103	c3.tft.v7.4	AP3_Q6	7	251	0.000972	4.88	102	SRSF6 ESCO1 NXF1 NSD1 PRMT9 JUND DPF2	0.01334
103	c3.tft.v7.4	ATF1_Q6	6	237	0.00967	3.52	118	SRSF6 FOSB JUND FOXP1 TSC22D3 TPM4	0.0238296
103	c3.tft.v7.4	TFIIA_Q6	6	256	0.0167	3.1	133	DDX5 FOSB BIRC3 EIF5 TSC22D3 ID3	0.0274357
103	c3.tft.v7.4	AML_Q6	7	269	0.00539	3.53	138	RNF43 LINC00649 DUSP1 PTPN7 SLA TSC22D3 UBALD2	0.0187737
103	c3.tft.v7.4	ETS_Q4	8	252	0.00825	2.96	187	MGAT4A MAP7D1 JUNB FXYD5 FOXP1 NFKBID E2F3 LSR	0.0218942
103	c3.tft.v7.4	OCT_Q6	6	267	0.00397	4.3	98	PIM2 LINC00649 JUND FOXP1 E2F3 TSC22D3	0.01794
103	c3.tft.v7.4	CREB_Q2_01	7	226	0.00629	3.42	142	TRA2B FOSB DUSP1 JUND NFKBID TSC22D3 TPM4	0.0187737
103	c3.tft.v7.4	OCT1_Q5_01	6	275	0.0046	4.16	101	PIM2 LINC00649 JUND FOXP1 E2F3 TSC22D3	0.0186706
103	c3.tft.v7.4	NFAT_Q4_01	7	267	0.00629	3.42	142	BHLHE40 FOXP1 NFKBID E2F3 SLA DPF2 ID3	0.0187737
103	c3.tft.v7.4	SMTTTTGT_UNKNOWN	9	407	0.00651	2.86	218	TMED9 TRA2B SRSF5 CCR7 RNF43 DDX5 YWHAE YWHAQ FOXP1	0.0187737
103	c3.tft.v7.4	TGGNNNNNNKCCAR_UNKNOWN	7	436	0.0302	2.46	194	BHLHE40 MGAT4A AQP3 RNF43 LINC00649 MT-ND5 TTC19	0.0408588
103	c3.tft.v7.4	YGCGYRCGC_UNKNOWN	8	326	0.0326	2.26	241	PUF60 SRSF6 PIM2 ESCO1 HNRNPDL POLR2B YWHAE ID3	0.0432577
103	c3.tft.v7.4	TGTTTGY_HNF3_Q6	12	748	0.00416	2.59	323	FOSB NSD1 DUSP1 KLF6 JUNB SRSF6 TAGLN2 GADD45B LINC00649 FOXP1 TSC22D3 UBALD2	0.01794
103	c3.tft.v7.4	YTATTTTNR_MEF2_02	10	715	0.0293	2.2	311	BHLHE40 PCNX1 FOSB TMSB10 JUNB E2F3 RNF43 GADD45B FOXP1 UBALD2	0.040434
103	c3.tft.v7.4	RGAGGAARY_PU1_Q6	10	515	0.0138	2.38	289	TNFSF14 E2F3 ID3 CCR7 TYROBP MIER1 YWHAQ PTPN7 TNF UBALD2	0.0244154
103	c3.tft.v7.4	TATAAA_TATA_01	15	1317	0.012	2.14	488	ID3 DDX5 LINC00649 RBMS1 FOXP1 TSC22D3 TNF MYC JUNB APOLD1 S100A9 AQP3 SRSF6 RNF43 BLOC1S4	0.0244154
103	c3.tft.v7.4	E2F_02	7	238	0.0133	2.94	164	PIM1 KBTBD6 TRA2B MYC STT3B E2F3 ID3	0.0244154
103	c3.tft.v7.4	E2F_Q4	6	238	0.043	2.45	166	PIM1 KBTBD6 TRA2B STT3B E2F3 ID3	0.04945
103	c3.tft.v7.4	E2F_Q6	6	236	0.0389	2.52	162	PIM1 KBTBD6 TRA2B STT3B E2F3 ID3	0.0454932
103	c3.tft.v7.4	E2F1_Q6	7	236	0.0137	2.92	165	PIM1 KBTBD6 TRA2B MYC STT3B E2F3 ID3	0.0244154
103	c3.tft.v7.4	E2F_03	6	249	0.0474	2.39	170	PUF60 PIM1 MYC STT3B E2F3 ID3	0.0527516
103	c3.tft.v7.4	E2F1DP1_01	7	238	0.0129	2.96	163	PIM1 KBTBD6 TRA2B MYC STT3B E2F3 ID3	0.0244154
103	c3.tft.v7.4	E2F1DP2_01	7	238	0.0129	2.96	163	PIM1 KBTBD6 TRA2B MYC STT3B E2F3 ID3	0.0244154
103	c3.tft.v7.4	E2F4DP1_01	7	242	0.0142	2.9	166	PIM1 KBTBD6 TRA2B MYC STT3B E2F3 ID3	0.024495
103	c3.tft.v7.4	E2F4DP2_01	7	238	0.0129	2.96	163	PIM1 KBTBD6 TRA2B MYC STT3B E2F3 ID3	0.0244154
103	c3.tft.v7.4	E2F_Q3_01	6	236	0.038	2.53	161	PIM1 MYC YWHAQ STT3B E2F3 ID3	0.0452069
103	c3.tft.v7.4	E2F_Q6_01	6	242	0.0342	2.6	157	PUF60 MYC YWHAQ STT3B E2F3 ID3	0.0434946
103	c3.tft.v7.4	E2F1_Q3_01	7	250	0.0125	2.98	162	PUF60 MYC YWHAQ EIF5 JUNB UBALD2 ID3	0.0244154
103	c3.tft.v7.4	E2F1_Q4_01	6	229	0.0351	2.59	158	PIM1 MYC YWHAQ STT3B E2F3 ID3	0.0434946
103	c3.tft.v7.4	E2F1_Q6_01	7	243	0.0179	2.76	174	KBTBD6 MYC GADD45B STT3B E2F3 TNF ID3	0.0287233
103	c3.tft.v7.4	SGCGSSAAA_E2F1DP2_01	7	170	0.00226	4.17	118	PIM1 KBTBD6 TRA2B E2F3 MYC ID3 STT3B	0.0141764
103	c5.go.bp.v7.4	GOBP_NEGATIVE_REGULATION_OF_TRANSCRIPTION_BY_RNA_POLYMERASE_II	18	872	0.00125	2.47	517	DDX5 FOSB FOXP1 DNAJB1 ID3 IRF2BP2 SMAD2 MYC MIER1 DPF2 NSD1 STAT1 TNF UBC BHLHE40 URI1 CCND3 MTA1	0.00749636
103	c5.go.bp.v7.4	GOBP_NUCLEAR_TRANSCRIBED_MRNA_CATABOLIC_PROCESS_NONSENSE_MEDIATED_DECAY	6	120	0.0093	3.55	117	RPL13A RPSA RPL5 RPL9 RPL11 RPS12	0.0174727
103	c5.go.bp.v7.4	GOBP_RESPONSE_TO_REACTIVE_OXYGEN_SPECIES	7	224	0.00342	3.86	127	CCR7 DUSP1 HBA2 HBB MT-ND5 TRA2B TNFAIP3	0.0108738
103	c5.go.bp.v7.4	GOBP_NUCLEAR_TRANSCRIBED_MRNA_CATABOLIC_PROCESS	8	208	0.0108	2.81	196	EXOSC6 DDX5 RPL13A RPSA RPL5 RPL9 RPL11 RPS12	0.0194087
103	c5.go.bp.v7.4	GOBP_OSSIFICATION	6	399	0.0361	2.57	159	DDX5 ID3 JUNB JUND TNF TPM4	0.0403279
103	c5.go.bp.v7.4	GOBP_OSTEOBLAST_DIFFERENTIATION	6	222	0.0029	4.6	92	DDX5 ID3 JUNB JUND TNF TPM4	0.00998889
103	c5.go.bp.v7.4	GOBP_CELL_ACTIVATION	25	1461	0.00183	2.12	847	EXOSC6 CCR7 KLF6 BTLA AIF1 FOXP1 HBB HLA-DRA HSPA1B IGKC IGLC3 IRF2BP2 LAMP1 LAX1 BLOC1S4 S100A9 TNF TNFAIP3 TYROBP TNFAIP8L2 APOLD1 NFKBID TNFSF14 CCND3 CD58	0.00806
103	c5.go.bp.v7.4	GOBP_POSITIVE_REGULATION_OF_CYTOKINE_PRODUCTION	8	437	0.059	2.17	250	CCR7 AIF1 HSPA1B SULF2 STAT1 TNF TYROBP CD58	0.063069
103	c5.go.bp.v7.4	GOBP_PATTERN_RECOGNITION_RECEPTOR_SIGNALING_PATHWAY	6	208	0.0184	3.03	136	BIRC3 HSPA1B MAP3K1 S100A9 TNFAIP3 UBC	0.0274892
103	c5.go.bp.v7.4	GOBP_RESPONSE_TO_MOLECULE_OF_BACTERIAL_ORIGIN	6	346	0.0267	2.77	148	CCR7 FOXP1 JUND S100A9 TNF TNFAIP3	0.0330257
103	c5.go.bp.v7.4	GOBP_ADAPTIVE_IMMUNE_RESPONSE	9	693	0.0231	2.29	269	EXOSC6 BTLA HLA-DRA IGKC IGLC3 LAX1 TNF TNFAIP3 NFKBID	0.0308
103	c5.go.bp.v7.4	GOBP_LYMPHOCYTE_MEDIATED_IMMUNITY	6	351	0.0351	2.59	158	EXOSC6 HLA-DRA IGKC IGLC3 LAMP1 TNF	0.0395673
103	c5.go.bp.v7.4	GOBP_ADAPTIVE_IMMUNE_RESPONSE_BASED_ON_SOMATIC_RECOMBINATION_OF_IMMUNE_RECEPTORS_BUILT_FROM_IMMUNOGLOBULIN_SUPERFAMILY_DOMAINS	7	358	0.015	2.86	168	EXOSC6 HLA-DRA IGKC IGLC3 TNF TNFAIP3 NFKBID	0.0235443
103	c5.go.bp.v7.4	GOBP_LEUKOCYTE_DIFFERENTIATION	10	525	0.0276	2.25	305	CCR7 KLF6 FOXP1 HLA-DRA IRF2BP2 JUNB MYC TNF TYROBP NFKBID	0.0332272
103	c5.go.bp.v7.4	GOBP_MYELOID_LEUKOCYTE_DIFFERENTIATION	6	204	0.00556	3.99	105	CCR7 FOXP1 JUNB MYC TNF TYROBP	0.0140702
103	c5.go.bp.v7.4	GOBP_REGULATION_OF_IMMUNE_SYSTEM_PROCESS	25	1593	0.00103	2.17	830	EXOSC6 CCR7 BTLA TSC22D3 DUSP1 AIF1 FOXP1 HLA-DRA BIRC3 HSPA1B IGKC IGLC3 AQP3 LAMP1 MAP3K1 MYC LAX1 PPP3R1 STAT1 TNF TNFAIP3 TYROBP TNFAIP8L2 NFKBID TNFSF14	0.00672211
103	c5.go.bp.v7.4	GOBP_NEGATIVE_REGULATION_OF_IMMUNE_SYSTEM_PROCESS	8	403	0.0158	2.61	210	TSC22D3 DUSP1 MYC LAX1 TNF TNFAIP3 TYROBP TNFAIP8L2	0.02449
103	c5.go.bp.v7.4	GOBP_REGULATION_OF_IMMUNE_EFFECTOR_PROCESS	10	464	0.00248	3.11	225	EXOSC6 HLA-DRA IGKC IGLC3 LAMP1 STAT1 TNF TNFAIP3 TYROBP NFKBID	0.00904471
103	c5.go.bp.v7.4	GOBP_POSITIVE_REGULATION_OF_IMMUNE_EFFECTOR_PROCESS	6	219	0.0117	3.37	123	EXOSC6 HLA-DRA LAMP1 TNF TYROBP NFKBID	0.02015
103	c5.go.bp.v7.4	GOBP_IMMUNE_RESPONSE_REGULATING_SIGNALING_PATHWAY	11	510	0.00502	2.65	289	CCR7 BTLA FOXP1 HLA-DRA IGKC IGLC3 MAP3K1 LAX1 PPP3R1 TYROBP NFKBID	0.0138247
103	c5.go.bp.v7.4	GOBP_RNA_CATABOLIC_PROCESS	13	414	0.00404	2.49	364	RBM7 CIRBP EXOSC6 DEDD2 DDX5 RPL13A HSPA1B RPSA RPL5 RPL9 RPL11 RPS12 UBC	0.0119867
103	c5.go.bp.v7.4	GOBP_TRANSLATIONAL_INITIATION	8	193	0.00661	3.08	180	EIF5 RPL13A RPSA RPL5 RPL9 RPL11 RPS12 TNF	0.0157623
103	c5.go.bp.v7.4	GOBP_PROTEIN_TARGETING_TO_MEMBRANE	7	208	0.015	2.86	168	RPL13A RPSA RPL5 RPL9 RPL11 RPS12 SRP19	0.0235443
103	c5.go.bp.v7.4	GOBP_COTRANSLATIONAL_PROTEIN_TARGETING_TO_MEMBRANE	7	107	0.000814	5.04	99	RPL13A RPSA RPL5 RPL9 RPL11 RPS12 SRP19	0.00658578
103	c5.go.bp.v7.4	GOBP_APOPTOTIC_PROCESS	36	1931	1.37e-05	2.46	1116	YWHAQ PIM2 CCR7 DEDD2 DDX5 DHODH TSC22D3 DUSP1 E2F3 PUF60 FOXP1 GZMA BIRC3 HSPA1B ID3 MYC GADD45B PIM1 DDIT4 PPP3R1 DPF2 RPL11 S100A9 SRSF6 SIAH2 STAT1 TNF TNFAIP3 TNFRSF1A TYROBP UBC YWHAE TNFAIP8L2 ARMC10 URI1 TNFSF14	0.0008494
103	c5.go.bp.v7.4	GOBP_DEFENSE_RESPONSE	24	1790	0.00165	2.12	812	TRIM13 KLRG1 CCR7 RNF187 AIF1 RPL13A FOXP1 HLA-DRA BIRC3 IGKC IGLC3 LAMP1 DDIT4 S100A9 SLA STAT1 TNF TNFAIP3 TNFRSF1A TYROBP TNFAIP8L2 TRIM56 NFKBID CD58	0.00786923
103	c5.go.bp.v7.4	GOBP_INFLAMMATORY_RESPONSE	11	773	0.00875	2.44	312	KLRG1 CCR7 AIF1 FOXP1 BIRC3 S100A9 TNF TNFAIP3 TNFRSF1A TNFAIP8L2 NFKBID	0.0169531
103	c5.go.bp.v7.4	GOBP_RESPONSE_TO_OXIDATIVE_STRESS	9	444	0.0217	2.31	266	CCR7 DUSP1 AIF1 HBA2 HBB HSPA1B MT-ND5 TRA2B TNFAIP3	0.0302337
103	c5.go.bp.v7.4	GOBP_LEUKOCYTE_CELL_CELL_ADHESION	10	366	0.00184	3.25	216	CCR7 BTLA AIF1 HLA-DRA LAX1 S100A9 TNF TNFAIP8L2 NFKBID TNFSF14	0.00806
103	c5.go.bp.v7.4	GOBP_I_KAPPAB_KINASE_NF_KAPPAB_SIGNALING	10	282	0.000955	3.56	198	TRIM13 PIM2 CCR7 BIRC3 MIER1 STAT1 TNF TNFAIP3 TNFRSF1A UBC	0.00658578
103	c5.go.bp.v7.4	GOBP_JNK_CASCADE	6	189	0.00967	3.52	118	SH2D3A CCR7 MDFIC GADD45B TNF UBC	0.0178967
103	c5.go.bp.v7.4	GOBP_NEGATIVE_REGULATION_OF_CELL_POPULATION_PROLIFERATION	11	752	0.00762	2.49	306	PIM2 RNF139 E2F3 AIF1 HSPA1B SMAD2 MYC STAT1 TNF TNFAIP3 TYROBP	0.0165768
103	c5.go.bp.v7.4	GOBP_GLYCOPROTEIN_METABOLIC_PROCESS	8	419	0.0269	2.35	232	TRIM13 RNF139 MGAT4A CCR7 STT3B ST6GALNAC6 CHST12 SULF2	0.0330257
103	c5.go.bp.v7.4	GOBP_RESPONSE_TO_LIGHT_STIMULUS	6	318	0.0646	2.2	184	CIRBP DUSP1 JUND MYC BHLHE40 MTA1	0.068465
103	c5.go.bp.v7.4	GOBP_RESPONSE_TO_BIOTIC_STIMULUS	27	1606	6.37e-05	2.54	786	TRIM13 KLRG1 PIM2 CCR7 RNF187 AIF1 RPL13A FOXP1 GZMA HLA-DRA BIRC3 IGKC IGLC3 JUND LAMP1 DDIT4 S100A9 SLA STAT1 TNF TNFAIP3 TNFRSF1A TYROBP TNFAIP8L2 TRIM56 URI1 CD58	0.0019747
103	c5.go.bp.v7.4	GOBP_RESPONSE_TO_WOUNDING	10	654	0.0107	2.48	278	HBB ID3 SMAD2 BLOC1S4 SULF2 SRSF6 TNF TNFAIP3 TYROBP HPS6	0.0194087
103	c5.go.bp.v7.4	GOBP_RESPONSE_TO_VIRUS	8	358	0.034	2.24	243	PIM2 BIRC3 DDIT4 STAT1 TNF TNFAIP3 TRIM56 URI1	0.039037
103	c5.go.bp.v7.4	GOBP_RESPONSE_TO_BACTERIUM	10	717	0.0065	2.69	258	CCR7 FOXP1 GZMA IGKC IGLC3 JUND S100A9 TNF TNFAIP3 TNFRSF1A	0.0157623
103	c5.go.bp.v7.4	GOBP_RESPONSE_TO_ABIOTIC_STIMULUS	21	1216	0.00195	2.19	681	TRIM13 CIRBP TSC22D3 DUSP1 FOSB HSPA1B DNAJB1 AQP3 JUND MAP3K1 MT-ND5 MYC DDIT4 TNF TNFRSF1A UBC YWHAE APOLD1 BHLHE40 TNFSF14 MTA1	0.00806
103	c5.go.bp.v7.4	GOBP_RESPONSE_TO_HORMONE	14	876	0.00868	2.21	439	CCR7 DDX5 DUSP1 FOSB FOXP1 JUND DDIT4 SRSF5 SRSF6 STAT1 TNF URI1 CCND3 EPM2AIP1	0.0169531
103	c5.go.bp.v7.4	GOBP_ANIMAL_ORGAN_MORPHOGENESIS	11	1025	0.0262	2.1	359	ANKRD11 ID3 AQP3 SMAD2 MYC PIM1 SULF2 SRSF6 STAT1 TNF TNFAIP3	0.0330257
103	c5.go.bp.v7.4	GOBP_NEGATIVE_REGULATION_OF_BIOSYNTHETIC_PROCESS	28	1686	0.000652	2.18	935	YWHAQ RNF139 CIRBP DEDD2 DDX5 DUSP1 RPL13A FOSB FOXP1 MDFIC DONSON DNAJB1 ID3 IRF2BP2 SMAD2 MYC MIER1 DPF2 NSD1 SIAH2 STAT1 TNF UBC LBH BHLHE40 URI1 CCND3 MTA1	0.00577486
103	c5.go.bp.v7.4	GOBP_RESPONSE_TO_INORGANIC_SUBSTANCE	10	541	0.00862	2.57	269	CCR7 DUSP1 FOSB HBA2 HBB AQP3 JUNB JUND MT-ND5 TNFAIP3	0.0169531
103	c5.go.bp.v7.4	GOBP_POSITIVE_REGULATION_OF_GENE_EXPRESSION	17	1075	0.0135	2.03	584	CIRBP EXOSC6 CCR7 DDX5 AIF1 HSPA1B ID3 MYC SULF2 RPL5 RPL11 SRSF5 TRA2B STAT1 TNF TYROBP CD58	0.02232
103	c5.go.bp.v7.4	GOBP_REGULATION_OF_CELL_DEATH	34	1659	1.3e-06	2.87	915	TRIM13 PIM2 CCR7 DEDD2 DHODH TSC22D3 DUSP1 E2F3 FOXP1 GZMA HBA2 HBB BIRC3 HSPA1B ID3 MYC GADD45B PIM1 DDIT4 RPL11 S100A9 SRSF6 SIAH2 STAT1 TNF TNFAIP3 TNFRSF1A TYROBP UBC YWHAE TNFAIP8L2 ARMC10 URI1 TNFSF14	0.0001612
103	c5.go.bp.v7.4	GOBP_POSITIVE_REGULATION_OF_CELL_DEATH	17	652	5.71e-05	3.31	372	TRIM13 DEDD2 DHODH DUSP1 E2F3 GZMA HBA2 HBB ID3 GADD45B DDIT4 RPL11 S100A9 TNF TNFRSF1A TYROBP UBC	0.0019747
103	c5.go.bp.v7.4	GOBP_RESPONSE_TO_ORGANIC_CYCLIC_COMPOUND	15	907	0.00191	2.53	417	DDX5 DHODH DUSP1 FOSB FOXP1 HRH2 ID3 AQP3 JUND SMAD2 PIM1 DDIT4 STAT1 TNF URI1	0.00806
103	c5.go.bp.v7.4	GOBP_VIRAL_GENE_EXPRESSION	9	198	0.00265	3.31	190	TRIM13 RPL13A MDFIC RPSA POLR2B RPL5 RPL9 RPL11 RPS12	0.00938857
103	c5.go.bp.v7.4	GOBP_CYTOKINE_MEDIATED_SIGNALING_PATHWAY	14	803	0.0164	2.14	453	CCR7 HLA-DRA BIRC3 HSPA1B JUNB MYC PIM1 STAT1 TNF TNFAIP3 TNFRSF1A UBC TNFSF14 HNRNPDL	0.0251062
103	c5.go.bp.v7.4	GOBP_REGULATION_OF_CELL_CELL_ADHESION	10	437	0.00371	2.93	238	CCR7 BTLA AIF1 HLA-DRA FXYD5 LAX1 TNF TNFAIP8L2 NFKBID TNFSF14	0.011501
103	c5.go.bp.v7.4	GOBP_POSITIVE_REGULATION_OF_CELL_CELL_ADHESION	7	276	0.0129	2.96	163	CCR7 BTLA AIF1 HLA-DRA TNF NFKBID TNFSF14	0.0216162
103	c5.go.bp.v7.4	GOBP_MYELOID_CELL_DIFFERENTIATION	8	419	0.0569	2.22	245	CCR7 FOXP1 HSPA1B JUNB MYC STAT1 TNF TYROBP	0.061353
103	c5.go.bp.v7.4	GOBP_INTRACELLULAR_RECEPTOR_SIGNALING_PATHWAY	7	274	0.02	2.69	178	DDX5 FOXP1 BIRC3 HSPA1B PIM1 TNFAIP3 UBC	0.0285057
103	c5.go.bp.v7.4	GOBP_EPITHELIAL_CELL_DIFFERENTIATION	8	775	0.0229	2.43	225	ID3 AQP3 SRSF6 STAT1 TNF TNFRSF1A APOLD1 TAGLN2	0.0308
103	c5.go.bp.v7.4	GOBP_REGULATION_OF_EPITHELIAL_CELL_DIFFERENTIATION	6	156	0.000123	8.82	51	AQP3 SRSF6 STAT1 TNF TNFRSF1A APOLD1	0.00217886
103	c5.go.bp.v7.4	GOBP_STRESS_ACTIVATED_PROTEIN_KINASE_SIGNALING_CASCADE	8	276	0.00488	3.25	171	SH2D3A CCR7 DUSP1 MDFIC MYC GADD45B TNF UBC	0.0137527
103	c5.go.bp.v7.4	GOBP_REGULATION_OF_DEFENSE_RESPONSE	11	692	0.0318	2.01	373	CCR7 FOXP1 BIRC3 LAMP1 S100A9 STAT1 TNF TNFAIP3 TNFRSF1A TYROBP TNFAIP8L2	0.0375543
103	c5.go.bp.v7.4	GOBP_POSITIVE_REGULATION_OF_DEFENSE_RESPONSE	6	359	0.132	2.02	200	CCR7 LAMP1 S100A9 TNF TNFRSF1A TYROBP	0.132
103	c5.go.bp.v7.4	GOBP_NEGATIVE_REGULATION_OF_PROTEIN_MODIFICATION_PROCESS	10	555	0.0407	2.01	338	DUSP1 HSPA1B DDIT4 LAX1 RPL5 RPL11 TNF TNFAIP3 YWHAE URI1	0.0444877
103	c5.go.bp.v7.4	GOBP_REGULATION_OF_PROTEIN_STABILITY	8	295	0.0198	2.5	219	PIM2 RNF139 HSPA1B LAMP1 PIM1 RPL5 RPL11 TYROBP	0.0285057
103	c5.go.bp.v7.4	GOBP_NEGATIVE_REGULATION_OF_RESPONSE_TO_EXTERNAL_STIMULUS	6	394	0.0324	2.64	155	DUSP1 AIF1 TNF TNFAIP3 TNFRSF1A TNFAIP8L2	0.0379019
103	c5.go.bp.v7.4	GOBP_MUSCLE_CELL_PROLIFERATION	6	222	0.000878	5.91	73	AIF1 FOXP1 PIM1 STAT1 TNF TNFAIP3	0.00658578
103	c5.go.bp.v7.4	GOBP_TUMOR_NECROSIS_FACTOR_MEDIATED_SIGNALING_PATHWAY	7	174	0.00342	3.86	127	BIRC3 HSPA1B STAT1 TNF TNFAIP3 TNFRSF1A TNFSF14	0.0108738
103	c5.go.bp.v7.4	GOBP_RESPONSE_TO_LIPID	15	865	0.000956	2.73	389	CCR7 DDX5 DUSP1 FOSB FOXP1 ID3 AQP3 JUND SMAD2 PIM1 DDIT4 S100A9 TNF TNFAIP3 URI1	0.00658578
103	c5.go.bp.v7.4	GOBP_RESPONSE_TO_CYTOKINE	20	1188	0.00473	2.12	666	CCR7 DUSP1 AIF1 RPL13A HLA-DRA BIRC3 HSPA1B JUNB MYC PIM1 PTPN7 STAT1 TNF TNFAIP3 TNFRSF1A UBC TRIM56 TNFSF14 CD58 HNRNPDL	0.01364
103	c5.go.bp.v7.4	GOBP_RESPONSE_TO_TUMOR_NECROSIS_FACTOR	8	319	0.0085	2.94	188	BIRC3 HSPA1B STAT1 TNF TNFAIP3 TNFRSF1A TNFSF14 CD58	0.0169531
103	c5.go.bp.v7.4	GOBP_WOUND_HEALING	7	535	0.0925	2.05	231	HBB SMAD2 BLOC1S4 SRSF6 TNF TNFAIP3 HPS6	0.0940164
103	c5.go.bp.v7.4	GOBP_T_CELL_ACTIVATION	10	474	0.0266	2.28	301	CCR7 BTLA AIF1 FOXP1 HLA-DRA LAX1 TNFAIP8L2 NFKBID TNFSF14 CCND3	0.0330257
103	c5.go.bp.v7.4	GOBP_B_CELL_ACTIVATION	8	319	0.00523	3.21	173	EXOSC6 KLF6 IGKC IGLC3 IRF2BP2 LAX1 TNFAIP3 TYROBP	0.0138247
103	c5.go.bp.v7.4	GOBP_DEFENSE_RESPONSE_TO_BACTERIUM	6	337	0.00218	4.88	87	FOXP1 IGKC IGLC3 S100A9 TNF TNFRSF1A	0.0084475
103	c5.go.bp.v7.4	GOBP_POSITIVE_REGULATION_OF_I_KAPPAB_KINASE_NF_KAPPAB_SIGNALING	7	182	0.00342	3.86	127	TRIM13 PIM2 CCR7 BIRC3 MIER1 TNF TNFRSF1A	0.0108738
103	c5.go.bp.v7.4	GOBP_REGULATION_OF_MAP_KINASE_ACTIVITY	6	307	0.0351	2.59	158	DUSP1 MDFIC GADD45B LAX1 TNF UBC	0.0395673
103	c5.go.bp.v7.4	GOBP_REGULATION_OF_RNA_SPLICING	7	144	0.00216	4.21	117	RBM7 CIRBP DDX5 PUF60 SRSF5 SRSF6 TRA2B	0.0084475
103	c5.go.bp.v7.4	GOBP_REGULATION_OF_BIOLOGICAL_PROCESS_INVOLVED_IN_SYMBIOTIC_INTERACTION	6	197	0.023	2.87	143	TRIM13 MDFIC LY6E POLR2B STAT1 TNF	0.0308
103	c5.go.bp.v7.4	GOBP_INNATE_IMMUNE_RESPONSE	18	997	0.000538	2.62	491	TRIM13 KLRG1 RNF187 AIF1 RPL13A HLA-DRA BIRC3 IGKC IGLC3 LAMP1 S100A9 SLA STAT1 TNFAIP3 TYROBP TNFAIP8L2 TRIM56 CD58	0.00513169
103	c5.go.bp.v7.4	GOBP_REGULATION_OF_MYELOID_CELL_DIFFERENTIATION	6	258	0.0223	2.89	142	FOXP1 HSPA1B MYC STAT1 TNF TYROBP	0.0307244
103	c5.go.bp.v7.4	GOBP_NEGATIVE_REGULATION_OF_PROTEOLYSIS	6	344	0.0267	2.77	148	RPL5 RPL11 SIAH2 TNF YWHAE TNFSF14	0.0330257
103	c5.go.bp.v7.4	GOBP_NEGATIVE_REGULATION_OF_NUCLEOBASE_CONTAINING_COMPOUND_METABOLIC_PROCESS	28	1519	0.000259	2.32	886	YWHAQ CIRBP DEDD2 DDX5 DUSP1 FOSB FOXP1 MDFIC GZMA DNAJB1 ID3 IRF2BP2 SMAD2 MYC DDIT4 MIER1 DPF2 SRSF6 NSD1 SIAH2 STAT1 TNF UBC LBH BHLHE40 URI1 CCND3 MTA1	0.0032116
103	c5.go.bp.v7.4	GOBP_LYMPHOCYTE_ACTIVATION	18	745	0.000159	2.92	444	EXOSC6 CCR7 KLF6 BTLA AIF1 FOXP1 HLA-DRA IGKC IGLC3 IRF2BP2 LAMP1 LAX1 TNFAIP3 TYROBP TNFAIP8L2 NFKBID TNFSF14 CCND3	0.0024645
103	c5.go.bp.v7.4	GOBP_REGULATION_OF_MRNA_SPLICING_VIA_SPLICEOSOME	6	100	0.00142	5.35	80	RBM7 CIRBP DDX5 PUF60 SRSF6 TRA2B	0.00765565
103	c5.go.bp.v7.4	GOBP_RHYTHMIC_PROCESS	6	294	0.0307	2.67	153	DDX5 ID3 JUND SIAH2 BHLHE40 MTA1	0.0366038
103	c5.go.bp.v7.4	GOBP_RESPONSE_TO_STEROID_HORMONE	7	330	0.011	3.06	158	DDX5 DUSP1 FOSB FOXP1 DDIT4 TNF URI1	0.0194857
103	c5.go.bp.v7.4	GOBP_GLAND_DEVELOPMENT	7	413	0.0211	2.66	180	DHODH SMAD2 LSR SULF2 SRSF5 TNF TNFAIP3	0.0297318
103	c5.go.bp.v7.4	GOBP_HOMEOSTASIS_OF_NUMBER_OF_CELLS	6	249	0.0409	2.49	164	CCR7 TSC22D3 HSPA1B STAT1 TNFAIP3 TNFSF14	0.0444877
103	c5.go.bp.v7.4	GOBP_EPITHELIAL_CELL_PROLIFERATION	6	428	0.0237	2.85	144	MYC SULF2 SRSF6 STAT1 TNF TNFAIP3	0.0312638
103	c5.go.bp.v7.4	GOBP_REGULATION_OF_MRNA_PROCESSING	6	139	0.00893	3.59	116	RBM7 CIRBP DDX5 PUF60 SRSF6 TRA2B	0.0170357
103	c5.go.bp.v7.4	GOBP_REGULATION_OF_INFLAMMATORY_RESPONSE	8	366	0.00228	3.72	151	CCR7 FOXP1 BIRC3 S100A9 TNF TNFAIP3 TNFRSF1A TNFAIP8L2	0.00856727
103	c5.go.bp.v7.4	GOBP_REGULATION_OF_IMMUNE_RESPONSE	17	993	0.00547	2.24	534	EXOSC6 CCR7 BTLA FOXP1 HLA-DRA BIRC3 IGKC IGLC3 LAMP1 MAP3K1 LAX1 PPP3R1 STAT1 TNF TNFAIP3 TYROBP NFKBID	0.0140702
103	c5.go.bp.v7.4	GOBP_PROTEIN_STABILIZATION	7	191	0.00605	3.45	141	PIM2 HSPA1B LAMP1 PIM1 RPL5 RPL11 TYROBP	0.015004
103	c5.go.bp.v7.4	GOBP_ANTIGEN_RECEPTOR_MEDIATED_SIGNALING_PATHWAY	7	316	0.034	2.39	199	CCR7 FOXP1 HLA-DRA IGKC IGLC3 LAX1 NFKBID	0.039037
103	c5.go.bp.v7.4	GOBP_REGULATION_OF_T_CELL_ACTIVATION	8	327	0.0117	2.77	199	CCR7 BTLA AIF1 HLA-DRA LAX1 TNFAIP8L2 NFKBID TNFSF14	0.02015
103	c5.go.bp.v7.4	GOBP_REGULATION_OF_CELL_ACTIVATION	14	626	0.000363	3.15	316	EXOSC6 CCR7 BTLA AIF1 HLA-DRA IGKC IGLC3 LAMP1 LAX1 TNFAIP3 TYROBP TNFAIP8L2 NFKBID TNFSF14	0.003751
103	c5.go.bp.v7.4	GOBP_POSITIVE_REGULATION_OF_CELL_ACTIVATION	11	405	0.000319	3.82	205	EXOSC6 CCR7 BTLA AIF1 HLA-DRA IGKC IGLC3 LAMP1 TYROBP NFKBID TNFSF14	0.003596
103	c5.go.bp.v7.4	GOBP_LEUKOCYTE_MIGRATION	8	507	0.0142	2.67	206	CCR7 DUSP1 AIF1 IGKC IGLC3 S100A9 TNF CD58	0.0228675
103	c5.go.bp.v7.4	GOBP_REGULATION_OF_DNA_BINDING_TRANSCRIPTION_FACTOR_ACTIVITY	9	444	0.0182	2.39	258	TRIM13 HSPA1B ID3 PIM1 S100A9 TNF TNFAIP3 UBC BHLHE40	0.0274892
103	c5.go.bp.v7.4	GOBP_REGULATION_OF_LYMPHOCYTE_ACTIVATION	14	501	8.55e-05	3.67	275	EXOSC6 CCR7 BTLA AIF1 HLA-DRA IGKC IGLC3 LAMP1 LAX1 TNFAIP3 TYROBP TNFAIP8L2 NFKBID TNFSF14	0.0021204
103	c5.go.bp.v7.4	GOBP_NEGATIVE_REGULATION_OF_HYDROLASE_ACTIVITY	6	454	0.132	2.02	200	GZMA SIAH2 TNF YWHAE URI1 TNFSF14	0.132
103	c5.go.bp.v7.4	GOBP_REGULATION_OF_PEPTIDASE_ACTIVITY	7	453	0.0846	2.16	219	BIRC3 MYC S100A9 SIAH2 TNF YWHAE TNFSF14	0.0866975
103	c5.go.bp.v7.4	GOBP_NEGATIVE_REGULATION_OF_CELL_DEATH	18	991	0.00157	2.4	532	PIM2 CCR7 TSC22D3 DUSP1 FOXP1 BIRC3 HSPA1B MYC PIM1 SRSF6 SIAH2 TNF TNFAIP3 UBC YWHAE ARMC10 URI1 TNFSF14	0.00786923
103	c5.go.bp.v7.4	GOBP_REGULATION_OF_RESPONSE_TO_CYTOKINE_STIMULUS	6	189	0.00757	3.72	112	BIRC3 HSPA1B STAT1 TNF TNFAIP3 TNFRSF1A	0.0165768
103	c5.go.bp.v7.4	GOBP_PROTEIN_LOCALIZATION_TO_ENDOPLASMIC_RETICULUM	7	149	0.00406	3.73	131	RPL13A RPSA RPL5 RPL9 RPL11 RPS12 SRP19	0.0119867
103	c5.go.bp.v7.4	GOBP_CELLULAR_RESPONSE_TO_LIPID	8	556	0.0677	2.04	265	DDX5 FOXP1 ID3 PIM1 DDIT4 TNF TNFAIP3 URI1	0.0711424
103	c5.go.bp.v7.4	GOBP_CELLULAR_RESPONSE_TO_ORGANIC_CYCLIC_COMPOUND	8	558	0.0721	2	271	DDX5 FOXP1 HRH2 ID3 PIM1 DDIT4 TNF URI1	0.0745033
103	c5.go.bp.v7.4	GOBP_RIBONUCLEOPROTEIN_COMPLEX_SUBUNIT_ORGANIZATION	8	229	0.00682	3.06	181	EIF5 PUF60 RPL13A RPSA RPL5 RPL11 SRSF5 SRSF6	0.0159562
103	c5.go.bp.v7.4	GOBP_REGULATION_OF_PROTEIN_SERINE_THREONINE_KINASE_ACTIVITY	8	492	0.0683	2.04	266	DUSP1 MDFIC GADD45B LAX1 TNF TNFAIP3 UBC CCND3	0.0711697
103	c5.go.bp.v7.4	GOBP_ESTABLISHMENT_OF_PROTEIN_LOCALIZATION_TO_ORGANELLE	15	576	0.00524	2.29	457	YWHAQ E2F3 RPL13A MDFIC LAMP1 RPSA PPP3R1 RPL5 RPL9 RPL11 RPS12 SRP19 TNFAIP3 UBC YWHAE	0.0138247
103	c5.go.bp.v7.4	GOBP_ESTABLISHMENT_OF_PROTEIN_LOCALIZATION_TO_ENDOPLASMIC_RETICULUM	7	121	0.00159	4.46	111	RPL13A RPSA RPL5 RPL9 RPL11 RPS12 SRP19	0.00786923
103	c5.go.bp.v7.4	GOBP_PROTEIN_LOCALIZATION_TO_MEMBRANE	13	658	0.0273	2	447	YWHAQ RPL13A RPSA PPP3R1 RPL5 RPL9 RPL11 RPS12 SRP19 TNF TNFRSF1A YWHAE HPS6	0.0331882
103	c5.go.bp.v7.4	GOBP_ESTABLISHMENT_OF_PROTEIN_LOCALIZATION_TO_MEMBRANE	10	351	0.0123	2.42	284	YWHAQ RPL13A RPSA PPP3R1 RPL5 RPL9 RPL11 RPS12 SRP19 YWHAE	0.0208932
103	c5.go.bp.v7.4	GOBP_APOPTOTIC_SIGNALING_PATHWAY	17	580	0.000105	3.14	391	YWHAQ DEDD2 DDX5 HSPA1B DDIT4 PPP3R1 DPF2 RPL11 S100A9 SIAH2 TNF TNFAIP3 TNFRSF1A TYROBP YWHAE ARMC10 URI1	0.00217
103	c5.go.bp.v7.4	GOBP_EXTRINSIC_APOPTOTIC_SIGNALING_PATHWAY	6	217	0.0191	3.01	137	DEDD2 HSPA1B SIAH2 TNF TNFAIP3 TNFRSF1A	0.0281952
103	c5.go.bp.v7.4	GOBP_INTRINSIC_APOPTOTIC_SIGNALING_PATHWAY	8	283	0.0142	2.67	206	DDX5 DDIT4 RPL11 S100A9 TNF TNFRSF1A ARMC10 URI1	0.0228675
103	c5.go.bp.v7.4	GOBP_DEFENSE_RESPONSE_TO_OTHER_ORGANISM	22	1208	0.000189	2.68	597	TRIM13 KLRG1 RNF187 AIF1 RPL13A FOXP1 HLA-DRA BIRC3 IGKC IGLC3 LAMP1 DDIT4 S100A9 SLA STAT1 TNF TNFAIP3 TNFRSF1A TYROBP TNFAIP8L2 TRIM56 CD58	0.002604
103	c5.go.bp.v7.4	GOBP_CELL_CELL_ADHESION	14	880	0.0013	2.74	360	CCR7 BTLA AIF1 HBB HLA-DRA FXYD5 LAX1 BLOC1S4 S100A9 TNF TNFAIP8L2 NFKBID TNFSF14 CD58	0.00749636
103	c5.go.bp.v7.4	GOBP_RESPONSE_TO_NITROGEN_COMPOUND	17	1117	0.00853	2.05	577	TRIM13 RNF139 CCR7 DHODH DUSP1 STT3B FOSB HRH2 JUND MT-ND5 SRSF5 SRSF6 STAT1 TNF TNFAIP3 CCND3 EPM2AIP1	0.0169531
103	c5.go.bp.v7.4	GOBP_RESPONSE_TO_OXYGEN_CONTAINING_COMPOUND	24	1654	0.00133	2.17	794	CCR7 DHODH DUSP1 FOSB FOXP1 HBA2 HBB HRH2 ID3 AQP3 JUND SMAD2 MT-ND5 PIM1 DDIT4 S100A9 SRSF5 SRSF6 TRA2B STAT1 TNF TNFAIP3 CCND3 EPM2AIP1	0.00749636
103	c5.go.bp.v7.4	GOBP_REGULATION_OF_LEUKOCYTE_DIFFERENTIATION	6	279	0.037	2.55	160	FOXP1 HLA-DRA MYC TNF TYROBP NFKBID	0.0409643
103	c5.go.bp.v7.4	GOBP_POSITIVE_REGULATION_OF_INTRACELLULAR_SIGNAL_TRANSDUCTION	16	1005	0.00813	2.19	511	LPAR6 TRIM13 PIM2 CCR7 DDX5 MDFIC BIRC3 HSPA1B GADD45B MIER1 RPL11 S100A9 TNF TNFRSF1A UBC TNFSF14	0.0169531
103	c5.go.bp.v7.4	GOBP_POSITIVE_REGULATION_OF_LEUKOCYTE_CELL_CELL_ADHESION	7	234	0.00812	3.25	149	CCR7 BTLA AIF1 HLA-DRA TNF NFKBID TNFSF14	0.0169531
103	c5.go.bp.v7.4	GOBP_REGULATION_OF_PROTEIN_MODIFICATION_BY_SMALL_PROTEIN_CONJUGATION_OR_REMOVAL	7	236	0.0241	2.59	185	BIRC3 HSPA1B RPL5 RPL11 SIAH2 TNFAIP3 MTA1	0.0314568
103	c5.go.bp.v7.4	GOBP_REGULATION_OF_HEMOPOIESIS	8	415	0.0269	2.35	232	FOXP1 HLA-DRA HSPA1B MYC STAT1 TNF TYROBP NFKBID	0.0330257
103	c5.go.bp.v7.4	GOBP_REGULATION_OF_CYSTEINE_TYPE_ENDOPEPTIDASE_ACTIVITY	7	230	0.00729	3.32	146	BIRC3 MYC S100A9 SIAH2 TNF YWHAE TNFSF14	0.0164356
103	c5.go.bp.v7.4	GOBP_REGULATION_OF_APOPTOTIC_SIGNALING_PATHWAY	9	348	0.0071	2.82	221	DEDD2 HSPA1B RPL11 S100A9 SIAH2 TNF TNFAIP3 ARMC10 URI1	0.0163037
103	c5.go.bp.v7.4	GOBP_NEGATIVE_REGULATION_OF_APOPTOTIC_SIGNALING_PATHWAY	6	224	0.0197	2.98	138	HSPA1B SIAH2 TNF TNFAIP3 ARMC10 URI1	0.0285057
103	c5.go.cc.v7.4	GOCC_RIBOSOME	8	229	0.0166	2.59	212	RPL13A HBA2 RPSA MRPS18C RPL5 RPL9 RPL11 RPS12	0.0194
103	c5.go.cc.v7.4	GOCC_CELL_SURFACE	10	870	0.0129	2.41	286	CCR7 HLA-DRA IGKC IGLC3 LAMP1 SULF2 TNF TNFRSF1A TYROBP CD58	0.0194
103	c5.go.cc.v7.4	GOCC_CYTOSOLIC_RIBOSOME	7	107	0.000814	5.04	99	RPL13A HBA2 RPSA RPL5 RPL9 RPL11 RPS12	0.00407
103	c5.go.cc.v7.4	GOCC_RIBOSOMAL_SUBUNIT	8	187	0.00682	3.06	181	RPL13A HBA2 RPSA MRPS18C RPL5 RPL9 RPL11 RPS12	0.01705
103	c5.go.cc.v7.4	GOCC_SIDE_OF_MEMBRANE	9	605	0.0194	2.36	261	CCR7 HLA-DRA IGKC IGLC3 LAMP1 PTPN7 SLA TNF EPM2AIP1	0.0194
103	c5.go.mf.v7.4	GOMF_DNA_BINDING_TRANSCRIPTION_ACTIVATOR_ACTIVITY	7	445	0.0348	2.38	200	KLF6 E2F3 FOSB JUNB JUND SMAD2 MYC	0.0397714
103	c5.go.mf.v7.4	GOMF_TRANSCRIPTION_COREPRESSOR_ACTIVITY	8	182	0.000875	4.36	130	DNAJB1 IRF2BP2 MIER1 DPF2 NSD1 SIAH2 URI1 MTA1	0.007
103	c5.go.mf.v7.4	GOMF_MRNA_BINDING	9	538	0.00528	2.96	211	NXF1 CIRBP DDX5 RPL13A RBMS1 RPL5 SRSF5 SRSF6 TRA2B	0.008448
103	c5.go.mf.v7.4	GOMF_STRUCTURAL_CONSTITUENT_OF_RIBOSOME	7	167	0.00965	3.14	154	RPL13A RPSA MRPS18C RPL5 RPL9 RPL11 RPS12	0.0128667
103	c5.go.mf.v7.4	GOMF_TRANSCRIPTION_FACTOR_BINDING	15	634	0.00375	2.44	432	DDX5 FOSB FOXP1 MDFIC ID3 JUNB JUND SMAD2 MYC PIM1 MIER1 NSD1 STAT1 BHLHE40 MTA1	0.0075
103	c5.go.mf.v7.4	GOMF_CADHERIN_BINDING	7	332	0.0933	2.04	232	EIF5 PUF60 DNAJB1 FXYD5 STAT1 YWHAE TAGLN2	0.0933
103	c5.go.mf.v7.4	GOMF_RNA_POLYMERASE_II_SPECIFIC_DNA_BINDING_TRANSCRIPTION_FACTOR_BINDING	9	271	0.00349	3.17	198	DDX5 FOXP1 MDFIC JUND MIER1 NSD1 STAT1 BHLHE40 MTA1	0.0075
103	c5.go.mf.v7.4	GOMF_DNA_BINDING_TRANSCRIPTION_FACTOR_BINDING	11	376	0.00211	2.99	258	DDX5 FOXP1 MDFIC JUND SMAD2 MYC MIER1 NSD1 STAT1 BHLHE40 MTA1	0.0075
103	c7.immunesigdb.v7.4	KAECH_NAIVE_VS_DAY15_EFF_CD8_TCELL_DN	7	200	0.00932	3.16	153	KLRG1 GZMA MDFIC BHLHE40 MAP7D1 CCND3 SLA	0.0187436
103	c7.immunesigdb.v7.4	KAECH_NAIVE_VS_MEMORY_CD8_TCELL_DN	12	200	6.71e-06	5.49	161	KLRG1 KLF6 FOSB BHLHE40 MDFIC JUND PIM1 UBC CCND3 MAP7D1 GADD45B TNFAIP3	0.000134946
103	c7.immunesigdb.v7.4	KAECH_DAY8_EFF_VS_DAY15_EFF_CD8_TCELL_DN	7	200	0.00441	3.67	133	RPL5 FOXP1 IGKC TM2D3 PIM1 HBB JUND	0.0115683
103	c7.immunesigdb.v7.4	KAECH_DAY8_EFF_VS_MEMORY_CD8_TCELL_DN	13	199	2.34e-06	5.6	172	CCR7 FOSB DUSP1 KLF6 RPL5 MYC PIM1 DDX5 LAMP1 JUND FOXP1 TNFAIP3 LY6E	0.000129516
103	c7.immunesigdb.v7.4	KAECH_DAY15_EFF_VS_MEMORY_CD8_TCELL_DN	12	200	9.76e-06	5.27	167	RPSA CCR7 UBALD2 JUND HSPA1B FOSB TNF PIM2 MYC DUSP1 LAMP1 KLF6	0.000185954
103	c7.immunesigdb.v7.4	GOLDRATH_NAIVE_VS_MEMORY_CD8_TCELL_DN	6	200	0.0324	2.64	155	MDFIC BHLHE40 KLRG1 AIF1 GZMA CCND3	0.0383294
103	c7.immunesigdb.v7.4	GOLDRATH_EFF_VS_MEMORY_CD8_TCELL_UP	6	200	0.0113	3.4	122	GZMA KLRG1 BHLHE40 TYROBP STT3B TAGLN2	0.0205558
103	c7.immunesigdb.v7.4	GSE10239_NAIVE_VS_KLRG1INT_EFF_CD8_TCELL_UP	9	199	0.000839	3.95	161	IRF2BP2 RSRP1 DEDD2 TNFAIP8L2 TRIM56 TNFRSF1A NFKBID RPL11 LPAR6	0.00421831
103	c7.immunesigdb.v7.4	GSE10239_NAIVE_VS_KLRG1HIGH_EFF_CD8_TCELL_UP	9	199	0.000767	4.01	159	RSRP1 TNFRSF1A ID3 TNFAIP8L2 RPL11 DEDD2 LPAR6 IRF2BP2 NXF1	0.00408315
103	c7.immunesigdb.v7.4	GSE10239_NAIVE_VS_DAY4.5_EFF_CD8_TCELL_UP	8	199	0.00379	3.4	164	ID3 RPL11 IRF2BP2 PIM2 TNFAIP8L2 LPAR6 NXF1 TNFRSF1A	0.0103938
103	c7.immunesigdb.v7.4	GSE10325_CD4_TCELL_VS_BCELL_UP	11	198	0.000181	4.1	192	MGAT4A AQP3 PIM1 TNFSF14 CCND3 GZMA LPAR6 TNFAIP3 URI1 GIMAP5 KLRG1	0.00182006
103	c7.immunesigdb.v7.4	GSE10325_CD4_TCELL_VS_MYELOID_UP	7	199	0.0281	2.5	191	AQP3 PIM1 GIMAP5 DNAJB1 PTPN7 MGAT4A MYC	0.0356937
103	c7.immunesigdb.v7.4	GSE10325_BCELL_VS_MYELOID_UP	7	196	0.00629	3.42	142	PIM2 IGKC ID3 LBH CCR7 RPSA BIRC3	0.0148822
103	c7.immunesigdb.v7.4	GSE10325_LUPUS_CD4_TCELL_VS_LUPUS_BCELL_UP	7	199	0.026	2.54	188	LPAR6 GIMAP5 DNAJB1 RBMS1 PIM1 MAP7D1 MGAT4A	0.0337348
103	c7.immunesigdb.v7.4	GSE10325_LUPUS_CD4_TCELL_VS_LUPUS_MYELOID_UP	6	199	0.073	2.13	190	PIM2 LBH RPSA ATF7IP2 AQP3 GIMAP5	0.0734056
103	c7.immunesigdb.v7.4	GSE10325_MYELOID_VS_LUPUS_MYELOID_DN	6	200	0.037	2.55	160	STAT1 TMSB10 PIM1 MAP7D1 LY6E LAMP1	0.0421195
103	c7.immunesigdb.v7.4	GSE11057_NAIVE_VS_EFF_MEMORY_CD4_TCELL_DN	6	197	0.0568	2.28	178	AQP3 CD58 GZMA TPM4 TNF MDFIC	0.0585801
103	c7.immunesigdb.v7.4	GSE11057_NAIVE_VS_CENT_MEMORY_CD4_TCELL_DN	7	199	0.0254	2.56	187	CHST12 AQP3 CD58 MAP3K1 SIAH2 TAGLN2 YWHAQ	0.0334356
103	c7.immunesigdb.v7.4	GSE11057_CD4_EFF_MEM_VS_PBMC_UP	6	199	0.066	2.19	185	PIM1 LSR URI1 FXYD5 DNAJB1 RPSA	0.0671124
103	c7.immunesigdb.v7.4	GSE11057_NAIVE_VS_MEMORY_CD4_TCELL_DN	7	198	0.0274	2.51	190	AQP3 CD58 TAGLN2 SIAH2 RNF139 TPM4 KLF6	0.035173
103	c7.immunesigdb.v7.4	GSE12366_GC_VS_NAIVE_BCELL_DN	9	196	0.000581	4.18	153	DUSP1 STAT1 LY6E MAP3K1 RPSA ANKRD11 FXYD5 RBMS1 BTLA	0.00356478
103	c7.immunesigdb.v7.4	GSE12366_GC_VS_MEMORY_BCELL_DN	10	197	0.000227	4.34	165	LAMP1 FOSB DUSP1 IRF2BP2 STAT1 TSC22D3 MAP3K1 C1orf56 BTLA CCR7	0.00195652
103	c7.immunesigdb.v7.4	GSE12845_IGD_POS_VS_NEG_BLOOD_BCELL_UP	8	199	0.00046	4.85	118	TNFSF14 SLA JUNB NXF1 DDX5 HLA-DRA GIMAP5 SIAH2	0.00297357
103	c7.immunesigdb.v7.4	GSE13484_3H_UNSTIM_VS_YF17D_VACCINE_STIM_PBMC_DN	6	198	0.0136	3.26	127	LY6E CCR7 PIM1 RBM7 MYC CHST12	0.0226876
103	c7.immunesigdb.v7.4	GSE13485_DAY3_VS_DAY7_YF17D_VACCINE_PBMC_DN	6	198	0.00665	3.83	109	STAT1 TNF GADD45B LY6E MRPS18C TNFRSF1A	0.015531
103	c7.immunesigdb.v7.4	GSE13738_RESTING_VS_TCR_ACTIVATED_CD4_TCELL_UP	6	195	0.0173	3.08	134	SH2D3A HBB MGAT4A RPS12 FAM118A HNRNPDL	0.0265364
103	c7.immunesigdb.v7.4	GSE13738_RESTING_VS_BYSTANDER_ACTIVATED_CD4_TCELL_DN	7	198	0.016	2.83	170	TNF TAGLN2 SRP19 TBCE BHLHE40 PRMT9 BIRC3	0.0251826
103	c7.immunesigdb.v7.4	GSE13738_TCR_VS_BYSTANDER_ACTIVATED_CD4_TCELL_DN	6	198	0.0485	2.38	171	HNRNPDL TNFSF14 LPAR6 UBC SH2D3A BIRC3	0.0519438
103	c7.immunesigdb.v7.4	GSE1432_CTRL_VS_IFNG_6H_MICROGLIA_DN	6	200	0.0342	2.6	157	STAT1 GIMAP5 RBMS1 JUNB HLA-DRA PIM1	0.0399368
103	c7.immunesigdb.v7.4	GSE14350_IL2RB_KO_VS_WT_TEFF_UP	6	200	0.023	2.87	143	ID3 BTLA RNF43 RPL13A SIAH2 CCR7	0.0314189
103	c7.immunesigdb.v7.4	GSE1460_INTRATHYMIC_T_PROGENITOR_VS_DP_THYMOCYTE_DN	6	197	0.0151	3.18	130	TNFAIP3 SH2D3A LBH TNFSF14 PIM2 TSC22D3	0.0242942
103	c7.immunesigdb.v7.4	GSE1460_INTRATHYMIC_T_PROGENITOR_VS_CD4_THYMOCYTE_DN	12	199	4.84e-06	5.68	156	ATF7IP2 GIMAP5 STAT1 TNF SH2D3A ID3 BIRC3 PIM2 TNFAIP3 LBH CCR7 TSC22D3	0.000134946
103	c7.immunesigdb.v7.4	GSE1460_CD4_THYMOCYTE_VS_NAIVE_CD4_TCELL_ADULT_BLOOD_DN	6	200	0.0399	2.5	163	TSC22D3 DUSP1 KLF6 HRH2 PIM1 RSRP1	0.0448565
103	c7.immunesigdb.v7.4	GSE1460_NAIVE_CD4_TCELL_ADULT_BLOOD_VS_THYMIC_STROMAL_CELL_UP	6	193	0.0259	2.79	147	DDX5 SRSF5 TSC22D3 POLR2B PIM1 CCND3	0.0337259
103	c7.immunesigdb.v7.4	GSE14769_UNSTIM_VS_20MIN_LPS_BMDM_DN	10	200	3.28e-05	5.57	131	DUSP1 TNF PIM1 JUNB SLA RNF139 FAM118A PCNX1 TMED9 UBC	0.000516243
103	c7.immunesigdb.v7.4	GSE14769_UNSTIM_VS_40MIN_LPS_BMDM_DN	16	200	7.19e-10	8.64	146	SIAH2 TNFAIP3 HSPA1B PIM1 KLF6 NFKBID DUSP1 TNF UBC JUNB GADD45B TRIM13 ID3 MYC BIRC3 SMAD2	2.60278e-07
103	c7.immunesigdb.v7.4	GSE14769_UNSTIM_VS_60MIN_LPS_BMDM_DN	12	200	3e-06	5.98	149	SIAH2 HSPA1B DDX5 BIRC3 GADD45B ID3 PIM1 TRIM13 MYC KLF6 NFKBID DUSP1	0.000129516
103	c7.immunesigdb.v7.4	GSE14769_UNSTIM_VS_80MIN_LPS_BMDM_DN	11	199	5.65e-06	6.17	132	ID3 TRIM13 HSPA1B BIRC3 GADD45B TNFSF14 SIAH2 MYC KLF6 DUSP1 NFKBID	0.000134946
103	c7.immunesigdb.v7.4	GSE15324_ELF4_KO_VS_WT_NAIVE_CD8_TCELL_DN	7	198	5.89e-05	8.03	65	TNFAIP3 JUNB DUSP1 SRP19 SIAH2 FOSB GADD45B	0.000789696
103	c7.immunesigdb.v7.4	GSE15733_BM_VS_SPLEEN_MEMORY_CD4_TCELL_UP	6	200	0.000433	6.84	64	PIM1 BHLHE40 UBALD2 KLRG1 TYROBP TNFAIP3	0.00297113
103	c7.immunesigdb.v7.4	GSE15750_DAY6_VS_DAY10_TRAF6KO_EFF_CD8_TCELL_DN	6	199	0.0299	2.69	152	ELMOD3 EIF5 CIRBP NFKBID NXF1 SRSF6	0.0366908
103	c7.immunesigdb.v7.4	GSE17721_CTRL_VS_GARDIQUIMOD_2H_BMDC_DN	6	200	0.0131	3.29	126	MDFIC RBM7 HSPA1B DPF2 SMAD2 PCNX1	0.0224749
103	c7.immunesigdb.v7.4	GSE17721_LPS_VS_POLYIC_24H_BMDC_DN	6	199	0.0191	3.01	137	RBMS1 MTA1 HBA2 NXF1 TNFRSF1A RNPEPL1	0.0285711
103	c7.immunesigdb.v7.4	GSE17721_PAM3CSK4_VS_CPG_12H_BMDC_DN	6	200	0.0216	2.92	141	KLF6 GADD45B RBM7 PIM1 AIF1 TNF	0.0306635
103	c7.immunesigdb.v7.4	GSE17721_LPS_VS_PAM3CSK4_12H_BMDC_UP	6	200	0.0203	2.96	139	CCR7 AIF1 TAGLN2 KLF6 TNFRSF1A ST6GALNAC6	0.0296315
103	c7.immunesigdb.v7.4	GSE17721_LPS_VS_PAM3CSK4_16H_BMDC_UP	7	200	0.00901	3.18	152	PIM1 RBM7 AIF1 CCR7 HSPA1B DPF2 BHLHE40	0.0184272
103	c7.immunesigdb.v7.4	GSE17721_POLYIC_VS_CPG_4H_BMDC_DN	6	200	0.0167	3.1	133	BLOC1S4 SMAD2 ID3 TNFAIP3 SLA HSPA1B	0.025835
103	c7.immunesigdb.v7.4	GSE17721_POLYIC_VS_CPG_8H_BMDC_DN	6	199	0.042	2.47	165	SRSF6 ID3 RPL5 POLR2B TAGLN2 HNRNPDL	0.0464954
103	c7.immunesigdb.v7.4	GSE17721_POLYIC_VS_CPG_16H_BMDC_UP	6	200	0.0244	2.83	145	RSRP1 FXYD5 TNFRSF1A ARMC10 STAT1 TNFAIP3	0.0324735
103	c7.immunesigdb.v7.4	GSE17721_PAM3CSK4_VS_GADIQUIMOD_0.5H_BMDC_UP	6	200	0.00438	4.2	100	BLOC1S4 RBMS1 UBC TNF E2F3 JUND	0.0115683
103	c7.immunesigdb.v7.4	GSE17721_LPS_VS_CPG_1H_BMDC_DN	6	200	0.0151	3.18	130	TNF RSRP1 HSPA1B CCR7 DDIT4 PIM2	0.0242942
103	c7.immunesigdb.v7.4	GSE17721_POLYIC_VS_GARDIQUIMOD_24H_BMDC_UP	6	200	0.0184	3.03	136	RPL13A NXF1 PIM1 RBMS1 SCAND1 KLF6	0.0276382
103	c7.immunesigdb.v7.4	GSE17721_12H_VS_24H_LPS_BMDC_UP	6	200	0.0151	3.18	130	RBMS1 MDFIC NXF1 KLF6 SIAH2 BIRC3	0.0242942
103	c7.immunesigdb.v7.4	GSE17721_12H_VS_24H_POLYIC_BMDC_UP	6	200	0.0156	3.15	131	HRH2 TRA2B SMAD2 TNFRSF1A S100A9 GADD45B	0.0246603
103	c7.immunesigdb.v7.4	GSE17721_0.5H_VS_24H_CPG_BMDC_DN	6	200	0.0126	3.31	125	SLA GADD45B MDFIC HSPA1B BIRC3 PIM2	0.0219288
103	c7.immunesigdb.v7.4	GSE17721_4_VS_24H_GARDIQUIMOD_BMDC_UP	6	200	0.0167	3.1	133	PUF60 FXYD5 GZMA GADD45B RNPEPL1 KLF6	0.025835
103	c7.immunesigdb.v7.4	GSE17974_0H_VS_1H_IN_VITRO_ACT_CD4_TCELL_DN	10	197	0.000227	4.34	165	THUMPD3-AS1 YWHAE BTLA NFKBID ID3 TNFSF14 GADD45B SLA C1orf56 TNF	0.00195652
103	c7.immunesigdb.v7.4	GSE17974_0H_VS_24H_IN_VITRO_ACT_CD4_TCELL_UP	7	191	0.00756	3.3	147	JUNB DUSP1 TSC22D3 ZNF101 IRF2BP2 TYROBP TNFAIP3	0.0169157
103	c7.immunesigdb.v7.4	GSE17974_0H_VS_48H_IN_VITRO_ACT_CD4_TCELL_UP	7	191	0.00932	3.16	153	PIM1 AQP3 DNAJB1 TYROBP DUSP1 JUNB RNF139	0.0187436
103	c7.immunesigdb.v7.4	GSE17974_CTRL_VS_ACT_IL4_AND_ANTI_IL12_1H_CD4_TCELL_DN	8	195	0.00248	3.66	153	C1orf56 TNF THUMPD3-AS1 NFKBID TNFAIP8L2 LPAR6 LAX1 TNFSF14	0.00790684
103	c7.immunesigdb.v7.4	GSE17974_CTRL_VS_ACT_IL4_AND_ANTI_IL12_2H_CD4_TCELL_UP	7	193	0.011	3.06	158	ZNF101 TAGLN2 EBPL DUSP1 DDIT4 LY6E PIM1	0.0203163
103	c7.immunesigdb.v7.4	GSE17974_CTRL_VS_ACT_IL4_AND_ANTI_IL12_4H_CD4_TCELL_UP	9	194	0.000456	4.33	148	ZNF101 IRF2BP2 DUSP1 TAGLN2 RNF139 TSC22D3 DDIT4 DNAJB1 GADD45B	0.00297357
103	c7.immunesigdb.v7.4	GSE17974_CTRL_VS_ACT_IL4_AND_ANTI_IL12_6H_CD4_TCELL_UP	12	194	3.22e-06	5.93	150	IRF2BP2 JUNB DUSP1 DDIT4 RNF139 TSC22D3 ZNF101 AQP3 TAGLN2 DNAJB1 TNFAIP3 GADD45B	0.000129516
103	c7.immunesigdb.v7.4	GSE17974_CTRL_VS_ACT_IL4_AND_ANTI_IL12_12H_CD4_TCELL_UP	9	192	0.000434	4.36	147	JUNB IRF2BP2 GADD45B DDIT4 TSC22D3 DUSP1 ZNF101 RNF139 TNFAIP3	0.00297113
103	c7.immunesigdb.v7.4	GSE17974_CTRL_VS_ACT_IL4_AND_ANTI_IL12_24H_CD4_TCELL_UP	9	194	0.000839	3.95	161	JUNB IRF2BP2 ZNF101 DUSP1 TNFAIP3 TSC22D3 PCNX1 MGAT4A AQP3	0.00421831
103	c7.immunesigdb.v7.4	GSE17974_CTRL_VS_ACT_IL4_AND_ANTI_IL12_48H_CD4_TCELL_UP	8	189	0.00141	4.03	140	ZNF101 PIM1 RNF139 C1orf56 TYROBP HLA-DRA DUSP1 DNAJB1	0.0058164
103	c7.immunesigdb.v7.4	GSE17974_CTRL_VS_ACT_IL4_AND_ANTI_IL12_72H_CD4_TCELL_UP	7	195	0.0137	2.92	165	TYROBP PIM1 DUSP1 NSD1 RNF139 CIRBP JUNB	0.0227495
103	c7.immunesigdb.v7.4	GSE17974_0.5H_VS_72H_UNTREATED_IN_VITRO_CD4_TCELL_UP	6	194	0.0361	2.57	159	GADD45B EIF5 RNF139 NFKBID SRSF6 RSRP1	0.0416185
103	c7.immunesigdb.v7.4	GSE17974_1H_VS_72H_UNTREATED_IN_VITRO_CD4_TCELL_UP	8	197	0.00394	3.38	165	BLOC1S4 MYC PRMT9 TTC19 FOSB C1orf56 NFKBID TNFSF14	0.0106439
103	c7.immunesigdb.v7.4	GSE20366_TREG_VS_TCONV_DN	7	200	0.00286	3.99	123	STT3B PIM2 LPAR6 LAX1 MGAT4A TNFSF14 NXF1	0.00834935
103	c7.immunesigdb.v7.4	GSE20366_EX_VIVO_VS_DEC205_CONVERSION_DN	6	200	0.0223	2.89	142	PIM1 CCR7 FOXP1 IRF2BP2 UBC FOSB	0.0310485
103	c7.immunesigdb.v7.4	GSE20366_TREG_VS_NAIVE_CD4_TCELL_UP	6	200	0.0156	3.15	131	MIER1 SULF2 RBMS1 IGKC MYC PIM1	0.0246603
103	c7.immunesigdb.v7.4	GSE20715_WT_VS_TLR4_KO_48H_OZONE_LUNG_UP	9	200	7.21e-05	5.64	116	TAGLN2 DUSP1 TSC22D3 HLA-DRA DNAJB1 GZMA RSRP1 HSPA1B DEDD2	0.000900007
103	c7.immunesigdb.v7.4	GSE22886_NAIVE_CD8_TCELL_VS_MEMORY_TCELL_DN	7	199	0.0223	2.63	182	MDFIC MAP3K1 TAGLN2 PIM2 LPAR6 BIRC3 AQP3	0.0310485
103	c7.immunesigdb.v7.4	GSE22886_NAIVE_TCELL_VS_NKCELL_UP	6	198	0.0606	2.24	181	CCR7 MDFIC DNAJB1 ID3 MYC AQP3	0.0619695
103	c7.immunesigdb.v7.4	GSE22886_NAIVE_TCELL_VS_NKCELL_DN	6	197	0.0361	2.57	159	LAMP1 TNFRSF1A SLA S100A9 CHST12 DCAF7	0.0416185
103	c7.immunesigdb.v7.4	GSE22886_DAY0_VS_DAY7_MONOCYTE_IN_CULTURE_UP	10	199	0.000205	4.39	163	RSRP1 NXF1 GADD45B DUSP1 S100A9 SRSF5 JUNB TSC22D3 EPM2AIP1 KLF6	0.00195652
103	c7.immunesigdb.v7.4	GSE22886_DAY1_VS_DAY7_MONOCYTE_IN_CULTURE_UP	8	198	0.00177	3.88	145	EPM2AIP1 PIM2 TNFAIP3 CCR7 RSRP1 NXF1 KLF6 GADD45B	0.00653816
103	c7.immunesigdb.v7.4	GSE22886_NEUTROPHIL_VS_MONOCYTE_DN	6	199	0.0593	2.25	180	TRA2B RPL9 HLA-DRA TMSB10 RPL11 MDFIC	0.0608119
103	c7.immunesigdb.v7.4	GSE22886_NAIVE_TCELL_VS_NEUTROPHIL_UP	6	199	0.127	2.08	194	TRA2B MDFIC RPL11 SRSF6 TTC19 CCR7	0.127
103	c7.immunesigdb.v7.4	GSE22886_NAIVE_TCELL_VS_DC_UP	6	199	0.0759	2.11	192	RPL5 CCR7 RPL13A URI1 TSC22D3 RPL11	0.0761102
103	c7.immunesigdb.v7.4	GSE22886_NAIVE_BCELL_VS_NEUTROPHIL_UP	7	199	0.0133	2.94	164	RPL11 HLA-DRA LBH RPL9 IGKC MDFIC TMSB10	0.0226876
103	c7.immunesigdb.v7.4	GSE22886_NAIVE_BCELL_VS_DC_UP	6	198	0.0101	3.49	119	IGKC LBH PIM2 DUSP1 RPL13A TSC22D3	0.0192432
103	c7.immunesigdb.v7.4	GSE22886_NAIVE_CD8_TCELL_VS_DC_UP	7	199	0.0206	2.68	179	DUSP1 TSC22D3 PIM2 LSR DNAJB1 GZMA KLRG1	0.0299486
103	c7.immunesigdb.v7.4	GSE22886_NAIVE_CD8_TCELL_VS_MONOCYTE_UP	6	199	0.0673	2.18	186	MGAT4A LSR GZMA KLRG1 DNAJB1 LBH	0.068052
103	c7.immunesigdb.v7.4	GSE22886_NAIVE_CD4_TCELL_VS_NEUTROPHIL_UP	7	200	0.0288	2.49	192	SRSF6 URI1 LAX1 MYC CCR7 LBH MDFIC	0.0362
103	c7.immunesigdb.v7.4	GSE22886_NAIVE_CD4_TCELL_VS_DC_UP	6	197	0.0531	2.32	175	DUSP1 TSC22D3 URI1 CCR7 LBH DNAJB1	0.0557165
103	c7.immunesigdb.v7.4	GSE22886_CTRL_VS_LPS_24H_DC_DN	7	200	0.0121	3	161	PIM2 DUSP1 CCR7 TNFAIP3 CD58 BIRC3 STAT1	0.0214388
103	c7.immunesigdb.v7.4	GSE22886_NAIVE_CD4_TCELL_VS_48H_ACT_TH1_UP	6	200	0.0581	2.27	179	TSC22D3 DUSP1 FXYD5 SRSF5 MAP3K1 ATF7IP2	0.0597506
103	c7.immunesigdb.v7.4	GSE24081_CONTROLLER_VS_PROGRESSOR_HIV_SPECIFIC_CD8_TCELL_UP	6	198	0.00967	3.52	118	TNFAIP3 BIRC3 SRSF6 TNF CCR7 TRA2B	0.0191286
103	c7.immunesigdb.v7.4	GSE24142_EARLY_THYMIC_PROGENITOR_VS_DN2_THYMOCYTE_FETAL_UP	6	200	0.00789	3.69	113	BIRC3 SULF2 SLA TNFSF14 TSC22D3 CMTR2	0.0174157
103	c7.immunesigdb.v7.4	GSE24634_NAIVE_CD4_TCELL_VS_DAY3_IL4_CONV_TREG_UP	7	198	0.011	3.06	158	RPL11 SRSF5 TNFAIP3 GADD45B SCAND1 TSC22D3 MGAT4A	0.0203163
103	c7.immunesigdb.v7.4	GSE24634_NAIVE_CD4_TCELL_VS_DAY5_IL4_CONV_TREG_UP	9	200	0.000767	4.01	159	RNF139 RPL11 SRSF5 LBH SCAND1 CHST12 GADD45B MGAT4A RSRP1	0.00408315
103	c7.immunesigdb.v7.4	GSE24634_NAIVE_CD4_TCELL_VS_DAY7_IL4_CONV_TREG_UP	9	200	0.00151	3.62	175	TNFAIP3 GADD45B DDX5 NXF1 JUND RNF139 MGAT4A SH2D3A ATF7IP2	0.00600681
103	c7.immunesigdb.v7.4	GSE25087_FETAL_VS_ADULT_TCONV_DN	6	187	0.023	2.87	143	TM2D3 FXYD5 URI1 GABPB1-AS1 TNFAIP8L2 FOXP1	0.0314189
103	c7.immunesigdb.v7.4	GSE26495_NAIVE_VS_PD1HIGH_CD8_TCELL_DN	9	199	0.00157	3.59	176	GZMA TMED9 CD58 KLRG1 BHLHE40 TPM4 KLF6 MDFIC YWHAQ	0.00604617
103	c7.immunesigdb.v7.4	GSE26495_NAIVE_VS_PD1LOW_CD8_TCELL_DN	7	199	0.0184	2.74	175	GZMA KLRG1 CD58 TMED9 YWHAQ CHST12 BHLHE40	0.0276382
103	c7.immunesigdb.v7.4	GSE26669_CD4_VS_CD8_TCELL_IN_MLR_COSTIM_BLOCK_UP	6	200	0.0259	2.79	147	PIM1 TNFRSF1A DUSP1 TM2D3 SULF2 STT3B	0.0337259
103	c7.immunesigdb.v7.4	GSE2706_UNSTIM_VS_8H_R848_DC_DN	8	197	0.000435	4.89	117	PIM2 STAT1 SIAH2 TNFAIP3 GADD45B BIRC3 CCR7 TNF	0.00297113
103	c7.immunesigdb.v7.4	GSE2706_UNSTIM_VS_2H_LPS_AND_R848_DC_DN	6	191	0.0101	3.49	119	CCR7 DUSP1 TNFAIP3 SIAH2 BIRC3 JUNB	0.0192432
103	c7.immunesigdb.v7.4	GSE27786_BCELL_VS_CD8_TCELL_UP	6	200	0.0282	2.73	150	SULF2 HSPA1B TYROBP BHLHE40 LY6E GADD45B	0.0356937
103	c7.immunesigdb.v7.4	GSE29617_CTRL_VS_DAY7_TIV_FLU_VACCINE_PBMC_2008_UP	6	196	0.0113	3.4	122	JUNB DUSP1 TM2D3 FOSB RBM7 HBB	0.0205558
103	c7.immunesigdb.v7.4	GSE29618_BCELL_VS_MONOCYTE_UP	9	194	0.000218	4.82	134	RPSA IGKC BIRC3 PIM2 LBH MYC RPS12 AQP3 CCR7	0.00195652
103	c7.immunesigdb.v7.4	GSE29618_BCELL_VS_PDC_UP	6	195	0.0244	2.83	145	BIRC3 MYC TSC22D3 JUNB DUSP1 IGKC	0.0324735
103	c7.immunesigdb.v7.4	GSE29618_BCELL_VS_MDC_UP	9	193	0.000319	4.56	141	BIRC3 PIM2 LBH IGKC MYC CCR7 AQP3 TSC22D3 EIF5	0.00235669
103	c7.immunesigdb.v7.4	GSE29618_MONOCYTE_VS_MDC_UP	6	200	0.0113	3.4	122	LAMP1 S100A9 RBMS1 TYROBP AIF1 GIMAP5	0.0205558
103	c7.immunesigdb.v7.4	GSE29618_BCELL_VS_MONOCYTE_DAY7_FLU_VACCINE_UP	8	195	0.00169	3.91	144	LBH IGKC BIRC3 PIM2 MYC RPL9 RPSA AQP3	0.00637271
103	c7.immunesigdb.v7.4	GSE29618_BCELL_VS_MDC_DAY7_FLU_VACCINE_UP	6	191	0.0223	2.89	142	BIRC3 IGKC LBH AQP3 MYC PIM2	0.0310485
103	c7.immunesigdb.v7.4	GSE29618_MONOCYTE_VS_PDC_DAY7_FLU_VACCINE_DN	6	199	0.023	2.87	143	MDFIC IGKC LBH RPSA AQP3 MGAT4A	0.0314189
103	c7.immunesigdb.v7.4	GSE29618_MONOCYTE_VS_MDC_DAY7_FLU_VACCINE_UP	6	200	0.0156	3.15	131	AIF1 S100A9 LAMP1 RBMS1 GIMAP5 DUSP1	0.0246603
103	c7.immunesigdb.v7.4	GSE29618_PDC_VS_MDC_DAY7_FLU_VACCINE_UP	6	199	0.0141	3.23	128	MDFIC AQP3 IGKC MGAT4A LAMP1 LBH	0.0232009
103	c7.immunesigdb.v7.4	GSE29618_PRE_VS_DAY7_FLU_VACCINE_MONOCYTE_DN	6	199	0.0223	2.89	142	RSRP1 MYC TRA2B KLF6 TNF PCNX1	0.0310485
103	c7.immunesigdb.v7.4	GSE29618_PRE_VS_DAY7_FLU_VACCINE_PDC_DN	6	200	0.0568	2.28	178	SMAD2 FXYD5 RBMS1 MDFIC KLF6 EIF5	0.0585801
103	c7.immunesigdb.v7.4	GSE29618_PRE_VS_DAY7_POST_LAIV_FLU_VACCINE_MONOCYTE_DN	7	200	0.00871	3.21	151	TRA2B RSRP1 FOSB DUSP1 SLA EIF5 PFDN4	0.0181208
103	c7.immunesigdb.v7.4	GSE29618_PRE_VS_DAY7_POST_LAIV_FLU_VACCINE_PDC_DN	6	198	0.0474	2.39	170	RBMS1 RSRP1 NSD1 EIF5 KLF6 SRSF6	0.0512203
103	c7.immunesigdb.v7.4	GSE32423_CTRL_VS_IL4_MEMORY_CD8_TCELL_DN	6	200	0.0122	3.34	124	POLR2B CCND3 DHODH TNFSF14 C1orf56 SULF2	0.0214388
103	c7.immunesigdb.v7.4	GSE3337_CTRL_VS_4H_IFNG_IN_CD8POS_DC_DN	7	200	0.00841	3.23	150	ST6GALNAC6 TNF TNFAIP3 SLA STAT1 NXF1 MYC	0.0181208
103	c7.immunesigdb.v7.4	GSE3337_4H_VS_16H_IFNG_IN_CD8POS_DC_UP	8	200	0.00408	3.36	166	HBA2 TNFAIP3 HBB YWHAE CCR7 BIRC3 TNF GADD45B	0.0109404
103	c7.immunesigdb.v7.4	GSE339_CD4POS_VS_CD8POS_DC_IN_CULTURE_UP	7	200	0.00871	3.21	151	MAP3K1 MDFIC SIAH2 HNRNPDL MAP7D1 DDX5 TYROBP	0.0181208
103	c7.immunesigdb.v7.4	GSE360_CTRL_VS_L_MAJOR_DC_DN	7	199	0.00261	4.06	121	DPF2 TNF TNFAIP3 PIM1 KLF6 CCR7 DDIT4	0.00807538
103	c7.immunesigdb.v7.4	GSE360_CTRL_VS_T_GONDII_DC_DN	6	198	0.00582	3.95	106	TAGLN2 IGKC CCR7 TNFAIP3 GADD45B DUSP1	0.0140456
103	c7.immunesigdb.v7.4	GSE360_T_GONDII_VS_B_MALAYI_HIGH_DOSE_DC_UP	7	198	0.000917	4.94	101	CCR7 DUSP1 TAGLN2 TSC22D3 TNFAIP3 IGKC GADD45B	0.00442605
103	c7.immunesigdb.v7.4	GSE360_LOW_DOSE_B_MALAYI_VS_M_TUBERCULOSIS_DC_DN	7	199	0.00479	3.61	135	LY6E S100A9 PIM1 DUSP1 BIRC3 CCR7 TNFSF14	0.0122977
103	c7.immunesigdb.v7.4	GSE360_T_GONDII_VS_M_TUBERCULOSIS_MAC_UP	6	199	0.0167	3.1	133	CCR7 RNF187 GADD45B RPL9 ID3 BHLHE40	0.025835
103	c7.immunesigdb.v7.4	GSE36476_CTRL_VS_TSST_ACT_16H_MEMORY_CD4_TCELL_YOUNG_UP	7	198	0.02	2.69	178	MGAT4A TSC22D3 DNAJB1 CIRBP AQP3 TNFAIP3 JUNB	0.0296315
103	c7.immunesigdb.v7.4	GSE36476_CTRL_VS_TSST_ACT_40H_MEMORY_CD4_TCELL_YOUNG_UP	9	197	0.00139	3.66	173	CIRBP TSC22D3 DUSP1 AQP3 TNFAIP3 DNAJB1 MGAT4A KLRG1 FOSB	0.0058164
103	c7.immunesigdb.v7.4	GSE36476_CTRL_VS_TSST_ACT_72H_MEMORY_CD4_TCELL_YOUNG_UP	11	198	0.000107	4.37	181	DUSP1 TNFAIP3 CIRBP TSC22D3 MGAT4A KLF6 DNAJB1 KLRG1 JUNB FOSB HBB	0.00121044
103	c7.immunesigdb.v7.4	GSE36476_CTRL_VS_TSST_ACT_16H_MEMORY_CD4_TCELL_OLD_UP	7	198	0.00561	3.5	139	TSC22D3 DNAJB1 AQP3 TNFAIP3 ATF7IP2 MGAT4A CIRBP	0.0138151
103	c7.immunesigdb.v7.4	GSE36476_CTRL_VS_TSST_ACT_40H_MEMORY_CD4_TCELL_OLD_UP	6	197	0.0131	3.29	126	TSC22D3 DUSP1 AQP3 DNAJB1 CIRBP ATF7IP2	0.0224749
103	c7.immunesigdb.v7.4	GSE37416_CTRL_VS_6H_F_TULARENSIS_LVS_NEUTROPHIL_DN	8	196	0.00314	3.52	159	BHLHE40 IRF2BP2 NXF1 C4orf3 DDIT4 SULF2 ESCO1 SIAH2	0.00909344
103	c7.immunesigdb.v7.4	GSE37416_0H_VS_24H_F_TULARENSIS_LVS_NEUTROPHIL_UP	7	196	0.00965	3.14	154	JUNB EBPL AIF1 MAP3K1 TYROBP KLF6 C1orf56	0.0191286
103	c7.immunesigdb.v7.4	GSE37416_12H_VS_48H_F_TULARENSIS_LVS_NEUTROPHIL_UP	6	199	0.0441	2.44	167	MAP3K1 TYROBP DUSP1 NFKBID CD58 TNFRSF1A	0.0480849
103	c7.immunesigdb.v7.4	GSE3982_CTRL_VS_LPS_48H_DC_DN	6	200	0.0141	3.23	128	DUSP1 CCR7 TNFSF14 PIM1 GADD45B TNFAIP3	0.0232009
103	c7.immunesigdb.v7.4	GSE3982_MEMORY_CD4_TCELL_VS_TH2_UP	6	196	0.0333	2.62	156	TSC22D3 KLF6 EPM2AIP1 DDX5 AQP3 GIMAP5	0.0392658
103	c7.immunesigdb.v7.4	GSE3982_EOSINOPHIL_VS_NEUTROPHIL_DN	6	196	0.0101	3.49	119	TNFRSF1A TNFAIP3 DUSP1 STAT1 JUNB APOLD1	0.0192432
103	c7.immunesigdb.v7.4	GSE3982_EOSINOPHIL_VS_EFF_MEMORY_CD4_TCELL_DN	6	197	0.0316	2.66	154	LAX1 RPL13A SH2D3A LY6E MDFIC PFDN4	0.0378781
103	c7.immunesigdb.v7.4	GSE3982_MAST_CELL_VS_NEUTROPHIL_DN	8	197	0.000967	4.29	132	PIM2 APOLD1 JUNB TNFAIP3 PIM1 AQP3 SH2D3A TYROBP	0.00460597
103	c7.immunesigdb.v7.4	GSE3982_MAST_CELL_VS_BASOPHIL_DN	7	199	0.00871	3.21	151	TMSB10 PCNX1 GZMA DUSP1 CCND3 SIAH2 RSRP1	0.0181208
103	c7.immunesigdb.v7.4	GSE3982_MAST_CELL_VS_CENT_MEMORY_CD4_TCELL_DN	6	198	0.0203	2.96	139	TMSB10 RSRP1 PIM2 RPL5 CCND3 ANKRD11	0.0296315
103	c7.immunesigdb.v7.4	GSE3982_MAC_VS_BCELL_DN	6	197	0.0237	2.85	144	IGKC BIRC3 MAP3K1 RPS12 LAX1 RPSA	0.0320127
103	c7.immunesigdb.v7.4	GSE3982_NEUTROPHIL_VS_BCELL_DN	6	198	0.0409	2.49	164	TMSB10 RPL13A MYC BIRC3 RPL9 PFDN4	0.0456969
103	c7.immunesigdb.v7.4	GSE3982_NEUTROPHIL_VS_BASOPHIL_DN	6	200	0.0531	2.32	175	MYC RPL13A BHLHE40 SRSF6 TMSB10 SRP19	0.0557165
103	c7.immunesigdb.v7.4	GSE7460_CTRL_VS_TGFB_TREATED_ACT_TCONV_UP	6	199	0.0117	3.37	123	PIM2 TNFSF14 KLF6 EXOSC6 HRH2 BTLA	0.0209673
103	c7.immunesigdb.v7.4	GSE7852_TREG_VS_TCONV_THYMUS_UP	6	200	0.0197	2.98	138	BHLHE40 MDFIC KLRG1 GADD45B PIM1 DUSP1	0.0293473
103	c7.immunesigdb.v7.4	GSE7852_LN_VS_FAT_TCONV_DN	9	200	0.000319	4.56	141	TMED9 TAGLN2 TNFSF14 BHLHE40 FOSB MDFIC KLRG1 TTC19 TRIM13	0.00235669
103	c7.immunesigdb.v7.4	GSE7852_THYMUS_VS_FAT_TCONV_DN	6	200	0.0179	3.05	135	GADD45B TAGLN2 FOSB TNFSF14 KLRG1 MDFIC	0.0272261
103	c7.immunesigdb.v7.4	GSE9006_HEALTHY_VS_TYPE_1_DIABETES_PBMC_AT_DX_DN	6	198	0.00483	4.12	102	FOSB MYC PIM1 HBB IGKC CCR7	0.0123131
103	c7.immunesigdb.v7.4	GSE9006_HEALTHY_VS_TYPE_1_DIABETES_PBMC_4MONTH_POST_DX_UP	7	200	0.0229	2.62	183	TNFAIP3 DDIT4 BHLHE40 JUNB GADD45B CIRBP TSC22D3	0.0314189
103	c7.immunesigdb.v7.4	GSE9006_HEALTHY_VS_TYPE_2_DIABETES_PBMC_AT_DX_DN	6	198	0.0109	3.43	121	LPAR6 POLR2B RBMS1 PCNX1 TNFSF14 KLF6	0.0203163
103	c7.immunesigdb.v7.4	GSE9006_TYPE_1_DIABETES_AT_DX_VS_1MONTH_POST_DX_PBMC_UP	8	200	0.00505	3.23	172	PIM1 DDIT4 PUF60 DUSP1 TSC22D3 IGKC JUNB NSD1	0.0126326
103	c7.immunesigdb.v7.4	GSE9006_TYPE_1_DIABETES_AT_DX_VS_4MONTH_POST_DX_PBMC_UP	11	200	3.92e-05	4.93	162	DDIT4 TSC22D3 FOSB PUF60 JUNB CIRBP DUSP1 NSD1 BHLHE40 TNFAIP3 JUND	0.000591267
103	c7.immunesigdb.v7.4	GSE9650_NAIVE_VS_MEMORY_CD8_TCELL_UP	6	200	0.037	2.55	160	ID3 CCR7 DDIT4 BIRC3 STT3B TBCE	0.0421195
103	c7.immunesigdb.v7.4	GSE9650_NAIVE_VS_MEMORY_CD8_TCELL_DN	12	200	5.52e-06	5.6	158	FOSB KLRG1 KLF6 BHLHE40 CCND3 UBC MDFIC JUND PIM1 MAP7D1 GADD45B TNFAIP3	0.000134946
103	c7.immunesigdb.v7.4	GSE9650_EFFECTOR_VS_MEMORY_CD8_TCELL_DN	13	200	3.22e-06	5.43	177	FOSB DUSP1 CCR7 MYC JUND KLF6 DDX5 SIAH2 LAMP1 PIM1 RPL5 PIM2 EIF5	0.000129516
103	c7.immunesigdb.v7.4	GSE9650_GP33_VS_GP276_LCMV_SPECIFIC_EXHAUSTED_CD8_TCELL_DN	6	200	0.0673	2.18	186	UBALD2 ARMC10 DUSP1 CIRBP HBB PUF60	0.068052
103	c7.immunesigdb.v7.4	GSE9988_ANTI_TREM1_VS_LOW_LPS_MONOCYTE_DN	7	198	0.00286	3.99	123	TNFAIP3 TNF BIRC3 EPM2AIP1 SIAH2 GIMAP5 PIM2	0.00834935
103	c7.immunesigdb.v7.4	GSE9988_ANTI_TREM1_VS_ANTI_TREM1_AND_LPS_MONOCYTE_DN	8	195	0.000269	5.28	109	TNF TNFAIP3 BIRC3 CCR7 KLF6 GIMAP5 ATF7IP2 SIAH2	0.00217987
103	c7.immunesigdb.v7.4	GSE9988_ANTI_TREM1_VS_CTRL_TREATED_MONOCYTES_UP	6	198	0.0136	3.26	127	DUSP1 TNFSF14 DDX5 DDIT4 TNF GADD45B	0.0226876
103	c7.immunesigdb.v7.4	GSE9988_LPS_VS_CTRL_TREATED_MONOCYTE_UP	9	196	5.87e-05	5.81	113	DDIT4 TNF SIAH2 DUSP1 TNFAIP3 GADD45B BIRC3 DDX5 CCR7	0.000789696
103	c7.immunesigdb.v7.4	GSE9988_LPS_VS_VEHICLE_TREATED_MONOCYTE_UP	11	196	1.45e-06	7.19	115	TNF SIAH2 TNFAIP3 DDIT4 DUSP1 PIM2 CCR7 BIRC3 NFKBID DDX5 GADD45B	0.000129516
103	c7.immunesigdb.v7.4	GSE9988_LPS_VS_VEHICLE_TREATED_MONOCYTE_DN	6	198	0.0531	2.32	175	TNFAIP8L2 TYROBP TNFRSF1A MAP7D1 TSC22D3 JUND	0.0557165
103	c7.immunesigdb.v7.4	GSE9988_LOW_LPS_VS_CTRL_TREATED_MONOCYTE_UP	9	196	7.71e-05	5.59	117	TNF DDIT4 SIAH2 GADD45B TNFAIP3 DUSP1 BIRC3 CCR7 DDX5	0.00093034
103	c7.immunesigdb.v7.4	GSE9988_LOW_LPS_VS_VEHICLE_TREATED_MONOCYTE_UP	10	196	1.22e-05	6.31	117	TNF SIAH2 TNFAIP3 DDIT4 DUSP1 CCR7 GADD45B PIM2 BIRC3 NFKBID	0.00022082
103	c7.immunesigdb.v7.4	GSE9988_ANTI_TREM1_AND_LPS_VS_CTRL_TREATED_MONOCYTES_UP	10	194	2.18e-05	5.87	125	DUSP1 TNF DDIT4 SIAH2 GADD45B BHLHE40 PIM1 KLF6 CCR7 LBH	0.00037579
103	c7.immunesigdb.v7.4	GSE369_PRE_VS_POST_IL6_INJECTION_SOCS3_KO_LIVER_UP	8	199	0.00219	3.74	150	BHLHE40 RNF139 TSC22D3 RPL9 KLF6 EIF5 PFDN4 YWHAQ	0.00740916
103	c7.immunesigdb.v7.4	GSE411_WT_VS_SOCS3_KO_MACROPHAGE_IL6_STIM_400MIN_UP	6	200	0.0109	3.43	121	MGAT4A HSPA1B UBALD2 JUNB DUSP1 SIAH2	0.0203163
103	c7.immunesigdb.v7.4	GSE2770_IL12_VS_TGFB_AND_IL12_TREATED_ACT_CD4_TCELL_6H_DN	6	199	0.043	2.45	166	RPS12 TRA2B RPL9 LPAR6 TNFRSF1A DPF2	0.0471697
103	c7.immunesigdb.v7.4	GSE2770_UNTREATED_VS_TGFB_AND_IL4_TREATED_ACT_CD4_TCELL_48H_DN	6	198	0.0237	2.85	144	ZNF101 TMED9 HLA-DRA PIM1 TNF BHLHE40	0.0320127
103	c7.immunesigdb.v7.4	GSE2770_UNTREATED_VS_IL12_TREATED_ACT_CD4_TCELL_6H_UP	8	200	0.00107	4.22	134	BTLA TNFAIP8L2 JUNB SIAH2 DDIT4 TRIM56 UBALD2 MGAT4A	0.00503039
103	c7.immunesigdb.v7.4	GSE2770_TGFB_AND_IL4_VS_TGFB_AND_IL12_TREATED_ACT_CD4_TCELL_6H_DN	6	200	0.0307	2.67	153	BTLA TSC22D3 TNFAIP3 BHLHE40 MGAT4A TRIM13	0.0371686
103	c7.immunesigdb.v7.4	GSE2770_TGFB_AND_IL4_VS_IL12_TREATED_ACT_CD4_TCELL_48H_DN	6	199	0.0568	2.28	178	DPF2 FOXP1 TNFAIP8L2 UBC TNFRSF1A ID3	0.0585801
103	c7.immunesigdb.v7.4	GSE2770_IL4_ACT_VS_ACT_CD4_TCELL_6H_UP	6	198	0.0307	2.67	153	BHLHE40 FXYD5 HLA-DRA ID3 TAGLN2 SRSF5	0.0371686
103	c7.immunesigdb.v7.4	GSE2128_CTRL_VS_MIMETOPE_NEGATIVE_SELECTION_DP_THYMOCYTE_C57BL6_UP	6	190	0.00259	4.71	90	BHLHE40 GADD45B THUMPD3-AS1 JUNB TNF TSC22D3	0.00807538
103	c7.immunesigdb.v7.4	GSE2128_CTRL_VS_MIMETOPE_NEGATIVE_SELECTION_DP_THYMOCYTE_NOD_UP	6	200	0.0146	3.2	129	IGKC TYROBP SULF2 ST6GALNAC6 MGAT4A TNFRSF1A	0.0239149
103	c7.immunesigdb.v7.4	GSE2405_0H_VS_9H_A_PHAGOCYTOPHILUM_STIM_NEUTROPHIL_DN	6	200	0.0716	2.14	189	RPL5 RPL9 RPL13A RPL11 RPSA DDX5	0.0721983
103	c7.immunesigdb.v7.4	GSE2405_0H_VS_24H_A_PHAGOCYTOPHILUM_STIM_NEUTROPHIL_UP	10	200	0.000695	3.73	190	RPL5 RPL9 RPSA RPL13A HNRNPDL RPL11 PIM2 YWHAE TNFAIP8L2 FXYD5	0.00408315
103	c7.immunesigdb.v7.4	GSE22601_IMMATURE_CD4_SINGLE_POSITIVE_VS_CD8_SINGLE_POSITIVE_THYMOCYTE_UP	10	200	0.00025	4.28	167	DEDD2 LPAR6 IRF2BP2 MAP7D1 ID3 TNFAIP3 SLA TNFAIP8L2 TSC22D3 DDIT4	0.00210465
103	c7.immunesigdb.v7.4	GSE22601_IMMATURE_CD4_SINGLE_POSITIVE_VS_CD4_SINGLE_POSITIVE_THYMOCYTE_UP	6	200	0.0519	2.34	174	SRSF6 SLA HSPA1B STAT1 TNFRSF1A NXF1	0.0549351
103	c7.immunesigdb.v7.4	GSE22601_CD4_SINGLE_POSITIVE_VS_CD8_SINGLE_POSITIVE_THYMOCYTE_DN	6	200	0.0485	2.38	171	ANKRD11 LBH SRSF6 TYROBP SLA UBALD2	0.0519438
103	c7.immunesigdb.v7.4	GSE1925_CTRL_VS_IFNG_PRIMED_MACROPHAGE_DN	6	200	0.0307	2.67	153	TYROBP TNF PIM1 SLA CMTR2 KLRG1	0.0371686
103	c7.immunesigdb.v7.4	GSE3565_CTRL_VS_LPS_INJECTED_SPLENOCYTES_DN	6	175	0.0251	2.81	146	MYC LY6E LBH CCR7 ID3 STT3B	0.0331613
103	c7.immunesigdb.v7.4	GSE3720_UNSTIM_VS_LPS_STIM_VD2_GAMMADELTA_TCELL_UP	6	167	0.0251	2.81	146	RPL5 RPS12 TMSB10 RPSA ZNF101 LY6E	0.0331613
103	c7.immunesigdb.v7.4	GSE3720_UNSTIM_VS_PMA_STIM_VD1_GAMMADELTA_TCELL_UP	8	176	0.00268	3.61	155	LY6E TMSB10 MYC ZNF101 RPSA RPL9 RPS12 DDIT4	0.00822169
103	c7.immunesigdb.v7.4	GSE3720_VD1_VS_VD2_GAMMADELTA_TCELL_WITH_LPS_STIM_UP	6	200	0.029	2.71	151	TBCE ESCO1 DDIT4 CCR7 ELMOD3 LAMP1	0.0362
103	c7.immunesigdb.v7.4	GSE8921_3H_VS_24H_TLR1_2_STIM_MONOCYTE_DN	7	200	0.00273	4.03	122	PFDN4 ELMOD3 C1orf56 TNFAIP3 LSR BHLHE40 IRF2BP2	0.0082355
103	c7.immunesigdb.v7.4	GSE3039_ALPHAALPHA_VS_ALPHABETA_CD8_TCELL_UP	6	200	0.0173	3.08	134	BHLHE40 MYC SRP19 IRF2BP2 LSR HSPA1B	0.0265364
103	c7.immunesigdb.v7.4	GSE4984_UNTREATED_VS_GALECTIN1_TREATED_DC_DN	7	191	0.00357	3.83	128	BTLA ID3 ATF7IP2 IGKC RPL9 GIMAP5 RPSA	0.00996892
103	c7.immunesigdb.v7.4	GSE5542_IFNG_VS_IFNA_AND_IFNG_TREATED_EPITHELIAL_CELLS_24H_UP	6	200	0.038	2.53	161	C1orf56 STAT1 RPL13A BHLHE40 SRSF5 TYROBP	0.0428536
103	c7.immunesigdb.v7.4	GSE5542_IFNG_VS_IFNA_TREATED_EPITHELIAL_CELLS_6H_DN	6	200	0.00556	3.99	105	TNFAIP8L2 RPL13A HRH2 TSC22D3 SCAND1 IGKC	0.0137858
103	c7.immunesigdb.v7.4	GSE5542_IFNG_VS_IFNA_TREATED_EPITHELIAL_CELLS_24H_DN	6	200	0.00665	3.83	109	ELMOD3 C1orf56 TSC22D3 RPL13A IGKC BIRC3	0.015531
103	c7.immunesigdb.v7.4	GSE5455_EX_VIVO_VS_POST_24H_INCUBATION_MONOCYTES_FROM_TUMOR_BEARING_MOUSE_DN	6	200	0.0216	2.92	141	DEDD2 ID3 RSRP1 SULF2 MAP3K1 DCAF7	0.0306635
103	c7.immunesigdb.v7.4	GSE5099_DAY3_VS_DAY7_MCSF_TREATED_MACROPHAGE_UP	6	192	0.0556	2.29	177	MAP7D1 FOXP1 RPL13A TSC22D3 PIM2 CCR7	0.0580035
103	c7.immunesigdb.v7.4	GSE5589_LPS_VS_LPS_AND_IL10_STIM_IL6_KO_MACROPHAGE_45MIN_DN	6	200	0.0216	2.92	141	SLA GZMA NFKBID JUNB BTLA TNF	0.0306635
103	c7.immunesigdb.v7.4	GSE5589_LPS_VS_LPS_AND_IL10_STIM_IL6_KO_MACROPHAGE_180MIN_UP	6	200	0.0441	2.44	167	FXYD5 RNPEPL1 KLF6 MGAT4A SULF2 LAMP1	0.0480849
103	c7.immunesigdb.v7.4	GSE5589_WT_VS_IL6_KO_LPS_STIM_MACROPHAGE_45MIN_DN	7	200	0.00249	4.1	120	YWHAE JUND SIAH2 FAM118A E2F3 CCND3 PFDN4	0.00790684
103	c7.immunesigdb.v7.4	GSE3920_UNTREATED_VS_IFNB_TREATED_ENDOTHELIAL_CELL_UP	6	200	0.0237	2.85	144	HLA-DRA UBALD2 FOSB KLF6 ANKRD11 KLRG1	0.0320127
103	c7.immunesigdb.v7.4	GSE3920_IFNA_VS_IFNG_TREATED_ENDOTHELIAL_CELL_UP	8	170	0.00079	4.44	128	TTC19 LAX1 NFKBID DDX5 FAM118A HNRNPDL TNFAIP3 EIF5	0.00414464
103	c7.immunesigdb.v7.4	GSE3920_UNTREATED_VS_IFNA_TREATED_FIBROBLAST_UP	7	168	0.00286	3.99	123	NFKBID SIAH2 PIM1 BIRC3 TTC19 TNFAIP3 GADD45B	0.00834935
103	c7.immunesigdb.v7.4	GSE7218_UNSTIM_VS_ANTIGEN_STIM_THROUGH_IGG_BCELL_DN	7	169	0.00143	4.55	109	KLRG1 PIM1 TMSB10 TNF CCR7 GADD45B S100A9	0.0058164
103	c7.immunesigdb.v7.4	GSE9509_LPS_VS_LPS_AND_IL10_STIM_IL10_KO_MACROPHAGE_20MIN_DN	7	197	0.00479	3.61	135	HLA-DRA MAP3K1 IGKC MDFIC SULF2 CCND3 PFDN4	0.0122977
103	c7.immunesigdb.v7.4	GSE6674_UNSTIM_VS_ANTI_IGM_AND_CPG_STIM_BCELL_DN	6	199	0.0568	2.28	178	MYC SRSF6 SIAH2 TNF E2F3 MDFIC	0.0585801
103	c7.immunesigdb.v7.4	GSE6674_CPG_VS_CPG_AND_ANTI_IGM_STIM_BCELL_DN	6	200	0.0299	2.69	152	TNF HNRNPDL MYC BIRC3 CCND3 BHLHE40	0.0366908
103	c7.immunesigdb.v7.4	GSE6674_PL2_3_VS_ANTI_IGM_AND_CPG_STIM_BCELL_DN	6	200	0.037	2.55	160	MGAT4A MIER1 MDFIC DCAF7 MYC PIM1	0.0421195
103	c7.immunesigdb.v7.4	GSE7831_UNSTIM_VS_CPG_STIM_PDC_1H_DN	6	200	0.0299	2.69	152	PIM1 DCAF7 MYC MIER1 MGAT4A TNF	0.0366908
103	c7.immunesigdb.v7.4	GSE7831_CPG_VS_INFLUENZA_STIM_PDC_4H_UP	6	200	0.0216	2.92	141	STAT1 LSR URI1 HNRNPDL GIMAP5 EIF5	0.0306635
103	c7.immunesigdb.v7.4	GSE7219_UNSTIM_VS_LPS_AND_ANTI_CD40_STIM_NIK_NFKB2_KO_DC_UP	8	178	0.00141	4.03	140	CCND3 TPM4 FOXP1 CCR7 TNFAIP8L2 KLRG1 BTLA TAGLN2	0.0058164
103	c7.immunesigdb.v7.4	GSE7219_UNSTIM_VS_LPS_AND_ANTI_CD40_STIM_NIK_NFKB2_KO_DC_DN	8	190	0.00177	3.88	145	BHLHE40 MDFIC LY6E UBC GADD45B DNAJB1 TNF DEDD2	0.00653816
103	c7.immunesigdb.v7.4	GSE14699_NAIVE_VS_ACT_CD8_TCELL_DN	6	175	0.0203	2.96	139	BTLA FOXP1 MYC CCR7 ID3 PIM2	0.0296315
103	c7.immunesigdb.v7.4	GSE14415_ACT_TCONV_VS_ACT_NATURAL_TREG_UP	6	172	0.00823	3.65	114	MYC ID3 LBH STT3B STAT1 CCR7	0.0179473
103	c7.immunesigdb.v7.4	GSE14415_INDUCED_TREG_VS_TCONV_DN	6	164	0.0122	3.34	124	GIMAP5 FOXP1 TSC22D3 ZNF101 TRIM13 JUNB	0.0214388
103	c7.immunesigdb.v7.4	GSE14415_NATURAL_TREG_VS_TCONV_UP	8	157	0.00046	4.85	118	CIRBP TSC22D3 MRPS18C FOXP1 ZNF101 PCNX1 GIMAP5 HNRNPDL	0.00297357
103	c7.immunesigdb.v7.4	GSE13547_CTRL_VS_ANTI_IGM_STIM_BCELL_12H_DN	6	179	0.029	2.71	151	IRF2BP2 RPL13A FOXP1 KLRG1 RPL5 LAMP1	0.0362
103	c7.immunesigdb.v7.4	GSE15330_LYMPHOID_MULTIPOTENT_VS_MEGAKARYOCYTE_ERYTHROID_PROGENITOR_IKAROS_KO_DN	6	178	0.0203	2.96	139	BHLHE40 AIF1 KLRG1 S100A9 GZMA SLA	0.0296315
103	c7.immunesigdb.v7.4	GSE15330_HSC_VS_MEGAKARYOCYTE_ERYTHROID_PROGENITOR_IKAROS_KO_UP	6	200	0.043	2.45	166	FXYD5 UBALD2 TM2D3 KLF6 NAT9 LBH	0.0471697
103	c7.immunesigdb.v7.4	GSE15330_HSC_VS_LYMPHOID_PRIMED_MULTIPOTENT_PROGENITOR_IKAROS_KO_DN	6	198	0.0361	2.57	159	EPM2AIP1 MTA1 HNRNPDL URI1 FOXP1 TNFSF14	0.0416185
103	c7.immunesigdb.v7.4	GSE15330_HSC_VS_LYMPHOID_PRIMED_MULTIPOTENT_PROGENITOR_IKAROS_KO_UP	10	198	0.000122	4.71	153	MTA1 HNRNPDL TM2D3 FOXP1 EPM2AIP1 TBCE DUSP1 ID3 URI1 SIAH2	0.0013383
103	c7.immunesigdb.v7.4	GSE12198_LOW_IL2_STIM_NK_CELL_VS_HIGH_IL2_STIM_NK_CELL_UP	6	200	0.042	2.47	165	ARMC10 TNF SMAD2 GADD45B HNRNPDL UBC	0.0464954
103	c7.immunesigdb.v7.4	GSE15271_CXCR4_POS_VS_NEG_GC_BCELL_DN	9	175	0.000173	4.98	130	CCR7 GZMA BIRC3 TYROBP IRF2BP2 TRIM13 UBC RNF139 CIRBP	0.00178931
103	c7.immunesigdb.v7.4	GSE9960_HEALTHY_VS_GRAM_NEG_AND_POS_SEPSIS_PBMC_DN	6	196	0.0342	2.6	157	STT3B NSD1 CD58 EPM2AIP1 TM2D3 PITPNA-AS1	0.0399368
103	c7.immunesigdb.v7.4	GSE12392_CD8A_POS_VS_NEG_SPLEEN_IFNB_KO_DC_DN	7	200	0.00756	3.3	147	FOSB DDX5 DUSP1 SRSF5 SRSF6 JUNB KLF6	0.0169157
103	c7.immunesigdb.v7.4	GSE19198_CTRL_VS_IL21_TREATED_TCELL_6H_UP	7	200	0.00871	3.21	151	BIRC3 MYC MAP3K1 GIMAP5 TNFRSF1A SULF2 AIF1	0.0181208
103	c7.immunesigdb.v7.4	GSE19198_CTRL_VS_IL21_TREATED_TCELL_24H_UP	6	200	0.00725	3.76	111	UBC TSC22D3 GADD45B CCR7 UBALD2 TNF	0.0165974
103	c7.immunesigdb.v7.4	GSE18281_SUBCAPSULAR_VS_CENTRAL_CORTICAL_REGION_OF_THYMUS_DN	7	200	0.00783	3.28	148	MYC S100A9 KLF6 STAT1 TNF CCR7 TNFAIP3	0.0173893
103	c7.immunesigdb.v7.4	GSE19923_WT_VS_E2A_KO_DP_THYMOCYTE_UP	6	200	0.0046	4.16	101	GADD45B DDIT4 SCAND1 ANKRD11 NSD1 TNFRSF1A	0.0119799
103	c7.immunesigdb.v7.4	GSE19923_WT_VS_HEB_AND_E2A_KO_DP_THYMOCYTE_DN	10	200	9.25e-05	4.88	148	JUNB MDFIC TNF SRSF5 DUSP1 SLA DNAJB1 KLF6 BHLHE40 MYC	0.00108016
103	c7.immunesigdb.v7.4	GSE19923_E2A_KO_VS_HEB_AND_E2A_KO_DP_THYMOCYTE_UP	6	199	0.0223	2.89	142	KLRG1 TNF SRP19 STT3B CMTR2 RBMS1	0.0310485
103	c7.immunesigdb.v7.4	GSE19923_E2A_KO_VS_E2A_AND_HEB_KO_DP_THYMOCYTE_DN	7	200	0.0107	3.08	157	MYC KLRG1 JUNB GADD45B UBC NXF1 FXYD5	0.020174
103	c7.immunesigdb.v7.4	GSE18893_TCONV_VS_TREG_24H_CULTURE_DN	7	200	0.00286	3.99	123	LY6E CCR7 NFKBID STAT1 BHLHE40 LPAR6 BTLA	0.00834935
103	c7.immunesigdb.v7.4	GSE19888_CTRL_VS_A3R_INHIBITOR_TREATED_MAST_CELL_DN	8	195	0.00339	3.47	161	DUSP1 NSD1 LINC01560 HLA-DRA CCR7 TNFAIP3 HBB EPM2AIP1	0.00958734
103	c7.immunesigdb.v7.4	GSE19888_ADENOSINE_A3R_INH_PRETREAT_AND_ACT_BY_A3R_VS_A3R_INH_AND_TCELL_MEMBRANES_ACT_MAST_CELL_DN	7	200	0.0129	2.96	163	RBMS1 SRSF6 MIER1 FAM118A DNAJB1 ANKRD11 RPL9	0.0223435
103	c7.immunesigdb.v7.4	GSE21670_STAT3_KO_VS_WT_CD4_TCELL_DN	7	199	0.0121	3	161	PIM1 UBALD2 PIM2 MYC BHLHE40 ZNF101 JUNB	0.0214388
103	c7.immunesigdb.v7.4	GSE21670_UNTREATED_VS_IL6_TREATED_STAT3_KO_CD4_TCELL_UP	7	200	0.00498	3.58	136	LBH ID3 TNFAIP3 MAP7D1 AQP3 TNFRSF1A TNFAIP8L2	0.0126067
103	c7.immunesigdb.v7.4	GSE21670_UNTREATED_VS_IL6_TREATED_CD4_TCELL_UP	6	197	0.023	2.87	143	IRF2BP2 DDIT4 NXF1 RNPEPL1 TNFAIP3 TPM4	0.0314189
103	c7.immunesigdb.v7.4	GSE21546_ELK1_KO_VS_SAP1A_KO_AND_ELK1_KO_ANTI_CD3_STIM_DP_THYMOCYTES_DN	7	200	0.00327	3.89	126	ANKRD11 GADD45B TNFAIP3 MTA1 TAGLN2 PIM1 NFKBID	0.00932079
103	c7.immunesigdb.v7.4	GSE21360_SECONDARY_VS_QUATERNARY_MEMORY_CD8_TCELL_UP	7	182	0.000766	5.1	98	DUSP1 GADD45B TNFAIP3 PIM1 FOXP1 TNF S100A9	0.00408315
103	c7.immunesigdb.v7.4	GSE21360_PRIMARY_VS_TERTIARY_MEMORY_CD8_TCELL_DN	8	199	0.00135	4.06	139	TNF RBMS1 GADD45B PIM1 PIM2 TNFRSF1A TSC22D3 JUNB	0.0058164
103	c7.immunesigdb.v7.4	GSE22140_HEALTHY_VS_ARTHRITIC_MOUSE_CD4_TCELL_UP	6	199	0.0259	2.79	147	S100A9 JUND TNFSF14 JUNB DUSP1 TBCE	0.0337259
103	c7.immunesigdb.v7.4	GSE22140_GERMFREE_VS_SPF_MOUSE_CD4_TCELL_UP	8	199	0.00169	3.91	144	PIM1 TNF KLF6 DDX5 JUNB TNFRSF1A GADD45B LAMP1	0.00637271
103	c7.immunesigdb.v7.4	GSE22196_HEALTHY_VS_OBESE_MOUSE_SKIN_GAMMADELTA_TCELL_DN	6	200	0.0299	2.69	152	TNFSF14 S100A9 DDIT4 TNFAIP3 FOSB DUSP1	0.0366908
103	c7.immunesigdb.v7.4	GSE19401_NAIVE_VS_IMMUNIZED_MOUSE_PLN_FOLLICULAR_DC_UP	11	199	2.76e-05	5.14	156	RBMS1 DNAJB1 S100A9 TNFSF14 TNF JUNB TSC22D3 DDIT4 DUSP1 PIM1 PPP3R1	0.000454145
103	c7.immunesigdb.v7.4	GSE19401_UNSTIM_VS_RETINOIC_ACID_AND_PAM2CSK4_STIM_FOLLICULAR_DC_DN	8	199	0.000832	4.4	129	TNF PIM2 GADD45B SLA PFDN4 SRSF6 LSR MAP3K1	0.00421831
103	c7.immunesigdb.v7.4	GSE20152_SPHK1_KO_VS_WT_HTNFA_OVERXPRESS_ANKLE_UP	7	198	0.00441	3.67	133	SRSF5 DONSON TNFSF14 TNFRSF1A NXF1 HBB JUNB	0.0115683
103	c7.immunesigdb.v7.4	GSE22033_WT_VS_PPARG_KO_MEF_UP	7	195	0.000766	5.1	98	NXF1 RNPEPL1 RPL13A DDIT4 FXYD5 LBH PTPN7	0.00408315
103	c7.immunesigdb.v7.4	GSE21033_CTRL_VS_POLYIC_STIM_DC_24H_UP	6	156	0.00857	3.62	115	TNFAIP8L2 CCR7 RPL13A TAGLN2 FXYD5 TNFRSF1A	0.0181208
103	c7.immunesigdb.v7.4	GSE23308_WT_VS_MINERALCORTICOID_REC_KO_MACROPHAGE_DN	8	200	0.000712	4.51	126	SMAD2 SRSF6 PIM2 TNFAIP3 JUNB BIRC3 BLOC1S4 PIM1	0.00408315
103	c7.immunesigdb.v7.4	GSE20754_WT_VS_TCF1_KO_MEMORY_CD8_TCELL_UP	8	200	0.00258	3.64	154	HSPA1B DUSP1 TNFAIP3 BIRC3 HNRNPDL BLOC1S4 GADD45B KLF6	0.00807538
103	c7.immunesigdb.v7.4	GSE23925_DARK_ZONE_VS_NAIVE_BCELL_DN	11	200	6.53e-06	6.07	134	JUNB DNAJB1 NFKBID FOSB SLA CCND3 SCAND1 DUSP1 ID3 TNFAIP3 TNF	0.000134946
103	c7.immunesigdb.v7.4	GSE23925_LIGHT_ZONE_VS_NAIVE_BCELL_UP	9	199	0.000287	4.63	139	TNFAIP3 FOSB TRIM13 JUNB NFKBID SLA ID3 SIAH2 DUSP1	0.00221051
103	c7.immunesigdb.v7.4	GSE16385_UNTREATED_VS_12H_ROSIGLITAZONE_IFNG_TNF_TREATED_MACROPHAGE_UP	6	200	0.00582	3.95	106	DNAJB1 NFKBID JUNB TTC19 TRIM13 ID3	0.0140456
103	c7.immunesigdb.v7.4	GSE16385_ROSIGLITAZONE_IFNG_TNF_VS_IL4_STIM_MACROPHAGE_UP	8	200	0.000751	4.48	127	NFKBID JUNB TNFAIP3 DUSP1 DNAJB1 FOSB TM2D3 TTC19	0.00408315
103	c7.immunesigdb.v7.4	GSE25123_CTRL_VS_IL4_STIM_MACROPHAGE_UP	6	200	0.0543	2.31	176	EXOSC6 LAMP1 CD58 LBH RNF139 LPAR6	0.056811
103	c7.immunesigdb.v7.4	GSE25123_CTRL_VS_IL4_STIM_MACROPHAGE_DN	6	199	0.0274	2.75	149	BHLHE40 MYC MAP3K1 RPS12 YWHAE RPSA	0.035173
103	c7.immunesigdb.v7.4	GSE17301_CTRL_VS_48H_ACD3_ACD28_STIM_CD8_TCELL_UP	6	199	0.0244	2.83	145	HPS6 PCNX1 MGAT4A LBH MYC AQP3	0.0324735
103	c7.immunesigdb.v7.4	GSE25146_UNSTIM_VS_HELIOBACTER_PYLORI_LPS_STIM_AGS_CELL_DN	7	165	0.00729	3.32	146	LAX1 FOSB STAT1 MYC PPP3R1 SRSF6 DDX5	0.0165974
103	c7.immunesigdb.v7.4	GSE22611_NOD2_TRANSDUCED_VS_CTRL_HEK293T_STIMULATED_WITH_MDP_2H_UP	6	177	0.0216	2.92	141	MDFIC BIRC3 FOXP1 LAMP1 CCR7 PTPN7	0.0306635
103	c7.immunesigdb.v7.4	GSE25677_R848_VS_MPL_AND_R848_STIM_BCELL_DN	6	166	0.0136	3.26	127	SLA TSC22D3 MAP3K1 CIRBP TRA2B PIM1	0.0226876
103	c7.immunesigdb.v7.4	GSE26488_CTRL_VS_PEPTIDE_INJECTION_OT2_THYMOCYTE_DN	6	183	0.0216	2.92	141	LBH BTLA ID3 TMSB10 KLF6 CCND3	0.0306635
103	c7.immunesigdb.v7.4	GSE27241_CTRL_VS_DIGOXIN_TREATED_CD4_TCELL_IN_TH17_POLARIZING_CONDITIONS_DN	8	195	0.00238	3.69	152	MDFIC FXYD5 SULF2 BTLA SH2D3A TPM4 ELMOD3 TNF	0.00783236
103	c7.immunesigdb.v7.4	GSE27241_CTRL_VS_DIGOXIN_TREATED_CD4_TCELL_IN_TH17_POLARIZING_CONDITIONS_UP	6	162	0.00857	3.62	115	TTC19 BIRC3 NFKBID TNFAIP3 GADD45B BTLA	0.0181208
103	c7.immunesigdb.v7.4	GSE21063_CTRL_VS_ANTI_IGM_STIM_BCELL_8H_UP	6	153	0.00133	5.42	79	BIRC3 HRH2 TNFAIP3 BTLA LY6E GADD45B	0.0058164
103	c7.immunesigdb.v7.4	GSE23114_PERITONEAL_CAVITY_B1A_BCELL_VS_SPLEEN_BCELL_IN_SLE2C1_MOUSE_DN	6	193	0.00757	3.72	112	RPL11 GADD45B NFKBID TAGLN2 TNFSF14 YWHAE	0.0169157
103	c7.immunesigdb.v7.4	GSE23114_WT_VS_SLE2C1_MOUSE_SPLEEN_B1A_BCELL_DN	8	199	0.000712	4.51	126	DNAJB1 JUNB PIM1 TSC22D3 ZNF101 AIF1 PIM2 TMSB10	0.00408315
103	c7.immunesigdb.v7.4	GSE23114_PERITONEAL_CAVITY_B1A_BCELL_VS_SPLEEN_BCELL_IN_SLE2C1_MOUSE_UP	7	199	0.00273	4.03	122	JUND DNAJB1 PCNX1 TMSB10 PIM1 RNF139 AIF1	0.0082355
103	c7.immunesigdb.v7.4	GSE26156_DOUBLE_POSITIVE_VS_CD4_SINGLE_POSITIVE_THYMOCYTE_UP	13	199	1.47e-06	5.87	165	SRSF6 RNF139 HNRNPDL RPS12 LAMP1 PCNX1 GADD45B CIRBP RPL11 JUNB JUND CCR7 TSC22D3	0.000129516
103	c7.immunesigdb.v7.4	GSE26727_WT_VS_KLF2_KO_LPS_STIM_MACROPHAGE_UP	6	199	0.0136	3.26	127	DNAJB1 TNFAIP3 ZNF101 PIM2 PIM1 TMSB10	0.0226876
103	c7.immunesigdb.v7.4	GSE26727_WT_VS_KLF2_KO_LPS_STIM_MACROPHAGE_DN	6	199	0.0646	2.2	184	YWHAE TNFSF14 CD58 TRA2B TNF TNFRSF1A	0.0658738
103	c7.immunesigdb.v7.4	GSE28726_NAIVE_CD4_TCELL_VS_NAIVE_VA24NEG_NKTCELL_DN	7	198	0.00143	4.55	109	TNFAIP3 DNAJB1 DDIT4 JUND CCR7 PIM1 TMSB10	0.0058164
103	c7.immunesigdb.v7.4	GSE28726_ACT_CD4_TCELL_VS_ACT_VA24NEG_NKTCELL_DN	9	200	0.00157	3.59	176	TNFAIP3 SRSF6 NXF1 JUNB DDX5 DNAJB1 CIRBP LAMP1 EIF5	0.00604617
103	c7.immunesigdb.v7.4	GSE28726_ACT_CD4_TCELL_VS_ACT_NKTCELL_DN	13	199	4.13e-06	5.3	181	TNFAIP3 CIRBP DDX5 RBMS1 LAMP1 RNF139 SRSF6 NXF1 JUNB HNRNPDL DNAJB1 ZNF101 SRSF5	0.000134946
103	c7.immunesigdb.v7.4	GSE28726_NAIVE_VS_ACTIVATED_NKTCELL_UP	6	199	0.0101	3.49	119	DNAJB1 PIM1 JUNB ZNF101 TMSB10 TSC22D3	0.0192432
103	c7.immunesigdb.v7.4	GSE28726_NAIVE_VS_ACTIVATED_CD4_TCELL_UP	8	200	0.00219	3.74	150	JUND AIF1 TMSB10 DNAJB1 CCR7 DDIT4 RNF139 PIM1	0.00740916
[truncated: 6,457 more rows]
