# Supplementary material for: Navigating the Hepatic Immune Landscape With Fine Needle Aspiration of the Liver—An Emerging Technique
Source: Liver Int. 2025 Oct 21;45(11):e70358. doi: 10.1111/liv.70358 (PMC12539073; doi:10.1111/liv.70358)
Supplement: Supplementary file 5 — Table S8: liv70358‐sup‐0005‐TableS8.xlsx. [file LIV-45-0-s001.xlsx]

## Sheet: README
cluster	cluster ID
100	CD8+ TEM
101	FCGR3Ahi NK
102	CD4+ Naïve T
103	CD4+ Th17
104	KLF2+ CD4+ Naïve T
105	CD8+ TCM
106	CD8+ Naive T
107	gamma-delta T
108	MAIT
109	FCGR3Aint NK
110	CXCR6+ NK
111	FOXP3+ CD4+ Treg
112	HLA-DRB1+ CD4+ Th
113	ZNF683+ NK-like T
114	CD4+ Th
115	IFN-responsive CD4+ Th
116	Cycling FCGR3Aint NK
117	CENPF+ CD4+ Naïve T
200	Naive B
201	KLF2hi Naive B
202	CD69+ Naive B
203	TNFRSF13Chi Naive B
204	Memory B
205	ACTG1hi Naïve B
208	IGLC6/7+ Naïve B
300	cMono
301	S100A12hi cMono
302	ncMono
303	FOShi EGR1hi IL1Bhi cMono
304	CEBPBhi COTL1hi ncMono
305	LGALS2hi CEBPDhi cMono
306	CD1C+ cDC
307	Intermediate Mono
308	IFN-responsive cMono
309	LYZhi cMono
310	C1Q+ ncMono/Mac
311	pDC

## Sheet: InteractionCount_HighResCluster
LiverFNA					PBMCs
source	target	weight	weight		source	target	weight	weight
100	100	2	4		100	100	4	4
100	101	9	9		100	101	11	8
100	102	2	4		100	102	4	2
100	103	3	8		100	103	6	3
100	104	3	2		100	104	3	2
100	105	5	8		100	105	7	2
100	106	3	2		100	106	3	2
100	107	8	10		100	107	7	8
100	108	13	11		100	108	9	7
100	109	9	11		100	109	12	10
100	110	10	9		100	110	8	6
100	111	5	8		100	111	7	4
100	112	3	3		100	112	4	3
100	113	3	6		100	113	8	5
100	114	1	5		100	114	4	3
100	115	2	5		100	115	5	1
100	116	7	7		100	116	10	7
100	117	2	1		100	117	2	2
100	200	5	7		100	200	5	5
100	201	6	6		100	201	6	6
100	202	8	7		100	202	6	6
100	203	5	7		100	203	5	6
100	204	7	9		100	204	8	6
100	205	7	9		100	205	6	6
100	208	6	5		100	208	7	7
100	209	2			100	209	3	2
100	300	12	6		100	300	8	7
100	301	17	16		100	301	10	15
100	302	19	21		100	302	16	18
100	303	13	13		100	303	13	15
100	304	15	22		100	304	17	18
100	305	16	16		100	305	14	15
100	306	17	22		100	306	16	15
100	307	20	21		100	307	16	15
100	308	18	18		100	308	13	17
100	309	14	15		100	309	13	17
100	310	20	26		100	310	16	17
100	311	10	11		100	311	10	9
100	312	8	11		100	312	8	13
101	100	9	9		101	100	11	8
101	101	6	6		101	101	6	4
101	102	7	8		101	102	8	6
101	103	4	12		101	103	9	8
101	104	7	7		101	104	8	7
101	105	10	10		101	105	12	5
101	106	8	8		101	106	9	8
101	107	12	13		101	107	11	9
101	108	16	17		101	108	12	12
101	109	14	16		101	109	16	12
101	110	14	13		101	110	14	9
101	111	6	9		101	111	10	7
101	112	7	7		101	112	6	4
101	113	6	6		101	113	11	8
101	114	7	9		101	114	8	9
101	115	11	12		101	115	10	8
101	116	10	12		101	116	14	11
101	117	6	6		101	117	9	7
101	200	10	11		101	200	12	9
101	201	9	13		101	201	12	11
101	202	12	11		101	202	12	11
101	203	10	11		101	203	11	11
101	204	14	14		101	204	15	13
101	205	10	12		101	205	12	12
101	208	12	9		101	208	12	10
101	209	9			101	209	6	8
101	300	15	10		101	300	11	11
101	301	21	21		101	301	17	18
101	302	25	27		101	302	24	22
101	303	20	25		101	303	19	21
101	304	23	25		101	304	23	22
101	305	21	22		101	305	21	21
101	306	22	30		101	306	20	24
101	307	24	27		101	307	25	20
101	308	23	26		101	308	22	22
101	309	21	21		101	309	21	22
101	310	29	34		101	310	20	23
101	311	19	18		101	311	19	19
101	312	12	10		101	312	15	18
102	100	2	4		102	100	4	2
102	101	7	8		102	101	8	6
102	102	1	1		102	102	1	1
102	103	1	3		102	103	3	2
102	104	2	3		102	104	3	2
102	105	2	3		102	105	2	1
102	106	2	2		102	106	2	2
102	107	3	5		102	107	4	2
102	108	4	4		102	108	5	3
102	109	9	9		102	109	10	7
102	110	6	7		102	110	8	5
102	111	3	4		102	111	4	3
102	112	2	3		102	112	3	2
102	113	1	4		102	113	4	3
102	114	2	2		102	114	3	3
102	115	2	3		102	115	2	2
102	116	5	6		102	116	8	5
102	117	2	1		102	117	3	1
102	200	7	6		102	200	6	5
102	201	7	7		102	201	6	5
102	202	7	9		102	202	6	5
102	203	7	7		102	203	7	5
102	204	6	7		102	204	6	3
102	205	8	8		102	205	7	5
102	208	6	6		102	208	7	5
102	209	0			102	209	5	2
102	300	6	5		102	300	5	4
102	301	9	12		102	301	9	6
102	302	17	16		102	302	13	12
102	303	5	8		102	303	8	6
102	304	16	19		102	304	16	12
102	305	10	10		102	305	10	7
102	306	11	16		102	306	12	7
102	307	13	15		102	307	14	7
102	308	9	12		102	308	10	6
102	309	8	11		102	309	8	7
102	310	12	18		102	310	17	10
102	311	7	7		102	311	5	5
102	312	5	6		102	312	7	4
103	100	3	8		103	100	6	3
103	101	4	12		103	101	9	8
103	102	1	3		103	102	3	2
103	103	1	2		103	103	2	2
103	104	2	3		103	104	4	4
103	105	3	6		103	105	3	3
103	106	1	2		103	106	2	2
103	107	4	8		103	107	6	6
103	108	7	8		103	108	8	5
103	109	7	12		103	109	13	9
103	110	8	13		103	110	11	7
103	111	4	7		103	111	6	5
103	112	2	5		103	112	4	3
103	113	3	6		103	113	6	4
103	114	1	2		103	114	4	5
103	115	3	4		103	115	4	2
103	116	2	10		103	116	10	7
103	117	2	1		103	117	3	1
103	200	9	9		103	200	10	7
103	201	9	10		103	201	9	7
103	202	9	11		103	202	9	7
103	203	9	10		103	203	10	9
103	204	9	11		103	204	10	9
103	205	10	10		103	205	9	7
103	208	8	7		103	208	11	9
103	209	2			103	209	9	4
103	300	10	8		103	300	8	6
103	301	15	16		103	301	12	9
103	302	19	19		103	302	15	16
103	303	10	16		103	303	12	13
103	304	18	21		103	304	18	17
103	305	15	13		103	305	13	12
103	306	15	21		103	306	15	12
103	307	19	18		103	307	18	13
103	308	15	17		103	308	10	11
103	309	14	14		103	309	11	12
103	310	17	24		103	310	20	17
103	311	9	9		103	311	7	8
103	312	8	6		103	312	9	8
104	100	3	2		104	100	3	2
104	101	7	7		104	101	8	7
104	102	2	3		104	102	3	2
104	103	2	3		104	103	4	4
104	104	2	2		104	104	2	1
104	105	3	3		104	105	3	1
104	106	3	3		104	106	3	3
104	107	3	3		104	107	5	3
104	108	5	5		104	108	5	3
104	109	8	8		104	109	10	6
104	110	6	6		104	110	8	5
104	111	4	5		104	111	6	4
104	112	3	2		104	112	3	2
104	113	2	4		104	113	4	3
104	114	2	3		104	114	4	4
104	115	2	5		104	115	3	1
104	116	4	8		104	116	9	4
104	117	3	1		104	117	2	0
104	200	7	8		104	200	8	6
104	201	7	10		104	201	7	7
104	202	8	10		104	202	8	6
104	203	8	9		104	203	9	8
104	204	6	9		104	204	6	5
104	205	9	9		104	205	8	8
104	208	6	6		104	208	7	6
104	209	0			104	209	4	1
104	300	7	4		104	300	5	5
104	301	12	11		104	301	10	11
104	302	17	16		104	302	13	15
104	303	7	12		104	303	10	10
104	304	17	19		104	304	16	15
104	305	12	11		104	305	12	12
104	306	13	18		104	306	14	14
104	307	15	16		104	307	15	11
104	308	10	14		104	308	11	9
104	309	10	12		104	309	10	12
104	310	13	18		104	310	16	12
104	311	8	8		104	311	5	8
104	312	5	5		104	312	8	8
105	100	5	8		105	100	7	2
105	101	10	10		105	101	12	5
105	102	2	3		105	102	2	1
105	103	3	6		105	103	3	3
105	104	3	3		105	104	3	1
105	105	3	4		105	105	3	0
105	106	3	3		105	106	1	1
105	107	7	9		105	107	7	3
105	108	10	10		105	108	7	5
105	109	11	10		105	109	13	7
105	110	12	12		105	110	12	4
105	111	4	6		105	111	5	2
105	112	3	5		105	112	3	1
105	113	4	8		105	113	8	2
105	114	2	3		105	114	3	3
105	115	4	4		105	115	2	1
105	116	8	11		105	116	12	6
105	117	1	1		105	117	2	2
105	200	7	7		105	200	6	5
105	201	8	8		105	201	7	6
105	202	10	9		105	202	7	5
105	203	9	8		105	203	8	6
105	204	8	7		105	204	8	5
105	205	9	9		105	205	7	5
105	208	7	5		105	208	8	7
105	209	3			105	209	6	2
105	300	11	5		105	300	7	9
105	301	15	15		105	301	10	13
105	302	20	19		105	302	14	18
105	303	11	14		105	303	13	17
105	304	17	20		105	304	15	18
105	305	17	16		105	305	12	15
105	306	17	19		105	306	14	17
105	307	17	18		105	307	14	15
105	308	15	14		105	308	11	15
105	309	16	15		105	309	12	16
105	310	19	24		105	310	16	18
105	311	14	9		105	311	7	12
105	312	9	9		105	312	8	12
106	100	3	2		106	100	3	2
106	101	8	8		106	101	9	8
106	102	2	2		106	102	2	2
106	103	1	2		106	103	2	2
106	104	3	3		106	104	3	3
106	105	3	3		106	105	1	1
106	106	1	1		106	106	1	1
106	107	4	4		106	107	5	4
106	108	5	6		106	108	6	3
106	109	9	10		106	109	11	8
106	110	7	7		106	110	11	8
106	111	3	3		106	111	4	3
106	112	2	3		106	112	2	2
106	113	1	4		106	113	5	3
106	114	2	2		106	114	2	3
106	115	3	3		106	115	2	2
106	116	5	7		106	116	10	7
106	117	2	1		106	117	2	1
106	200	4	4		106	200	4	4
106	201	5	5		106	201	4	4
106	202	4	6		106	202	5	4
106	203	5	5		106	203	5	5
106	204	4	3		106	204	2	3
106	205	7	6		106	205	5	5
106	208	4	4		106	208	4	4
106	209	1			106	209	4	1
106	300	4	5		106	300	4	3
106	301	7	12		106	301	6	7
106	302	13	14		106	302	11	13
106	303	4	7		106	303	7	8
106	304	13	16		106	304	14	14
106	305	8	11		106	305	8	9
106	306	8	15		106	306	13	9
106	307	11	12		106	307	12	10
106	308	8	13		106	308	8	7
106	309	7	12		106	309	8	7
106	310	10	16		106	310	14	11
106	311	8	11		106	311	6	9
106	312	4	6		106	312	6	4
107	100	8	10		107	100	7	8
107	101	12	13		107	101	11	9
107	102	3	5		107	102	4	2
107	103	4	8		107	103	6	6
107	104	3	3		107	104	5	3
107	105	7	9		107	105	7	3
107	106	4	4		107	106	5	4
107	107	5	5		107	107	3	5
107	108	14	13		107	108	9	10
107	109	13	13		107	109	13	14
107	110	14	14		107	110	12	9
107	111	4	6		107	111	5	5
107	112	3	3		107	112	4	4
107	113	6	9		107	113	8	7
107	114	5	4		107	114	5	6
107	115	4	6		107	115	4	4
107	116	8	12		107	116	9	10
107	117	5	3		107	117	6	5
107	200	8	8		107	200	7	6
107	201	7	8		107	201	9	8
107	202	9	9		107	202	9	8
107	203	8	9		107	203	8	8
107	204	10	8		107	204	8	8
107	205	9	10		107	205	9	9
107	208	6	6		107	208	9	8
107	209	3			107	209	7	3
107	300	13	6		107	300	8	9
107	301	18	15		107	301	12	16
107	302	25	21		107	302	18	21
107	303	12	19		107	303	15	18
107	304	21	22		107	304	19	20
107	305	19	16		107	305	16	17
107	306	20	25		107	306	17	21
107	307	21	20		107	307	20	19
107	308	18	17		107	308	14	18
107	309	19	16		107	309	15	18
107	310	21	26		107	310	17	16
107	311	17	12		107	311	11	15
107	312	9	8		107	312	13	15
108	100	13	11		108	100	9	7
108	101	16	17		108	101	12	12
108	102	4	4		108	102	5	3
108	103	7	8		108	103	8	5
108	104	5	5		108	104	5	3
108	105	10	10		108	105	7	5
108	106	5	6		108	106	6	3
108	107	14	13		108	107	9	10
108	108	6	7		108	108	5	4
108	109	16	14		108	109	12	13
108	110	18	18		108	110	11	11
108	111	9	8		108	111	7	4
108	112	9	6		108	112	6	3
108	113	10	9		108	113	10	8
108	114	7	7		108	114	5	6
108	115	8	7		108	115	6	4
108	116	13	16		108	116	12	12
108	117	3	4		108	117	5	4
108	200	9	9		108	200	9	8
108	201	10	11		108	201	10	9
108	202	13	12		108	202	10	8
108	203	10	10		108	203	9	9
108	204	12	10		108	204	9	9
108	205	11	11		108	205	9	9
108	208	9	8		108	208	10	8
108	209	4			108	209	9	4
108	300	14	9		108	300	10	7
108	301	20	20		108	301	16	12
108	302	26	26		108	302	17	21
108	303	15	25		108	303	20	21
108	304	25	27		108	304	22	21
108	305	22	22		108	305	20	20
108	306	23	31		108	306	21	19
108	307	23	28		108	307	24	20
108	308	21	23		108	308	20	18
108	309	20	22		108	309	18	17
108	310	24	31		108	310	20	20
108	311	13	13		108	311	13	13
108	312	8	10		108	312	12	15
109	100	9	11		109	100	12	10
109	101	14	16		109	101	16	12
109	102	9	9		109	102	10	7
109	103	7	12		109	103	13	9
109	104	8	8		109	104	10	6
109	105	11	10		109	105	13	7
109	106	9	10		109	106	11	8
109	107	13	13		109	107	13	14
109	108	16	14		109	108	12	13
109	109	7	8		109	109	12	7
109	110	15	17		109	110	13	13
109	111	9	9		109	111	14	8
109	112	9	7		109	112	9	5
109	113	10	10		109	113	13	11
109	114	9	10		109	114	11	10
109	115	12	13		109	115	13	9
109	116	11	17		109	116	17	16
109	117	7	7		109	117	8	8
109	200	12	11		109	200	14	9
109	201	11	10		109	201	14	11
109	202	14	12		109	202	14	11
109	203	12	11		109	203	13	11
109	204	15	12		109	204	15	12
109	205	13	13		109	205	14	12
109	208	11	7		109	208	13	10
109	209	6			109	209	8	9
109	300	16	10		109	300	15	10
109	301	24	21		109	301	20	16
109	302	25	26		109	302	26	20
109	303	18	26		109	303	22	20
109	304	25	25		109	304	27	20
109	305	24	22		109	305	24	20
109	306	22	29		109	306	26	22
109	307	26	25		109	307	29	19
109	308	25	24		109	308	23	21
109	309	23	20		109	309	23	20
109	310	28	33		109	310	26	22
109	311	15	17		109	311	14	17
109	312	8	10		109	312	20	18
110	100	10	9		110	100	8	6
110	101	14	13		110	101	14	9
110	102	6	7		110	102	8	5
110	103	8	13		110	103	11	7
110	104	6	6		110	104	8	5
110	105	12	12		110	105	12	4
110	106	7	7		110	106	11	8
110	107	14	14		110	107	12	9
110	108	18	18		110	108	11	11
110	109	15	17		110	109	13	13
110	110	8	7		110	110	6	6
110	111	7	8		110	111	9	6
110	112	9	10		110	112	7	5
110	113	10	10		110	113	10	7
110	114	7	7		110	114	8	8
110	115	8	11		110	115	9	7
110	116	11	10		110	116	12	10
110	117	7	7		110	117	6	8
110	200	8	10		110	200	9	7
110	201	9	10		110	201	10	8
110	202	10	10		110	202	10	7
110	203	8	10		110	203	9	8
110	204	11	13		110	204	11	9
110	205	9	11		110	205	11	10
110	208	10	9		110	208	9	8
110	209	8			110	209	7	7
110	300	13	7		110	300	8	11
110	301	18	19		110	301	11	16
110	302	23	26		110	302	17	21
110	303	14	20		110	303	15	19
110	304	20	22		110	304	18	21
110	305	18	22		110	305	15	20
110	306	23	26		110	306	14	23
110	307	23	27		110	307	21	20
110	308	20	25		110	308	18	21
110	309	20	23		110	309	13	20
110	310	25	32		110	310	23	20
110	311	17	18		110	311	14	15
110	312	9	11		110	312	11	18
111	100	5	8		111	100	7	4
111	101	6	9		111	101	10	7
111	102	3	4		111	102	4	3
111	103	4	7		111	103	6	5
111	104	4	5		111	104	6	4
111	105	4	6		111	105	5	2
111	106	3	3		111	106	4	3
111	107	4	6		111	107	5	5
111	108	9	8		111	108	7	4
111	109	9	9		111	109	14	8
111	110	7	8		111	110	9	6
111	111	3	3		111	111	4	3
111	112	5	4		111	112	5	4
111	113	3	6		111	113	7	6
111	114	3	3		111	114	5	6
111	115	6	6		111	115	4	3
111	116	7	8		111	116	11	8
111	117	3	2		111	117	4	2
111	200	7	6		111	200	7	5
111	201	5	10		111	201	7	6
111	202	7	11		111	202	8	6
111	203	8	8		111	203	7	7
111	204	8	10		111	204	10	8
111	205	8	8		111	205	7	7
111	208	6	5		111	208	8	5
111	209	2			111	209	4	3
111	300	7	6		111	300	9	7
111	301	14	15		111	301	14	12
111	302	19	18		111	302	15	15
111	303	8	15		111	303	15	12
111	304	18	19		111	304	18	16
111	305	14	15		111	305	15	14
111	306	14	20		111	306	18	15
111	307	17	18		111	307	18	13
111	308	13	17		111	308	15	11
111	309	12	16		111	309	15	12
111	310	17	21		111	310	18	16
111	311	10	10		111	311	9	10
111	312	7	6		111	312	13	10
112	100	3	3		112	100	4	3
112	101	7	7		112	101	6	4
112	102	2	3		112	102	3	2
112	103	2	5		112	103	4	3
112	104	3	2		112	104	3	2
112	105	3	5		112	105	3	1
112	106	2	3		112	106	2	2
112	107	3	3		112	107	4	4
112	108	9	6		112	108	6	3
112	109	9	7		112	109	9	5
112	110	9	10		112	110	7	5
112	111	5	4		112	111	5	4
112	112	2	1		112	112	1	1
112	113	3	4		112	113	5	3
112	114	2	2		112	114	4	4
112	115	4	5		112	115	3	2
112	116	6	8		112	116	8	6
112	117	2	1		112	117	4	1
112	200	8	8		112	200	8	6
112	201	7	10		112	201	8	7
112	202	8	9		112	202	8	7
112	203	9	9		112	203	8	7
112	204	8	9		112	204	9	8
112	205	9	9		112	205	8	8
112	208	7	6		112	208	9	6
112	209	0			112	209	6	2
112	300	8	6		112	300	7	8
112	301	15	14		112	301	13	15
112	302	18	17		112	302	14	16
112	303	9	16		112	303	13	14
112	304	19	20		112	304	17	17
112	305	15	14		112	305	16	16
112	306	16	22		112	306	17	16
112	307	19	18		112	307	19	16
112	308	15	16		112	308	13	14
112	309	12	15		112	309	13	16
112	310	17	25		112	310	19	20
112	311	9	9		112	311	7	9
112	312	8	9		112	312	13	12
113	100	3	6		113	100	8	5
113	101	6	6		113	101	11	8
113	102	1	4		113	102	4	3
113	103	3	6		113	103	6	4
113	104	2	4		113	104	4	3
113	105	4	8		113	105	8	2
113	106	1	4		113	106	5	3
113	107	6	9		113	107	8	7
113	108	10	9		113	108	10	8
113	109	10	10		113	109	13	11
113	110	10	10		113	110	10	7
113	111	3	6		113	111	7	6
113	112	3	4		113	112	5	3
113	113	1	3		113	113	5	2
113	114	2	6		113	114	6	7
113	115	3	5		113	115	6	3
113	116	5	7		113	116	10	7
113	117	3	3		113	117	3	4
113	200	5	7		113	200	5	6
113	201	6	7		113	201	7	7
113	202	6	7		113	202	7	6
113	203	5	7		113	203	6	7
113	204	7	9		113	204	8	7
113	205	6	8		113	205	7	7
113	208	5	6		113	208	8	6
113	209	3			113	209	4	4
113	300	10	4		113	300	5	8
113	301	12	13		113	301	8	10
113	302	15	15		113	302	18	19
113	303	12	13		113	303	9	13
113	304	14	16		113	304	17	19
113	305	13	14		113	305	12	12
113	306	15	19		113	306	12	16
113	307	16	17		113	307	17	16
113	308	15	16		113	308	11	15
113	309	12	12		113	309	10	14
113	310	16	24		113	310	15	16
113	311	11	11		113	311	9	10
113	312	5	6		113	312	7	12
114	100	1	5		114	100	4	3
114	101	7	9		114	101	8	9
114	102	2	2		114	102	3	3
114	103	1	2		114	103	4	5
114	104	2	3		114	104	4	4
114	105	2	3		114	105	3	3
114	106	2	2		114	106	2	3
114	107	5	4		114	107	5	6
114	108	7	7		114	108	5	6
114	109	9	10		114	109	11	10
114	110	7	7		114	110	8	8
114	111	3	3		114	111	5	6
114	112	2	2		114	112	4	4
114	113	2	6		114	113	6	7
114	114	1	1		114	114	2	3
114	115	3	3		114	115	2	2
114	116	7	8		114	116	9	8
114	117	2	1		114	117	1	2
114	200	6	5		114	200	6	6
114	201	6	8		114	201	6	7
114	202	6	9		114	202	6	7
114	203	8	7		114	203	6	7
114	204	7	6		114	204	5	6
114	205	8	8		114	205	6	7
114	208	7	5		114	208	8	5
114	209	0			114	209	3	4
114	300	9	5		114	300	5	5
114	301	14	12		114	301	9	11
114	302	18	17		114	302	13	17
114	303	9	12		114	303	9	13
114	304	18	19		114	304	17	17
114	305	15	11		114	305	11	15
114	306	15	18		114	306	12	14
114	307	18	17		114	307	14	15
114	308	12	13		114	308	10	11
114	309	12	12		114	309	9	14
114	310	16	20		114	310	17	18
114	311	10	10		114	311	6	9
114	312	7	6		114	312	7	10
115	100	2	5		115	100	5	1
115	101	11	12		115	101	10	8
115	102	2	3		115	102	2	2
115	103	3	4		115	103	4	2
115	104	2	5		115	104	3	1
115	105	4	4		115	105	2	1
115	106	3	3		115	106	2	2
115	107	4	6		115	107	4	4
115	108	8	7		115	108	6	4
115	109	12	13		115	109	13	9
115	110	8	11		115	110	9	7
115	111	6	6		115	111	4	3
115	112	4	5		115	112	3	2
115	113	3	5		115	113	6	3
115	114	3	3		115	114	2	2
115	115	1	2		115	115	1	1
115	116	6	10		115	116	10	6
115	117	2	1		115	117	3	1
115	200	6	6		115	200	6	6
115	201	7	9		115	201	6	7
115	202	6	9		115	202	6	6
115	203	9	9		115	203	6	8
115	204	6	7		115	204	5	7
115	205	9	8		115	205	6	7
115	208	6	6		115	208	6	7
115	209	2			115	209	4	3
115	300	11	6		115	300	7	5
115	301	13	15		115	301	6	8
115	302	18	21		115	302	13	14
115	303	10	14		115	303	8	8
115	304	20	24		115	304	17	14
115	305	14	15		115	305	12	9
115	306	14	19		115	306	12	8
115	307	18	22		115	307	15	9
115	308	13	15		115	308	10	7
115	309	12	13		115	309	8	9
115	310	15	26		115	310	20	15
115	311	10	9		115	311	6	8
115	312	6	6		115	312	9	7
116	100	7	7		116	100	10	7
116	101	10	12		116	101	14	11
116	102	5	6		116	102	8	5
116	103	2	10		116	103	10	7
116	104	4	8		116	104	9	4
116	105	8	11		116	105	12	6
116	106	5	7		116	106	10	7
116	107	8	12		116	107	9	10
116	108	13	16		116	108	12	12
116	109	11	17		116	109	17	16
116	110	11	10		116	110	12	10
116	111	7	8		116	111	11	8
116	112	6	8		116	112	8	6
116	113	5	7		116	113	10	7
116	114	7	8		116	114	9	8
116	115	6	10		116	115	10	6
116	116	4	7		116	116	6	6
116	117	6	5		116	117	7	5
116	200	10	10		116	200	11	8
116	201	10	11		116	201	12	10
116	202	12	11		116	202	13	9
116	203	11	12		116	203	11	10
116	204	10	11		116	204	11	8
116	205	10	11		116	205	12	10
116	208	11	8		116	208	10	9
116	209	5			116	209	5	3
116	300	15	11		116	300	12	11
116	301	22	20		116	301	18	17
116	302	25	26		116	302	24	24
116	303	19	22		116	303	20	19
116	304	24	24		116	304	24	25
116	305	22	20		116	305	21	19
116	306	22	28		116	306	23	22
116	307	27	28		116	307	27	19
116	308	26	28		116	308	21	20
116	309	20	20		116	309	21	21
116	310	25	31		116	310	22	21
116	311	18	16		116	311	15	16
116	312	12	10		116	312	16	15
117	100	2	1		117	100	2	2
117	101	6	6		117	101	9	7
117	102	2	1		117	102	3	1
117	103	2	1		117	103	3	1
117	104	3	1		117	104	2	0
117	105	1	1		117	105	2	2
117	106	2	1		117	106	2	1
117	107	5	3		117	107	6	5
117	108	3	4		117	108	5	4
117	109	7	7		117	109	8	8
117	110	7	7		117	110	6	8
117	111	3	2		117	111	4	2
117	112	2	1		117	112	4	1
117	113	3	3		117	113	3	4
117	114	2	1		117	114	1	2
117	115	2	1		117	115	3	1
117	116	6	5		117	116	7	5
117	117	1	0		117	117	0	0
117	200	7	5		117	200	5	4
117	201	7	5		117	201	5	4
117	202	7	5		117	202	5	4
117	203	7	6		117	203	5	4
117	204	5	3		117	204	3	3
117	205	6	5		117	205	4	3
117	208	6	5		117	208	4	4
117	209	3			117	209	2	1
117	300	6	1		117	300	4	0
117	301	8	3		117	301	6	2
117	302	12	9		117	302	11	9
117	303	6	4		117	303	6	5
117	304	12	11		117	304	15	7
117	305	9	3		117	305	8	5
117	306	8	5		117	306	10	7
117	307	11	8		117	307	10	5
117	308	10	4		117	308	8	3
117	309	7	2		117	309	6	4
117	310	11	8		117	310	17	11
117	311	11	6		117	311	5	7
117	312	9	4		117	312	7	3
200	100	5	7		200	100	5	5
200	101	10	11		200	101	12	9
200	102	7	6		200	102	6	5
200	103	9	9		200	103	10	7
200	104	7	8		200	104	8	6
200	105	7	7		200	105	6	5
200	106	4	4		200	106	4	4
200	107	8	8		200	107	7	6
200	108	9	9		200	108	9	8
200	109	12	11		200	109	14	9
200	110	8	10		200	110	9	7
200	111	7	6		200	111	7	5
200	112	8	8		200	112	8	6
200	113	5	7		200	113	5	6
200	114	6	5		200	114	6	6
200	115	6	6		200	115	6	6
200	116	10	10		200	116	11	8
200	117	7	5		200	117	5	4
200	200	2	2		200	200	2	2
200	201	4	4		200	201	4	4
200	202	4	5		200	202	4	4
200	203	6	5		200	203	4	4
200	204	4	5		200	204	5	6
200	205	4	5		200	205	4	5
200	208	4	4		200	208	5	4
200	209	2			200	209	3	3
200	300	8	5		200	300	7	3
200	301	10	13		200	301	10	8
200	302	19	19		200	302	16	14
200	303	11	9		200	303	11	9
200	304	18	20		200	304	18	12
200	305	12	10		200	305	10	9
200	306	12	14		200	306	11	8
200	307	17	17		200	307	16	12
200	308	16	14		200	308	13	10
200	309	11	12		200	309	11	10
200	310	16	17		200	310	16	9
200	311	10	8		200	311	7	6
200	312	7	3		200	312	8	8
201	100	6	6		201	100	6	6
201	101	9	13		201	101	12	11
201	102	7	7		201	102	6	5
201	103	9	10		201	103	9	7
201	104	7	10		201	104	7	7
201	105	8	8		201	105	7	6
201	106	5	5		201	106	4	4
201	107	7	8		201	107	9	8
201	108	10	11		201	108	10	9
201	109	11	10		201	109	14	11
201	110	9	10		201	110	10	8
201	111	5	10		201	111	7	6
201	112	7	10		201	112	8	7
201	113	6	7		201	113	7	7
201	114	6	8		201	114	6	7
201	115	7	9		201	115	6	7
201	116	10	11		201	116	12	10
201	117	7	5		201	117	5	4
201	200	4	4		201	200	4	4
201	201	2	2		201	201	2	2
201	202	4	5		201	202	4	4
201	203	5	5		201	203	4	5
201	204	5	5		201	204	5	6
201	205	5	6		201	205	4	5
201	208	4	4		201	208	5	4
201	209	1			201	209	3	5
201	300	8	9		201	300	10	5
201	301	9	16		201	301	13	11
201	302	16	21		201	302	16	19
201	303	9	12		201	303	15	14
201	304	14	22		201	304	19	20
201	305	11	13		201	305	15	14
201	306	10	16		201	306	14	12
201	307	14	21		201	307	19	17
201	308	12	19		201	308	17	14
201	309	11	17		201	309	15	14
201	310	15	17		201	310	17	13
201	311	8	8		201	311	7	8
201	312	5	5		201	312	9	11
202	100	8	7		202	100	6	6
202	101	12	11		202	101	12	11
202	102	7	9		202	102	6	5
202	103	9	11		202	103	9	7
202	104	8	10		202	104	8	6
202	105	10	9		202	105	7	5
202	106	4	6		202	106	5	4
202	107	9	9		202	107	9	8
202	108	13	12		202	108	10	8
202	109	14	12		202	109	14	11
202	110	10	10		202	110	10	7
202	111	7	11		202	111	8	6
202	112	8	9		202	112	8	7
202	113	6	7		202	113	7	6
202	114	6	9		202	114	6	7
202	115	6	9		202	115	6	6
202	116	12	11		202	116	13	9
202	117	7	5		202	117	5	4
202	200	4	5		202	200	4	4
202	201	4	5		202	201	4	4
202	202	2	3		202	202	2	2
202	203	6	6		202	203	4	5
202	204	5	5		202	204	5	6
202	205	5	6		202	205	5	5
202	208	4	4		202	208	5	4
202	209	2			202	209	3	3
202	300	9	9		202	300	9	4
202	301	13	18		202	301	12	9
202	302	21	21		202	302	16	16
202	303	12	15		202	303	14	10
202	304	19	22		202	304	19	16
202	305	14	13		202	305	13	10
202	306	12	17		202	306	14	9
202	307	18	24		202	307	18	14
202	308	15	19		202	308	18	11
202	309	13	17		202	309	14	11
202	310	18	19		202	310	17	12
202	311	10	9		202	311	7	7
202	312	7	5		202	312	9	9
203	100	5	7		203	100	5	6
203	101	10	11		203	101	11	11
203	102	7	7		203	102	7	5
203	103	9	10		203	103	10	9
203	104	8	9		203	104	9	8
203	105	9	8		203	105	8	6
203	106	5	5		203	106	5	5
203	107	8	9		203	107	8	8
203	108	10	10		203	108	9	9
203	109	12	11		203	109	13	11
203	110	8	10		203	110	9	8
203	111	8	8		203	111	7	7
203	112	9	9		203	112	8	7
203	113	5	7		203	113	6	7
203	114	8	7		203	114	6	7
203	115	9	9		203	115	6	8
203	116	11	12		203	116	11	10
203	117	7	6		203	117	5	4
203	200	6	5		203	200	4	4
203	201	5	5		203	201	4	5
203	202	6	6		203	202	4	5
203	203	4	3		203	203	2	3
203	204	7	6		203	204	5	6
203	205	6	6		203	205	5	6
203	208	6	4		203	208	5	4
203	209	2			203	209	2	5
203	300	10	7		203	300	8	5
203	301	15	13		203	301	12	12
203	302	23	18		203	302	16	20
203	303	13	13		203	303	15	14
203	304	21	19		203	304	19	20
203	305	16	11		203	305	13	15
203	306	14	14		203	306	15	14
203	307	20	19		203	307	19	18
203	308	17	15		203	308	15	15
203	309	16	14		203	309	15	16
203	310	20	14		203	310	16	15
203	311	11	6		203	311	8	7
203	312	7	5		203	312	10	11
204	100	7	9		204	100	8	6
204	101	14	14		204	101	15	13
204	102	6	7		204	102	6	3
204	103	9	11		204	103	10	9
204	104	6	9		204	104	6	5
204	105	8	7		204	105	8	5
204	106	4	3		204	106	2	3
204	107	10	8		204	107	8	8
204	108	12	10		204	108	9	9
204	109	15	12		204	109	15	12
204	110	11	13		204	110	11	9
204	111	8	10		204	111	10	8
204	112	8	9		204	112	9	8
204	113	7	9		204	113	8	7
204	114	7	6		204	114	5	6
204	115	6	7		204	115	5	7
204	116	10	11		204	116	11	8
204	117	5	3		204	117	3	3
204	200	4	5		204	200	5	6
204	201	5	5		204	201	5	6
204	202	5	5		204	202	5	6
204	203	7	6		204	203	5	6
204	204	3	3		204	204	3	4
204	205	7	6		204	205	5	7
204	208	5	5		204	208	5	5
204	209	2			204	209	3	1
204	300	13	9		204	300	10	8
204	301	17	17		204	301	11	13
204	302	26	22		204	302	20	24
204	303	13	13		204	303	12	15
204	304	25	24		204	304	26	25
204	305	18	13		204	305	12	15
204	306	16	16		204	306	14	11
204	307	24	20		204	307	19	19
204	308	17	19		204	308	15	14
204	309	18	15		204	309	12	15
204	310	18	16		204	310	17	15
204	311	10	9		204	311	6	9
204	312	9	5		204	312	9	11
205	100	7	9		205	100	6	6
205	101	10	12		205	101	12	12
205	102	8	8		205	102	7	5
205	103	10	10		205	103	9	7
205	104	9	9		205	104	8	8
205	105	9	9		205	105	7	5
205	106	7	6		205	106	5	5
205	107	9	10		205	107	9	9
205	108	11	11		205	108	9	9
205	109	13	13		205	109	14	12
205	110	9	11		205	110	11	10
205	111	8	8		205	111	7	7
205	112	9	9		205	112	8	8
205	113	6	8		205	113	7	7
205	114	8	8		205	114	6	7
205	115	9	8		205	115	6	7
205	116	10	11		205	116	12	10
205	117	6	5		205	117	4	3
205	200	4	5		205	200	4	5
205	201	5	6		205	201	4	5
205	202	5	6		205	202	5	5
205	203	6	6		205	203	5	6
205	204	7	6		205	204	5	7
205	205	3	3		205	205	2	3
205	208	5	5		205	208	4	5
205	209	2			205	209	2	3
205	300	9	9		205	300	9	6
205	301	13	15		205	301	10	11
205	302	20	20		205	302	18	20
205	303	12	12		205	303	11	15
205	304	18	23		205	304	21	22
205	305	14	13		205	305	14	15
205	306	14	14		205	306	14	13
205	307	18	23		205	307	17	18
205	308	15	15		205	308	15	14
205	309	14	16		205	309	12	16
205	310	19	19		205	310	17	17
205	311	9	8		205	311	8	9
205	312	6	6		205	312	9	13
208	100	6	5		208	100	7	7
208	101	12	9		208	101	12	10
208	102	6	6		208	102	7	5
208	103	8	7		208	103	11	9
208	104	6	6		208	104	7	6
208	105	7	5		208	105	8	7
208	106	4	4		208	106	4	4
208	107	6	6		208	107	9	8
208	108	9	8		208	108	10	8
208	109	11	7		208	109	13	10
208	110	10	9		208	110	9	8
208	111	6	5		208	111	8	5
208	112	7	6		208	112	9	6
208	113	5	6		208	113	8	6
208	114	7	5		208	114	8	5
208	115	6	6		208	115	6	7
208	116	11	8		208	116	10	9
208	117	6	5		208	117	4	4
208	200	4	4		208	200	5	4
208	201	4	4		208	201	5	4
208	202	4	4		208	202	5	4
208	203	6	4		208	203	5	4
208	204	5	5		208	204	5	5
208	205	5	5		208	205	4	5
208	208	2	2		208	208	3	2
208	209	4			208	209	2	3
208	300	7	4		208	300	8	6
208	301	10	10		208	301	10	10
208	302	14	14		208	302	17	18
208	303	8	8		208	303	12	12
208	304	14	16		208	304	20	17
208	305	11	8		208	305	10	13
208	306	10	10		208	306	10	12
208	307	13	14		208	307	17	17
208	308	12	12		208	308	13	13
208	309	10	10		208	309	12	12
208	310	13	14		208	310	17	15
208	311	8	7		208	311	6	9
208	312	5	3		208	312	9	11
209	100	2			209	100	3	2
209	101	9			209	101	6	8
209	102	0			209	102	5	2
209	103	2			209	103	9	4
209	104	0			209	104	4	1
209	105	3			209	105	6	2
209	106	1			209	106	4	1
209	107	3			209	107	7	3
209	108	4			209	108	9	4
209	109	6			209	109	8	9
209	110	8			209	110	7	7
209	111	2			209	111	4	3
209	112	0			209	112	6	2
209	113	3			209	113	4	4
209	114	0			209	114	3	4
209	115	2			209	115	4	3
209	116	5			209	116	5	3
209	117	3			209	117	2	1
209	200	2			209	200	3	3
209	201	1			209	201	3	5
209	202	2			209	202	3	3
209	203	2			209	203	2	5
209	204	2			209	204	3	1
209	205	2			209	205	2	3
209	208	4			209	208	2	3
209	209	0			209	209	1	0
209	300	4			209	300	4	3
209	301	3			209	301	4	3
209	302	7			209	302	10	8
209	303	5			209	303	6	5
209	304	6			209	304	12	11
209	305	6			209	305	6	6
209	306	5			209	306	6	6
209	307	7			209	307	7	7
209	308	5			209	308	5	5
209	309	5			209	309	4	5
209	310	6			209	310	14	6
209	311	7			209	311	7	7
209	312	6			209	312	4	4
300	100	12	6		300	100	8	7
300	101	15	10		300	101	11	11
300	102	6	5		300	102	5	4
300	103	10	8		300	103	8	6
300	104	7	4		300	104	5	5
300	105	11	5		300	105	7	9
300	106	4	5		300	106	4	3
300	107	13	6		300	107	8	9
300	108	14	9		300	108	10	7
300	109	16	10		300	109	15	10
300	110	13	7		300	110	8	11
300	111	7	6		300	111	9	7
300	112	8	6		300	112	7	8
300	113	10	4		300	113	5	8
300	114	9	5		300	114	5	5
300	115	11	6		300	115	7	5
300	116	15	11		300	116	12	11
300	117	6	1		300	117	4	0
300	200	8	5		300	200	7	3
300	201	8	9		300	201	10	5
300	202	9	9		300	202	9	4
300	203	10	7		300	203	8	5
300	204	13	9		300	204	10	8
300	205	9	9		300	205	9	6
300	208	7	4		300	208	8	6
300	209	4	3		300	209	4	3
300	300	6	5		300	300	5	3
300	301	13	13		300	301	11	9
300	302	24	19		300	302	17	15
300	303	12	13		300	303	11	11
300	304	22	19		300	304	20	16
300	305	12	12		300	305	12	9
300	306	17	16		300	306	11	9
300	307	19	18		300	307	14	12
300	308	16	13		300	308	12	9
300	309	14	12		300	309	10	9
300	310	23	20		300	310	17	13
300	311	13	9		300	311	12	10
300	312	10	7		300	312	9	8
301	100	17	16		301	100	10	15
301	101	21	21		301	101	17	18
301	102	9	12		301	102	9	6
301	103	15	16		301	103	12	9
301	104	12	11		301	104	10	11
301	105	15	15		301	105	10	13
301	106	7	12		301	106	6	7
301	107	18	15		301	107	12	16
301	108	20	20		301	108	16	12
301	109	24	21		301	109	20	16
301	110	18	19		301	110	11	16
301	111	14	15		301	111	14	12
301	112	15	14		301	112	13	15
301	113	12	13		301	113	8	10
301	114	14	12		301	114	9	11
301	115	13	15		301	115	6	8
301	116	22	20		301	116	18	17
301	117	8	3		301	117	6	2
301	200	10	13		301	200	10	8
301	201	9	16		301	201	13	11
301	202	13	18		301	202	12	9
301	203	15	13		301	203	12	12
301	204	17	17		301	204	11	13
301	205	13	15		301	205	10	11
301	208	10	10		301	208	10	10
301	209	3			301	209	4	3
301	300	13	13		301	300	11	9
301	301	9	10		301	301	8	9
301	302	33	28		301	302	23	22
301	303	16	23		301	303	15	19
301	304	29	28		301	304	27	26
301	305	18	19		301	305	17	17
301	306	21	23		301	306	17	16
301	307	24	27		301	307	21	19
301	308	20	23		301	308	19	16
301	309	16	18		301	309	14	17
301	310	27	27		301	310	17	20
301	311	19	14		301	311	12	15
301	312	14	10		301	312	12	13
302	100	19	21		302	100	16	18
302	101	25	27		302	101	24	22
302	102	17	16		302	102	13	12
302	103	19	19		302	103	15	16
302	104	17	16		302	104	13	15
302	105	20	19		302	105	14	18
302	106	13	14		302	106	11	13
302	107	25	21		302	107	18	21
302	108	26	26		302	108	17	21
302	109	25	26		302	109	26	20
302	110	23	26		302	110	17	21
302	111	19	18		302	111	15	15
302	112	18	17		302	112	14	16
302	113	15	15		302	113	18	19
302	114	18	17		302	114	13	17
302	115	18	21		302	115	13	14
302	116	25	26		302	116	24	24
302	117	12	9		302	117	11	9
302	200	19	19		302	200	16	14
302	201	16	21		302	201	16	19
302	202	21	21		302	202	16	16
302	203	23	18		302	203	16	20
302	204	26	22		302	204	20	24
302	205	20	20		302	205	18	20
302	208	14	14		302	208	17	18
302	209	7			302	209	10	8
302	300	24	19		302	300	17	15
302	301	33	28		302	301	23	22
302	302	19	15		302	302	13	15
302	303	29	33		302	303	28	31
302	304	36	36		302	304	32	31
302	305	34	28		302	305	28	28
302	306	36	33		302	306	28	28
302	307	38	34		302	307	29	30
302	308	33	31		302	308	28	26
302	309	34	28		302	309	26	28
302	310	40	40		302	310	25	26
302	311	21	17		302	311	18	20
302	312	17	15		302	312	22	19
303	100	13	13		303	100	13	15
303	101	20	25		303	101	19	21
303	102	5	8		303	102	8	6
303	103	10	16		303	103	12	13
303	104	7	12		303	104	10	10
303	105	11	14		303	105	13	17
303	106	4	7		303	106	7	8
303	107	12	19		303	107	15	18
303	108	15	25		303	108	20	21
303	109	18	26		303	109	22	20
303	110	14	20		303	110	15	19
303	111	8	15		303	111	15	12
303	112	9	16		303	112	13	14
303	113	12	13		303	113	9	13
303	114	9	12		303	114	9	13
303	115	10	14		303	115	8	8
303	116	19	22		303	116	20	19
303	117	6	4		303	117	6	5
303	200	11	9		303	200	11	9
303	201	9	12		303	201	15	14
303	202	12	15		303	202	14	10
303	203	13	13		303	203	15	14
303	204	13	13		303	204	12	15
303	205	12	12		303	205	11	15
303	208	8	8		303	208	12	12
303	209	5			303	209	6	5
303	300	12	13		303	300	11	11
303	301	16	23		303	301	15	19
303	302	29	33		303	302	28	31
303	303	9	11		303	303	11	13
303	304	26	32		303	304	32	29
303	305	19	23		303	305	20	23
303	306	19	27		303	306	20	23
303	307	21	28		303	307	24	28
303	308	17	24		303	308	20	21
303	309	16	20		303	309	18	23
303	310	25	39		303	310	21	24
303	311	20	16		303	311	15	19
303	312	16	13		303	312	14	16
304	100	15	22		304	100	17	18
304	101	23	25		304	101	23	22
304	102	16	19		304	102	16	12
304	103	18	21		304	103	18	17
304	104	17	19		304	104	16	15
304	105	17	20		304	105	15	18
304	106	13	16		304	106	14	14
304	107	21	22		304	107	19	20
304	108	25	27		304	108	22	21
304	109	25	25		304	109	27	20
304	110	20	22		304	110	18	21
304	111	18	19		304	111	18	16
304	112	19	20		304	112	17	17
304	113	14	16		304	113	17	19
304	114	18	19		304	114	17	17
304	115	20	24		304	115	17	14
304	116	24	24		304	116	24	25
304	117	12	11		304	117	15	7
304	200	18	20		304	200	18	12
304	201	14	22		304	201	19	20
304	202	19	22		304	202	19	16
304	203	21	19		304	203	19	20
304	204	25	24		304	204	26	25
304	205	18	23		304	205	21	22
304	208	14	16		304	208	20	17
304	209	6			304	209	12	11
304	300	22	19		304	300	20	16
304	301	29	28		304	301	27	26
304	302	36	36		304	302	32	31
304	303	26	32		304	303	32	29
304	304	17	20		304	304	19	16
304	305	31	30		304	305	32	30
304	306	32	35		304	306	30	28
304	307	35	38		304	307	35	32
304	308	31	34		304	308	31	27
304	309	31	30		304	309	31	28
304	310	33	43		304	310	29	26
304	311	19	19		304	311	20	21
304	312	17	17		304	312	26	22
305	100	16	16		305	100	14	15
305	101	21	22		305	101	21	21
305	102	10	10		305	102	10	7
305	103	15	13		305	103	13	12
305	104	12	11		305	104	12	12
305	105	17	16		305	105	12	15
305	106	8	11		305	106	8	9
305	107	19	16		305	107	16	17
305	108	22	22		305	108	20	20
305	109	24	22		305	109	24	20
305	110	18	22		305	110	15	20
305	111	14	15		305	111	15	14
305	112	15	14		305	112	16	16
305	113	13	14		305	113	12	12
305	114	15	11		305	114	11	15
305	115	14	15		305	115	12	9
305	116	22	20		305	116	21	19
305	117	9	3		305	117	8	5
305	200	12	10		305	200	10	9
305	201	11	13		305	201	15	14
305	202	14	13		305	202	13	10
305	203	16	11		305	203	13	15
305	204	18	13		305	204	12	15
305	205	14	13		305	205	14	15
305	208	11	8		305	208	10	13
305	209	6			305	209	6	6
305	300	12	12		305	300	12	9
305	301	18	19		305	301	17	17
305	302	34	28		305	302	28	28
305	303	19	23		305	303	20	23
305	304	31	30		305	304	32	30
305	305	13	13		305	305	9	11
305	306	25	26		305	306	20	22
305	307	28	28		305	307	24	24
305	308	24	23		305	308	21	17
305	309	21	21		305	309	17	20
305	310	33	32		305	310	25	24
305	311	21	14		305	311	16	18
305	312	17	8		305	312	13	14
306	100	17	22		306	100	16	15
306	101	22	30		306	101	20	24
306	102	11	16		306	102	12	7
306	103	15	21		306	103	15	12
306	104	13	18		306	104	14	14
306	105	17	19		306	105	14	17
306	106	8	15		306	106	13	9
306	107	20	25		306	107	17	21
306	108	23	31		306	108	21	19
306	109	22	29		306	109	26	22
306	110	23	26		306	110	14	23
306	111	14	20		306	111	18	15
306	112	16	22		306	112	17	16
306	113	15	19		306	113	12	16
306	114	15	18		306	114	12	14
306	115	14	19		306	115	12	8
306	116	22	28		306	116	23	22
306	117	8	5		306	117	10	7
306	200	12	14		306	200	11	8
306	201	10	16		306	201	14	12
306	202	12	17		306	202	14	9
306	203	14	14		306	203	15	14
306	204	16	16		306	204	14	11
306	205	14	14		306	205	14	13
306	208	10	10		306	208	10	12
306	209	5			306	209	6	6
306	300	17	16		306	300	11	9
306	301	21	23		306	301	17	16
306	302	36	33		306	302	28	28
306	303	19	27		306	303	20	23
306	304	32	35		306	304	30	28
306	305	25	26		306	305	20	22
306	306	11	14		306	306	11	11
306	307	27	28		306	307	24	24
306	308	24	28		306	308	21	15
306	309	20	25		306	309	17	19
306	310	31	35		306	310	23	26
306	311	18	14		306	311	17	18
306	312	14	8		306	312	13	15
307	100	20	21		307	100	16	15
307	101	24	27		307	101	25	20
307	102	13	15		307	102	14	7
307	103	19	18		307	103	18	13
307	104	15	16		307	104	15	11
307	105	17	18		307	105	14	15
307	106	11	12		307	106	12	10
307	107	21	20		307	107	20	19
307	108	23	28		307	108	24	20
307	109	26	25		307	109	29	19
307	110	23	27		307	110	21	20
307	111	17	18		307	111	18	13
307	112	19	18		307	112	19	16
307	113	16	17		307	113	17	16
307	114	18	17		307	114	14	15
307	115	18	22		307	115	15	9
307	116	27	28		307	116	27	19
307	117	11	8		307	117	10	5
307	200	17	17		307	200	16	12
307	201	14	21		307	201	19	17
307	202	18	24		307	202	18	14
307	203	20	19		307	203	19	18
307	204	24	20		307	204	19	19
307	205	18	23		307	205	17	18
307	208	13	14		307	208	17	17
307	209	7			307	209	7	7
307	300	19	18		307	300	14	12
307	301	24	27		307	301	21	19
307	302	38	34		307	302	29	30
307	303	21	28		307	303	24	28
307	304	35	38		307	304	35	32
307	305	28	28		307	305	24	24
307	306	27	28		307	306	24	24
307	307	14	17		307	307	13	15
307	308	28	30		307	308	25	23
307	309	25	28		307	309	21	26
307	310	30	35		307	310	26	27
307	311	24	20		307	311	17	19
307	312	17	14		307	312	15	16
308	100	18	18		308	100	13	17
308	101	23	26		308	101	22	22
308	102	9	12		308	102	10	6
308	103	15	17		308	103	10	11
308	104	10	14		308	104	11	9
308	105	15	14		308	105	11	15
308	106	8	13		308	106	8	7
308	107	18	17		308	107	14	18
308	108	21	23		308	108	20	18
308	109	25	24		308	109	23	21
308	110	20	25		308	110	18	21
308	111	13	17		308	111	15	11
308	112	15	16		308	112	13	14
308	113	15	16		308	113	11	15
308	114	12	13		308	114	10	11
308	115	13	15		308	115	10	7
308	116	26	28		308	116	21	20
308	117	10	4		308	117	8	3
308	200	16	14		308	200	13	10
308	201	12	19		308	201	17	14
308	202	15	19		308	202	18	11
308	203	17	15		308	203	15	15
308	204	17	19		308	204	15	14
308	205	15	15		308	205	15	14
308	208	12	12		308	208	13	13
308	209	5			308	209	5	5
308	300	16	13		308	300	12	9
308	301	20	23		308	301	19	16
308	302	33	31		308	302	28	26
308	303	17	24		308	303	20	21
308	304	31	34		308	304	31	27
308	305	24	23		308	305	21	17
308	306	24	28		308	306	21	15
308	307	28	30		308	307	25	23
308	308	11	13		308	308	11	7
308	309	20	24		308	309	18	18
308	310	30	34		308	310	20	24
308	311	20	18		308	311	15	18
308	312	16	10		308	312	15	13
309	100	14	15		309	100	13	17
309	101	21	21		309	101	21	22
309	102	8	11		309	102	8	7
309	103	14	14		309	103	11	12
309	104	10	12		309	104	10	12
309	105	16	15		309	105	12	16
309	106	7	12		309	106	8	7
309	107	19	16		309	107	15	18
309	108	20	22		309	108	18	17
309	109	23	20		309	109	23	20
309	110	20	23		309	110	13	20
309	111	12	16		309	111	15	12
309	112	12	15		309	112	13	16
309	113	12	12		309	113	10	14
309	114	12	12		309	114	9	14
309	115	12	13		309	115	8	9
309	116	20	20		309	116	21	21
309	117	7	2		309	117	6	4
309	200	11	12		309	200	11	10
309	201	11	17		309	201	15	14
309	202	13	17		309	202	14	11
309	203	16	14		309	203	15	16
309	204	18	15		309	204	12	15
309	205	14	16		309	205	12	16
309	208	10	10		309	208	12	12
309	209	5	4		309	209	4	5
309	300	14	12		309	300	10	9
309	301	16	18		309	301	14	17
309	302	34	28		309	302	26	28
309	303	16	20		309	303	18	23
309	304	31	30		309	304	31	28
309	305	21	21		309	305	17	20
309	306	20	25		309	306	17	19
309	307	25	28		309	307	21	26
309	308	20	24		309	308	18	18
309	309	7	10		309	309	7	11
309	310	30	31		309	310	19	23
309	311	20	14		309	311	14	18
309	312	14	8		309	312	12	14
310	100	20	26		310	100	16	17
310	101	29	34		310	101	20	23
310	102	12	18		310	102	17	10
310	103	17	24		310	103	20	17
310	104	13	18		310	104	16	12
310	105	19	24		310	105	16	18
310	106	10	16		310	106	14	11
310	107	21	26		310	107	17	16
310	108	24	31		310	108	20	20
310	109	28	33		310	109	26	22
310	110	25	32		310	110	23	20
310	111	17	21		310	111	18	16
310	112	17	25		310	112	19	20
310	113	16	24		310	113	15	16
310	114	16	20		310	114	17	18
310	115	15	26		310	115	20	15
310	116	25	31		310	116	22	21
310	117	11	8		310	117	17	11
310	200	16	17		310	200	16	9
310	201	15	17		310	201	17	13
310	202	18	19		310	202	17	12
310	203	20	14		310	203	16	15
310	204	18	16		310	204	17	15
310	205	19	19		310	205	17	17
310	208	13	14		310	208	17	15
310	209	6			310	209	14	6
310	300	23	20		310	300	17	13
310	301	27	27		310	301	17	20
310	302	40	40		310	302	25	26
310	303	25	39		310	303	21	24
310	304	33	43		310	304	29	26
310	305	33	32		310	305	25	24
310	306	31	35		310	306	23	26
310	307	30	35		310	307	26	27
310	308	30	34		310	308	20	24
310	309	30	31		310	309	19	23
310	310	18	24		310	310	18	12
310	311	24	22		310	311	28	18
310	312	20	17		310	312	20	19
311	100	10	11		311	100	10	9
311	101	19	18		311	101	19	19
311	102	7	7		311	102	5	5
311	103	9	9		311	103	7	8
311	104	8	8		311	104	5	8
311	105	14	9		311	105	7	12
311	106	8	11		311	106	6	9
311	107	17	12		311	107	11	15
311	108	13	13		311	108	13	13
311	109	15	17		311	109	14	17
311	110	17	18		311	110	14	15
311	111	10	10		311	111	9	10
311	112	9	9		311	112	7	9
311	113	11	11		311	113	9	10
311	114	10	10		311	114	6	9
311	115	10	9		311	115	6	8
311	116	18	16		311	116	15	16
311	117	11	6		311	117	5	7
311	200	10	8		311	200	7	6
311	201	8	8		311	201	7	8
311	202	10	9		311	202	7	7
311	203	11	6		311	203	8	7
311	204	10	9		311	204	6	9
311	205	9	8		311	205	8	9
311	208	8	7		311	208	6	9
311	209	7			311	209	7	7
311	300	13	9		311	300	12	10
311	301	19	14		311	301	12	15
311	302	21	17		311	302	18	20
311	303	20	16		311	303	15	19
311	304	19	19		311	304	20	21
311	305	21	14		311	305	16	18
311	306	18	14		311	306	17	18
311	307	24	20		311	307	17	19
311	308	20	18		311	308	15	18
311	309	20	14		311	309	14	18
311	310	24	22		311	310	28	18
311	311	9	8		311	311	8	8
311	312	13	11		311	312	11	15
312	100	8	11		312	100	8	13
312	101	12	10		312	101	15	18
312	102	5	6		312	102	7	4
312	103	8	6		312	103	9	8
312	104	5	5		312	104	8	8
312	105	9	9		312	105	8	12
312	106	4	6		312	106	6	4
312	107	9	8		312	107	13	15
312	108	8	10		312	108	12	15
312	109	8	10		312	109	20	18
312	110	9	11		312	110	11	18
312	111	7	6		312	111	13	10
312	112	8	9		312	112	13	12
312	113	5	6		312	113	7	12
312	114	7	6		312	114	7	10
312	115	6	6		312	115	9	7
312	116	12	10		312	116	16	15
312	117	9	4		312	117	7	3
312	200	7	3		312	200	8	8
312	201	5	5		312	201	9	11
312	202	7	5		312	202	9	9
312	203	7	5		312	203	10	11
312	204	9	5		312	204	9	11
312	205	6	6		312	205	9	13
312	208	5	3		312	208	9	11
312	209	6			312	209	4	4
312	300	10	7		312	300	9	8
312	301	14	10		312	301	12	13
312	302	17	15		312	302	22	19
312	303	16	13		312	303	14	16
312	304	17	17		312	304	26	22
312	305	17	8		312	305	13	14
312	306	14	8		312	306	13	15
312	307	17	14		312	307	15	16
312	308	16	10		312	308	15	13
312	309	14	8		312	309	12	14
312	310	20	17		312	310	20	19
312	311	13	11		312	311	11	15
312	312	6	6		312	312	6	6

## Sheet: InteractionCount_LowResCellType
LIVER FNA	CD4_Naive_T	CD4_Memory_T	FOXP3_CD4_Treg	CD8_Naive_T	CD8_Memory_T	NK	CXCR6_NK	gdT	MAIT	Naive_B	Memory_B	PC_PB	cMon_Mac	Int_Mon_Mac	ncMon_Mac	DC
CD4_Naive_T	31	52	21	13	27	140	39	22	25	253	36	3	324	78	261	118
CD4_Memory_T	52	83	38	18	60	237	73	37	59	383	63	4	661	149	466	215
FOXP3_CD4_Treg	21	38	6	6	23	57	15	10	17	89	18	2	165	35	112	54
CD8_Naive_T	13	18	6	2	11	52	14	8	11	59	7	1	108	23	82	42
CD8_Memory_T	27	60	23	11	39	133	43	34	44	174	31	5	375	76	242	119
NK	140	237	57	52	133	290	100	86	111	469	92	23	963	190	580	312
CXCR6_NK	39	73	15	14	43	100	15	28	36	114	24	8	239	50	148	84
gdT	22	37	10	8	34	86	28	10	27	97	18	3	205	41	136	74
MAIT	25	59	17	11	44	111	36	27	13	123	22	4	251	51	159	80
Naive_B	253	383	89	59	174	469	114	97	123	322	65	13	935	218	653	259
Memory_B	36	63	18	7	31	92	24	18	22	65	6	2	196	44	131	51
PC_PB	3	4	2	1	5	23	8	3	4	13	2	0	41	7	19	12
cMon_Mac	324	661	165	108	375	963	239	205	251	935	196	34	1485	335	1151	515
Int_Mon_Mac	78	149	35	23	76	190	50	41	51	218	44	7	335	31	210	99
ncMon_Mac	261	466	112	82	242	580	148	136	159	653	131	19	1151	210	569	324
DC	118	215	54	42	119	312	84	74	80	259	51	12	515	99	324	106
PBMCs	CD4_Naive_T	CD4_Memory_T	FOXP3_CD4_Treg	CD8_Naive_T	CD8_Memory_T	NK	CXCR6_NK	gdT	MAIT	Naive_B	Memory_B	PC_PB	cMon_Mac	Int_Mon_Mac	ncMon_Mac	DC
CD4_Naive_T	27	61	23	13	26	153	40	25	25	208	26	15	297	62	237	99
CD4_Memory_T	61	91	38	17	48	245	62	39	43	348	59	35	581	119	398	166
FOXP3_CD4_Treg	23	38	7	7	18	71	15	10	11	80	18	7	174	31	98	52
CD8_Naive_T	13	17	7	2	7	61	19	9	9	53	5	5	92	22	77	37
CD8_Memory_T	26	48	18	7	29	136	30	25	28	148	27	13	348	60	201	100
NK	153	245	71	61	136	340	88	81	91	485	89	47	928	172	519	284
CXCR6_NK	40	62	15	19	30	88	12	21	22	106	20	14	216	41	120	66
gdT	25	39	10	9	25	81	21	8	19	98	16	10	204	39	111	64
MAIT	25	43	11	9	28	91	22	19	9	108	18	13	226	44	121	66
Naive_B	208	348	80	53	148	485	106	98	108	295	66	37	954	202	610	235
Memory_B	26	59	18	5	27	89	20	16	18	66	7	4	172	38	127	40
PC_PB	15	35	7	5	13	47	14	10	13	37	4	1	64	14	61	26
cMon_Mac	297	581	174	92	348	928	216	204	226	954	172	64	1369	292	1004	446
Int_Mon_Mac	62	119	31	22	60	172	41	39	44	202	38	14	292	28	179	84
ncMon_Mac	237	398	98	77	201	519	120	111	121	610	127	61	1004	179	431	288
DC	99	166	52	37	100	284	66	64	66	235	40	26	446	84	288	108

## Sheet: Z-scoresumLIVER-sumLIVER
source	target	net1.weight	net2.weight	observed.delta	mean random delta	median random delta	Z-score
Bmem	Bmem	6	7	-1	4.79451	4	-1.24264
Bmem	Bnaive	9	11	-2	5.51549	5	-2.28953
Bmem	Bnaive	10	11	-1	4.77847	4	-1.25038
Bmem	Bnaive	10	11	-1	5.23067	4	-1.27441
Bmem	Bnaive	13	11	2	5.95533	5	1.69894
Bmem	Bnaive	13	12	1	6.37265	6	0.67249
Bmem	Bnaive	10	10	0	5.20919	5	-0.267631
Bmem	CD4mem	20	19	1	4.58621	4	0.759423
Bmem	CD4mem	17	17	0	5.32203	4	-0.277786
Bmem	CD4mem	13	11	2	3.92698	2.5	1.78584
Bmem	CD4mem	13	12	1	4.83045	4	0.74099
Bmem	CD4naive	13	9	4	4.3963	3	3.75459
Bmem	CD4naive	15	11	4	6.02506	5	3.69424
Bmem	CD4naive	8	6	2	4.09114	3	1.78376
Bmem	CD4Treg	18	18	0	4.50678	4	-0.243382
Bmem	CD8mem	16	14	2	5.82375	6	1.68964
Bmem	CD8mem	15	13	2	4.93675	5.5	1.73739
Bmem	CD8naive	7	5	2	5.23002	5	1.73217
Bmem	cMono	22	18	4	5.42926	5	3.71814
Bmem	cMono	34	24	10	4.16377	4	9.77905
Bmem	cMono	26	27	-1	3.9964	4	-1.20464
Bmem	cMono	31	27	4	5.05218	4	3.73858
Bmem	cMono	36	29	7	4.39299	4	6.76657
Bmem	cMono	33	27	6	4.16024	4	5.77562
Bmem	cMono	14	20	-6	5.51401	5	-6.28252
Bmem	CXCR6-NK	28	28	0	4.97	6	-0.24845
Bmem	CXCR6-NK	27	27	0	3.34066	2	-0.182572
Bmem	CXCR6-NK	16	15	1	5.21909	5	0.727989
Bmem	CXCR6-NK	21	19	2	4.50903	4	1.76135
Bmem	CXCR6+NK	24	20	4	4.51043	5	3.77029
Bmem	DC	32	25	7	4.19379	3	6.77059
Bmem	DC	19	15	4	5.93349	5	3.68379
Bmem	gdT	18	16	2	5.733	5	1.70354
Bmem	IntMono	44	38	6	4.78019	4	5.74587
Bmem	MAIT	22	18	4	5.06448	5	3.73657
Bmem	ncMono	48	44	4	4.79437	4	3.74966
Bmem	ncMono	49	51	-2	4.94541	5	-2.24923
Bmem	ncMono	34	32	2	5.48718	5	1.72194
Bnaive	Bmem	9	11	-2	5.51549	5	-2.28953
Bnaive	Bmem	10	11	-1	4.77847	4	-1.25038
Bnaive	Bmem	10	11	-1	5.23067	4	-1.27441
Bnaive	Bmem	13	11	2	5.95533	5	1.69894
Bnaive	Bmem	13	12	1	6.37265	6	0.67249
Bnaive	Bmem	10	10	0	5.20919	5	-0.267631
Bnaive	Bnaive	4	4	0	3.15813	2	-0.156316
Bnaive	Bnaive	8	8	0	3.85212	4	-0.195281
Bnaive	Bnaive	9	8	1	4.6325	4	0.757414
Bnaive	Bnaive	11	8	3	4.30562	4	2.77767
Bnaive	Bnaive	9	9	0	5.32479	5	-0.266118
Bnaive	Bnaive	8	9	-1	5.0074	5	-1.26335
Bnaive	Bnaive	8	8	0	3.85212	4	-0.195281
Bnaive	Bnaive	4	4	0	4.89238	5	-0.24672
Bnaive	Bnaive	9	8	1	5.27341	4	0.724264
Bnaive	Bnaive	10	9	1	4.39152	4	0.771506
Bnaive	Bnaive	11	9	2	4.10442	4	1.77262
Bnaive	Bnaive	8	9	-1	4.77083	5	-1.24693
Bnaive	Bnaive	9	8	1	4.6325	4	0.757414
Bnaive	Bnaive	9	8	1	5.27341	4	0.724264
Bnaive	Bnaive	5	4	1	3.06755	2	0.84912
Bnaive	Bnaive	12	9	3	5.26568	4	2.72597
Bnaive	Bnaive	11	10	1	5.64259	5	0.699849
Bnaive	Bnaive	8	9	-1	4.33413	4	-1.22455
Bnaive	Bnaive	11	8	3	4.30562	4	2.77767
Bnaive	Bnaive	10	9	1	4.39152	4	0.771506
Bnaive	Bnaive	12	9	3	5.26568	4	2.72597
Bnaive	Bnaive	7	5	2	5.28651	4	1.73438
Bnaive	Bnaive	12	11	1	3.71773	3	0.800039
Bnaive	Bnaive	10	9	1	3.96	3	0.795745
Bnaive	Bnaive	9	9	0	5.32479	5	-0.266118
Bnaive	Bnaive	11	9	2	4.10442	4	1.77262
Bnaive	Bnaive	11	10	1	5.64259	5	0.699849
Bnaive	Bnaive	12	11	1	3.71773	3	0.800039
Bnaive	Bnaive	6	5	1	4.0176	3	0.800066
Bnaive	Bnaive	10	9	1	5.27859	6	0.735325
Bnaive	Bnaive	8	9	-1	5.0074	5	-1.26335
Bnaive	Bnaive	8	9	-1	4.77083	5	-1.24693
Bnaive	Bnaive	8	9	-1	4.33413	4	-1.22455
Bnaive	Bnaive	10	9	1	3.96	3	0.795745
Bnaive	Bnaive	10	9	1	5.27859	6	0.735325
Bnaive	Bnaive	4	5	-1	4.68391	4	-1.22952
Bnaive	CD4mem	18	17	1	4.1472	4	0.773598
Bnaive	CD4mem	16	14	2	4.86194	3	1.74917
Bnaive	CD4mem	11	12	-1	3.90189	3	-1.20445
Bnaive	CD4mem	12	12	0	4.31454	4	-0.227004
Bnaive	CD4mem	19	16	3	5.05521	4	2.72819
Bnaive	CD4mem	17	15	2	5.29589	5	1.72974
Bnaive	CD4mem	14	13	1	4.45732	3	0.7757
Bnaive	CD4mem	16	13	3	5.06838	4	2.72989
Bnaive	CD4mem	20	16	4	4.94856	4	3.75265
Bnaive	CD4mem	17	15	2	5.5396	6	1.71574
Bnaive	CD4mem	15	13	2	4.71205	4.5	1.75484
Bnaive	CD4mem	15	12	3	3.66265	3	2.80697
Bnaive	CD4mem	19	19	0	3.01247	2	-0.162818
Bnaive	CD4mem	18	15	3	4.72638	4	2.76003
Bnaive	CD4mem	15	13	2	3.37871	2	1.83015
Bnaive	CD4mem	18	14	4	3.29988	3	3.82033
Bnaive	CD4mem	20	16	4	5.09191	4	3.72917
Bnaive	CD4mem	18	16	2	5.88972	5	1.69659
Bnaive	CD4mem	16	13	3	4.64912	5	2.75916
Bnaive	CD4mem	17	13	4	5.13113	4	3.73419
Bnaive	CD4mem	15	20	-5	5.02829	5	-5.25388
Bnaive	CD4mem	13	15	-2	5.31779	4	-2.27805
Bnaive	CD4mem	12	13	-1	4.63879	4	-1.2566
Bnaive	CD4mem	12	13	-1	5.48949	5	-1.28484
Bnaive	CD4naive	13	11	2	3.65441	3	1.81595
Bnaive	CD4naive	15	14	1	3.71463	4	0.807681
Bnaive	CD4naive	12	9	3	4.53471	4	2.76847
Bnaive	CD4naive	14	11	3	5.07232	4	2.73223
Bnaive	CD4naive	17	14	3	5.55666	5	2.71021
Bnaive	CD4naive	12	9	3	5.11534	4	2.73753
Bnaive	CD4naive	16	11	5	5.09828	3.5	4.74755
Bnaive	CD4naive	18	14	4	4.26179	3	3.77867
Bnaive	CD4naive	12	9	3	4.77597	5	2.75414
Bnaive	CD4naive	14	12	2	5.38195	5	1.7229
Bnaive	CD4naive	17	17	0	5.28202	4	-0.281995
Bnaive	CD4naive	13	9	4	4.5988	4	3.75362
Bnaive	CD4naive	16	12	4	4.87546	4	3.74811
Bnaive	CD4naive	18	16	2	4.48459	3	1.78088
Bnaive	CD4naive	11	7	4	4.4092	3.5	3.7729
Bnaive	CD4naive	12	12	0	4.81753	4	-0.250989
Bnaive	CD4naive	12	13	-1	5.11328	5	-1.27396
Bnaive	CD4naive	11	8	3	5.7478	4	2.70926
Bnaive	CD4Treg	13	12	1	4.61055	4	0.74535
Bnaive	CD4Treg	15	13	2	5.23664	5	1.73628
Bnaive	CD4Treg	18	14	4	4.11608	4	3.7744
Bnaive	CD4Treg	16	14	2	5.27729	5	1.73463
Bnaive	CD4Treg	16	14	2	4.34236	4	1.76758
Bnaive	CD4Treg	11	13	-2	4.66253	5	-2.2593
Bnaive	CD8mem	12	10	2	3.72359	3	1.80201
Bnaive	CD8mem	14	11	3	4.81931	4	2.74495
Bnaive	CD8mem	12	12	0	5.42512	5	-0.276932
Bnaive	CD8mem	16	13	3	5.5873	3	2.71286
Bnaive	CD8mem	15	12	3	4.94815	4	2.74149
Bnaive	CD8mem	19	12	7	4.46076	3	6.76598
Bnaive	CD8mem	12	11	1	4.63385	5	0.751076
Bnaive	CD8mem	17	14	3	4.54054	4	2.75522
Bnaive	CD8mem	16	12	4	4.34788	3	3.7822
Bnaive	CD8mem	18	12	6	4.80316	4	5.74763
Bnaive	CD8mem	11	14	-3	5.40718	5	-3.28126
Bnaive	CD8mem	12	15	-3	6.00977	5	-3.32015
Bnaive	CD8naive	8	8	0	4.91294	5	-0.259842
Bnaive	CD8naive	10	8	2	3.9754	4	1.79149
Bnaive	CD8naive	10	9	1	5.11566	5	0.719831
Bnaive	CD8naive	10	10	0	4.68999	4	-0.247118
Bnaive	CD8naive	13	10	3	4.26667	4	2.77993
Bnaive	CD8naive	8	8	0	4.39055	3	-0.230342
Bnaive	cMono	13	10	3	3.66501	3	2.81489
Bnaive	cMono	23	18	5	4.15586	5	4.7841
Bnaive	cMono	20	20	0	5.08881	5	-0.251464
Bnaive	cMono	22	19	3	4.88136	4	2.74032
Bnaive	cMono	30	23	7	4.33333	4	6.77478
Bnaive	cMono	23	21	2	4.86421	3	1.74644
Bnaive	cMono	10	16	-6	4.82339	4	-6.25043
Bnaive	cMono	17	15	2	5.25395	4	1.72113
Bnaive	cMono	25	24	1	4.91596	4	0.731689
Bnaive	cMono	21	29	-8	4.87155	3	-8.25328
Bnaive	cMono	24	29	-5	4.31698	3	-5.22696
Bnaive	cMono	31	31	0	5.85576	4	-0.30649
Bnaive	cMono	28	29	-1	3.57055	3	-1.19033
Bnaive	cMono	10	20	-10	5.67479	5	-10.288
Bnaive	cMono	18	13	5	4.70111	5	4.75506
Bnaive	cMono	31	21	10	4.2585	4	9.76858
Bnaive	cMono	27	24	3	3.96731	3	2.79159
Bnaive	cMono	27	23	4	4.73971	4	3.75109
Bnaive	cMono	34	29	5	3.81774	3	4.79451
Bnaive	cMono	30	25	5	5.99755	5	4.70007
Bnaive	cMono	12	18	-6	4.59152	3	-6.24061
Bnaive	cMono	17	13	4	5.1476	4	3.73629
Bnaive	cMono	28	24	4	4.09878	3	3.77712
Bnaive	cMono	26	29	-3	4.74484	4	-3.24799
Bnaive	cMono	27	28	-1	4.36562	4	-1.2348
Bnaive	cMono	32	30	2	5.05644	4	1.73086
Bnaive	cMono	30	31	-1	4.07581	4	-1.19846
Bnaive	cMono	12	21	-9	5.13012	4	-9.25772
Bnaive	cMono	18	15	3	4.4593	4	2.75389
Bnaive	cMono	28	21	7	4.94913	5	6.74304
Bnaive	cMono	24	26	-2	4.27667	4	-2.21865
Bnaive	cMono	27	29	-2	4.29448	3	-2.22013
Bnaive	cMono	30	29	1	4.29469	3	0.772699
Bnaive	cMono	30	28	2	3.50548	3	1.82245
Bnaive	cMono	12	22	-10	5.4994	5	-10.2793
Bnaive	cMono	11	14	-3	3.5674	2	-3.17897
Bnaive	cMono	20	20	0	3.72082	3	-0.192028
Bnaive	cMono	16	24	-8	4.14059	3	-8.20771
Bnaive	cMono	19	23	-4	3.51995	4	-4.18698
Bnaive	cMono	24	26	-2	4.74316	5	-2.24426
Bnaive	cMono	20	24	-4	4.89041	4	-4.23958
Bnaive	cMono	8	20	-12	5.01136	4	-12.2611
Bnaive	CXCR6-NK	21	21	0	5.8929	5	-0.303182
Bnaive	CXCR6-NK	23	23	0	4.73519	5	-0.253587
Bnaive	CXCR6-NK	12	11	1	6.19753	5	0.675093
Bnaive	CXCR6-NK	20	19	1	4.81898	4	0.753895
Bnaive	CXCR6-NK	22	23	-1	5.19737	5	-1.2707
Bnaive	CXCR6-NK	21	25	-4	4.40248	4	-4.22625
Bnaive	CXCR6-NK	13	14	-1	5.14914	5	-1.2614
Bnaive	CXCR6-NK	21	22	-1	5.29831	4	-1.2765
Bnaive	CXCR6-NK	23	23	0	5.17433	6	-0.267195
Bnaive	CXCR6-NK	26	25	1	4.22945	4	0.780186
Bnaive	CXCR6-NK	13	13	0	4.41657	4	-0.224502
Bnaive	CXCR6-NK	23	22	1	5.47087	4	0.713412
Bnaive	CXCR6-NK	21	22	-1	4.06732	4	-1.21327
Bnaive	CXCR6-NK	23	24	-1	3.39006	3	-1.17466
Bnaive	CXCR6-NK	12	13	-1	3.62921	3	-1.19446
Bnaive	CXCR6-NK	23	21	2	4.69458	4	1.74949
Bnaive	CXCR6-NK	22	24	-2	3.57316	3	-2.20036
Bnaive	CXCR6-NK	26	26	0	4.06675	3	-0.215907
Bnaive	CXCR6-NK	14	14	0	3.67448	3	-0.191958
Bnaive	CXCR6-NK	21	22	-1	4.2883	4	-1.22764
Bnaive	CXCR6-NK	21	22	-1	5.38828	4	-1.28413
Bnaive	CXCR6-NK	18	23	-5	5	4	-5.26606
Bnaive	CXCR6-NK	11	14	-3	4.35424	4	-3.22793
Bnaive	CXCR6-NK	19	19	0	4.90778	5	-0.243587
Bnaive	CXCR6+NK	18	16	2	3.74693	3	1.79753
Bnaive	CXCR6+NK	19	18	1	4.54436	4	0.770907
Bnaive	CXCR6+NK	20	17	3	5.90226	6	2.69906
Bnaive	CXCR6+NK	18	17	1	4.53457	4	0.766745
Bnaive	CXCR6+NK	20	21	-1	4.95674	4	-1.2658
Bnaive	CXCR6+NK	19	17	2	4.95506	5	1.73405
Bnaive	DC	26	19	7	5.42131	5	6.70492
Bnaive	DC	18	13	5	5.3826	5	4.71514
Bnaive	DC	26	26	0	4.55226	3	-0.247679
Bnaive	DC	16	15	1	3.49313	2	0.8219
Bnaive	DC	29	23	6	3.26545	3	5.83149
Bnaive	DC	19	14	5	3.83209	4	4.79397
Bnaive	DC	28	29	-1	4.78303	4	-1.24773
Bnaive	DC	17	15	2	4.88862	3	1.74303
Bnaive	DC	28	27	1	4.55296	4	0.770608
Bnaive	DC	17	17	0	4.86941	5	-0.271704
Bnaive	DC	20	22	-2	4.88739	4	-2.25482
Bnaive	DC	15	15	0	4.98761	4	-0.246309
Bnaive	gdT	16	13	3	4.49697	4	2.76896
Bnaive	gdT	15	17	-2	4.8483	4	-2.25575
Bnaive	gdT	18	17	1	4.24341	4	0.790276
Bnaive	gdT	17	16	1	4.62198	4	0.747684
Bnaive	gdT	19	18	1	3.32878	3	0.82633
Bnaive	gdT	12	17	-5	4.50309	5	-5.23872
Bnaive	IntMono	34	28	6	4.81697	4	5.74355
Bnaive	IntMono	35	36	-1	4.45545	3	-1.23945
Bnaive	IntMono	42	32	10	5.56333	5	9.71441
Bnaive	IntMono	39	37	2	4.56348	4	1.75693
Bnaive	IntMono	41	35	6	4.33825	4	5.77826
Bnaive	IntMono	27	34	-7	5.12375	5	-7.27647
Bnaive	MAIT	18	17	1	4.59052	3	0.765686
Bnaive	MAIT	21	19	2	3.93229	4	1.79362
Bnaive	MAIT	25	18	7	5.22991	5	6.73206
Bnaive	MAIT	20	18	2	5.72256	5	1.69816
Bnaive	MAIT	22	18	4	5.44207	4.5	3.71224
Bnaive	MAIT	17	18	-1	4.6801	4	-1.24399
Bnaive	ncMono	38	30	8	5.1468	5	7.7283
Bnaive	ncMono	38	30	8	4.15012	4	7.78666
Bnaive	ncMono	33	25	8	3.8135	3	7.80268
Bnaive	ncMono	37	35	2	4.35507	3	1.78217
Bnaive	ncMono	36	39	-3	4.70632	5	-3.24663
Bnaive	ncMono	32	30	2	5.30498	5	1.73371
Bnaive	ncMono	42	32	10	5.21194	5	9.73254
Bnaive	ncMono	41	35	6	3.71985	3	5.80213
Bnaive	ncMono	37	29	8	4.4628	4	7.76754
Bnaive	ncMono	41	36	5	4.85907	4	4.74119
Bnaive	ncMono	40	39	1	5.03273	4	0.735058
Bnaive	ncMono	34	31	3	4.55097	4	2.76872
Bnaive	ncMono	40	38	2	5.11591	5	1.73826
Bnaive	ncMono	41	43	-2	5.21132	4	-2.27428
Bnaive	ncMono	38	34	4	4.93149	5	3.75112
Bnaive	ncMono	28	35	-7	3.65517	2	-7.19163
Bnaive	ncMono	30	37	-7	4.75985	4	-7.24362
Bnaive	ncMono	27	32	-5	5.27427	5	-5.27628
CD4mem	Bmem	20	19	1	4.58621	4	0.759423
CD4mem	Bmem	17	17	0	5.32203	4	-0.277786
CD4mem	Bmem	13	11	2	3.92698	2.5	1.78584
CD4mem	Bmem	13	12	1	4.83045	4	0.74099
CD4mem	Bnaive	18	17	1	4.1472	4	0.773598
CD4mem	Bnaive	19	16	3	5.05521	4	2.72819
CD4mem	Bnaive	20	16	4	4.94856	4	3.75265
CD4mem	Bnaive	19	19	0	3.01247	2	-0.162818
CD4mem	Bnaive	20	16	4	5.09191	4	3.72917
CD4mem	Bnaive	15	20	-5	5.02829	5	-5.25388
CD4mem	Bnaive	16	14	2	4.86194	3	1.74917
CD4mem	Bnaive	17	15	2	5.29589	5	1.72974
CD4mem	Bnaive	17	15	2	5.5396	6	1.71574
CD4mem	Bnaive	18	15	3	4.72638	4	2.76003
CD4mem	Bnaive	18	16	2	5.88972	5	1.69659
CD4mem	Bnaive	13	15	-2	5.31779	4	-2.27805
CD4mem	Bnaive	11	12	-1	3.90189	3	-1.20445
CD4mem	Bnaive	14	13	1	4.45732	3	0.7757
CD4mem	Bnaive	15	13	2	4.71205	4.5	1.75484
CD4mem	Bnaive	15	13	2	3.37871	2	1.83015
CD4mem	Bnaive	16	13	3	4.64912	5	2.75916
CD4mem	Bnaive	12	13	-1	4.63879	4	-1.2566
CD4mem	Bnaive	12	12	0	4.31454	4	-0.227004
CD4mem	Bnaive	16	13	3	5.06838	4	2.72989
CD4mem	Bnaive	15	12	3	3.66265	3	2.80697
CD4mem	Bnaive	18	14	4	3.29988	3	3.82033
CD4mem	Bnaive	17	13	4	5.13113	4	3.73419
CD4mem	Bnaive	12	13	-1	5.48949	5	-1.28484
CD4mem	CD4mem	3	4	-1	4.54075	4	-1.22952
CD4mem	CD4mem	7	7	0	4.4963	4	-0.233844
CD4mem	CD4mem	3	9	-6	4.86585	4	-6.2584
CD4mem	CD4mem	7	6	1	5.48395	5	0.718793
CD4mem	CD4mem	7	7	0	4.4963	4	-0.233844
CD4mem	CD4mem	3	2	1	3.98458	3	0.797875
CD4mem	CD4mem	4	8	-4	4.0486	4	-4.21514
CD4mem	CD4mem	9	5	4	4.94775	5	3.73527
CD4mem	CD4mem	3	9	-6	4.86585	4	-6.2584
CD4mem	CD4mem	4	8	-4	4.0486	4	-4.21514
CD4mem	CD4mem	2	5	-3	3.38724	3	-3.17782
CD4mem	CD4mem	6	4	2	4.9215	4	1.74008
CD4mem	CD4mem	7	6	1	5.48395	5	0.718793
CD4mem	CD4mem	9	5	4	4.94775	5	3.73527
CD4mem	CD4mem	6	4	2	4.9215	4	1.74008
CD4mem	CD4mem	3	2	1	3.13525	2	0.845925
CD4mem	CD4naive	4	5	-1	5.28759	5.5	-1.27617
CD4mem	CD4naive	5	8	-3	5.63221	5	-3.28956
CD4mem	CD4naive	3	4	-1	4.2184	4	-1.2192
CD4mem	CD4naive	5	5	0	5.38329	5	-0.286447
CD4mem	CD4naive	5	5	0	4.32716	4	-0.221552
CD4mem	CD4naive	3	5	-2	4.78597	4	-2.24864
CD4mem	CD4naive	4	6	-2	4.7246	5	-2.25176
CD4mem	CD4naive	5	8	-3	4.57283	5	-3.24528
CD4mem	CD4naive	3	3	0	4.45531	3	-0.235733
CD4mem	CD4naive	5	4	1	5.02109	4	0.733514
CD4mem	CD4naive	7	4	3	4.95466	4	2.7304
CD4mem	CD4naive	3	4	-1	5.52088	5	-1.2977
CD4mem	CD4Treg	11	11	0	4.74668	4	-0.251225
CD4mem	CD4Treg	9	9	0	5.69268	5	-0.304052
CD4mem	CD4Treg	6	11	-5	4.94486	5	-5.26341
CD4mem	CD4Treg	12	7	5	4.66045	4	4.74488
CD4mem	CD8mem	11	9	2	4.40049	4	1.77724
CD4mem	CD8mem	9	6	3	3.82577	3	2.79209
CD4mem	CD8mem	6	7	-1	5.68679	5	-1.29847
CD4mem	CD8mem	8	4	4	5.171	4	3.72524
CD4mem	CD8mem	6	7	-1	4.75666	4	-1.24874
CD4mem	CD8mem	5	6	-1	4.3063	4	-1.22353
CD4mem	CD8mem	7	6	1	5.23821	5	0.73744
CD4mem	CD8mem	8	3	5	5.66422	6	4.71348
CD4mem	CD8naive	3	4	-1	5.5062	5	-1.27625
CD4mem	CD8naive	5	4	1	2.97417	3	0.840696
CD4mem	CD8naive	4	5	-1	5.38808	5	-1.29213
CD4mem	CD8naive	6	4	2	3.71429	3	1.80095
CD4mem	cMono	18	14	4	4.94982	3	3.73727
CD4mem	cMono	31	21	10	4.5765	4	9.76083
CD4mem	cMono	26	25	1	4.22373	3	0.774148
CD4mem	cMono	28	25	3	5.60945	5	2.69816
CD4mem	cMono	32	21	11	5.15242	5	10.7375
CD4mem	cMono	28	23	5	5.23786	4	4.73451
CD4mem	cMono	14	17	-3	4.70944	4	-3.23101
CD4mem	cMono	14	15	-1	2.68635	2	-1.14837
CD4mem	cMono	29	28	1	3.31599	3	0.828803
CD4mem	cMono	25	27	-2	4.99369	4	-2.26793
CD4mem	cMono	29	32	-3	3.82784	4	-3.19954
CD4mem	cMono	31	27	4	5.4033	5	3.72141
CD4mem	cMono	27	29	-2	5.41227	5	-2.27538
CD4mem	cMono	17	25	-8	4.39211	4	-8.23687
CD4mem	cMono	14	10	4	5.15901	4	3.73753
CD4mem	cMono	26	20	6	5.48599	5	5.71671
CD4mem	cMono	21	22	-1	5.48171	5	-1.28322
CD4mem	cMono	26	26	0	4.41866	3	-0.227644
CD4mem	cMono	25	21	4	5.23077	5	3.72702
CD4mem	cMono	24	23	1	4.86536	5	0.752142
CD4mem	cMono	13	17	-4	5.56025	5	-4.30652
CD4mem	cMono	17	12	5	5.40705	5	4.70923
CD4mem	cMono	28	14	14	5.77076	5	13.6995
CD4mem	cMono	24	16	8	4.37319	4	7.77617
CD4mem	cMono	29	21	8	4.24041	4	7.7745
CD4mem	cMono	28	17	11	5.15182	5	10.7198
CD4mem	cMono	25	17	8	5.0299	5	7.72546
CD4mem	cMono	12	16	-4	3.82646	3	-4.19263
CD4mem	CXCR6-NK	16	17	-1	4.72401	4	-1.24449
CD4mem	CXCR6-NK	19	22	-3	5.72277	4.5	-3.29953
CD4mem	CXCR6-NK	9	10	-1	5.22472	4	-1.27359
CD4mem	CXCR6-NK	12	17	-5	4.95981	4	-5.25626
CD4mem	CXCR6-NK	14	10	4	5.34143	5	3.72803
CD4mem	CXCR6-NK	16	14	2	4.37348	4	1.77767
CD4mem	CXCR6-NK	7	8	-1	3.52381	3	-1.17605
CD4mem	CXCR6-NK	14	14	0	3.5348	2	-0.182907
CD4mem	CXCR6-NK	16	17	-1	4.14269	4	-1.22657
CD4mem	CXCR6-NK	19	21	-2	4.51788	4	-2.2404
CD4mem	CXCR6-NK	8	13	-5	4.66007	4	-5.23169
CD4mem	CXCR6-NK	15	17	-2	5.11259	5	-2.27403
CD4mem	CXCR6-NK	23	18	5	4.53589	4	4.76154
CD4mem	CXCR6-NK	25	22	3	5.48234	5	2.71012
CD4mem	CXCR6-NK	8	9	-1	6.05025	5	-1.317
CD4mem	CXCR6-NK	16	16	0	4.79952	3	-0.25289
CD4mem	CXCR6+NK	21	18	3	5.88943	5	2.68941
CD4mem	CXCR6+NK	19	12	7	3.91465	3	6.80451
CD4mem	CXCR6+NK	14	16	-2	3.71166	2	-2.19714
CD4mem	CXCR6+NK	19	16	3	5.11415	5	2.73213
CD4mem	DC	36	27	9	3.87407	3	8.80558
CD4mem	DC	18	15	3	5.08565	4	2.73564
CD4mem	DC	38	33	5	5.15956	5	4.72711
CD4mem	DC	18	16	2	5.68344	5	1.70294
CD4mem	DC	33	26	7	4.12625	3	6.7836
CD4mem	DC	20	15	5	5.07561	4	4.72963
CD4mem	DC	33	20	13	4.38153	4	12.7712
CD4mem	DC	19	14	5	4.97004	5	4.74071
CD4mem	gdT	12	12	0	4.97077	4	-0.247396
CD4mem	gdT	6	8	-2	4.21793	4	-2.22591
CD4mem	gdT	9	11	-2	3.95909	2	-2.20442
CD4mem	gdT	10	8	2	4.23443	4	1.78141
CD4mem	IntMono	37	31	6	5.41443	5.5	5.7065
CD4mem	IntMono	37	35	2	5.34341	4	1.72545
CD4mem	IntMono	35	29	6	5.18879	4	5.72741
CD4mem	IntMono	40	24	16	5.84139	6	15.7004
CD4mem	MAIT	15	13	2	5.20942	5	1.72905
CD4mem	MAIT	15	9	6	4.625	4	5.75539
CD4mem	MAIT	14	11	3	4.03383	3	2.7909
CD4mem	MAIT	15	10	5	4.4798	4	4.75166
CD4mem	ncMono	38	31	7	3.85578	4	6.79559
CD4mem	ncMono	39	35	4	5.35758	5	3.73748
CD4mem	ncMono	41	37	4	4.59759	4	3.75272
CD4mem	ncMono	35	30	5	4.10074	3	4.79211
CD4mem	ncMono	39	34	5	5.60565	5	4.70876
CD4mem	ncMono	42	39	3	6.53181	6	2.67161
CD4mem	ncMono	35	30	5	5.71429	5	4.69047
CD4mem	ncMono	37	34	3	4.22556	4	2.78178
CD4mem	ncMono	36	35	1	5	5	0.727668
CD4mem	ncMono	39	27	12	4.78352	5	11.7502
CD4mem	ncMono	44	31	13	5.55744	5	12.6963
CD4mem	ncMono	41	35	6	4.40373	4	5.76313
CD4naive	Bmem	13	9	4	4.3963	3	3.75459
CD4naive	Bmem	15	11	4	6.02506	5	3.69424
CD4naive	Bmem	8	6	2	4.09114	3	1.78376
CD4naive	Bnaive	13	11	2	3.65441	3	1.81595
CD4naive	Bnaive	14	11	3	5.07232	4	2.73223
CD4naive	Bnaive	16	11	5	5.09828	3.5	4.74755
CD4naive	Bnaive	14	12	2	5.38195	5	1.7229
CD4naive	Bnaive	16	12	4	4.87546	4	3.74811
CD4naive	Bnaive	12	12	0	4.81753	4	-0.250989
CD4naive	Bnaive	15	14	1	3.71463	4	0.807681
CD4naive	Bnaive	17	14	3	5.55666	5	2.71021
CD4naive	Bnaive	18	14	4	4.26179	3	3.77867
CD4naive	Bnaive	17	17	0	5.28202	4	-0.281995
CD4naive	Bnaive	18	16	2	4.48459	3	1.78088
CD4naive	Bnaive	12	13	-1	5.11328	5	-1.27396
CD4naive	Bnaive	12	9	3	4.53471	4	2.76847
CD4naive	Bnaive	12	9	3	5.11534	4	2.73753
CD4naive	Bnaive	12	9	3	4.77597	5	2.75414
CD4naive	Bnaive	13	9	4	4.5988	4	3.75362
CD4naive	Bnaive	11	7	4	4.4092	3.5	3.7729
CD4naive	Bnaive	11	8	3	5.7478	4	2.70926
CD4naive	CD4mem	4	5	-1	5.28759	5.5	-1.27617
CD4naive	CD4mem	5	5	0	5.38329	5	-0.286447
CD4naive	CD4mem	4	6	-2	4.7246	5	-2.25176
CD4naive	CD4mem	5	4	1	5.02109	4	0.733514
CD4naive	CD4mem	5	8	-3	5.63221	5	-3.28956
CD4naive	CD4mem	5	5	0	4.32716	4	-0.221552
CD4naive	CD4mem	5	8	-3	4.57283	5	-3.24528
CD4naive	CD4mem	7	4	3	4.95466	4	2.7304
CD4naive	CD4mem	3	4	-1	4.2184	4	-1.2192
CD4naive	CD4mem	3	5	-2	4.78597	4	-2.24864
CD4naive	CD4mem	3	3	0	4.45531	3	-0.235733
CD4naive	CD4mem	3	4	-1	5.52088	5	-1.2977
CD4naive	CD4naive	2	2	0	5.24563	5	-0.254825
CD4naive	CD4naive	5	5	0	4.50245	4	-0.235734
CD4naive	CD4naive	3	4	-1	5.99129	6	-1.30898
CD4naive	CD4naive	5	5	0	4.50245	4	-0.235734
CD4naive	CD4naive	4	3	1	3.01004	3	0.842635
CD4naive	CD4naive	4	2	2	4.29657	3	1.77093
CD4naive	CD4naive	3	4	-1	5.99129	6	-1.30898
CD4naive	CD4naive	4	2	2	4.29657	3	1.77093
CD4naive	CD4naive	1	0	1	3.90428	3	0.799979
CD4naive	CD4Treg	7	7	0	5.80626	5	-0.306373
CD4naive	CD4Treg	9	10	-1	4.74421	4	-1.24999
CD4naive	CD4Treg	5	6	-1	4.1227	2	-1.21891
CD4naive	CD8mem	6	6	0	4.15274	4	-0.213306
CD4naive	CD8mem	5	3	2	5.52262	5	1.71383
CD4naive	CD8mem	5	5	0	5.1834	5	-0.268095
CD4naive	CD8mem	6	4	2	4.40488	3	1.76946
CD4naive	CD8mem	3	4	-1	3.55706	3	-1.1901
CD4naive	CD8mem	2	4	-2	4.11164	3	-2.21514
CD4naive	CD8naive	4	4	0	4.68961	4	-0.242241
CD4naive	CD8naive	6	6	0	4.97055	4	-0.263212
CD4naive	CD8naive	3	3	0	6.42176	7	-0.329383
CD4naive	cMono	11	9	2	4.76638	4	1.75891
CD4naive	cMono	21	15	6	5.25	6	5.72963
CD4naive	cMono	13	14	-1	4.80435	5	-1.24778
CD4naive	cMono	20	17	3	3.38499	3	2.81562
CD4naive	cMono	21	16	5	4.49939	4	4.7583
CD4naive	cMono	19	15	4	4.20149	4	3.77521
CD4naive	cMono	11	11	0	5.15636	5	-0.267425
CD4naive	cMono	11	10	1	5.199	5	0.718086
CD4naive	cMono	23	21	2	4.24785	3	1.7815
CD4naive	cMono	19	20	-1	4.80397	3.5	-1.24412
CD4naive	cMono	23	24	-1	4.31051	4	-1.23111
CD4naive	cMono	24	20	4	4.56068	4	3.77366
CD4naive	cMono	22	22	0	3.6577	3	-0.18431
CD4naive	cMono	10	16	-6	5.65223	5	-6.28822
CD4naive	cMono	7	4	3	4.46041	4	2.76599
CD4naive	cMono	11	8	3	5.84606	5	2.68776
CD4naive	cMono	10	11	-1	6.20435	6	-1.31375
CD4naive	cMono	12	13	-1	4.72581	4	-1.24687
CD4naive	cMono	14	11	3	4.79878	4	2.75006
CD4naive	cMono	9	10	-1	4.75337	4	-1.25413
CD4naive	cMono	13	10	3	5.27936	5	2.69834
CD4naive	CXCR6-NK	15	14	1	4.04274	3	0.778998
CD4naive	CXCR6-NK	18	17	1	4.40931	4	0.770679
CD4naive	CXCR6-NK	5	7	-2	6.12808	6	-2.31642
CD4naive	CXCR6-NK	11	13	-2	4.20469	4	-2.22156
CD4naive	CXCR6-NK	14	15	-1	4.95411	4.5	-1.26195
CD4naive	CXCR6-NK	16	16	0	5.75368	5	-0.299372
CD4naive	CXCR6-NK	6	7	-1	4.95787	5	-1.25681
CD4naive	CXCR6-NK	12	13	-1	5.43273	5	-1.2816
CD4naive	CXCR6-NK	12	16	-4	4.87469	4	-4.25785
CD4naive	CXCR6-NK	14	16	-2	4.71252	4	-2.25142
CD4naive	CXCR6-NK	6	7	-1	2.98568	3	-1.1614
CD4naive	CXCR6-NK	11	12	-1	5.60569	5	-1.29151
CD4naive	CXCR6+NK	13	13	0	5.57178	5	-0.291109
CD4naive	CXCR6+NK	12	13	-1	4.55515	5	-1.23108
CD4naive	CXCR6+NK	14	14	0	4.06448	3	-0.214574
CD4naive	DC	27	19	8	5.88727	5	7.69292
CD4naive	DC	14	10	4	5.18477	5	3.72293
CD4naive	DC	31	28	3	4.71481	4	2.76465
CD4naive	DC	16	13	3	4.15829	3	2.77403
CD4naive	DC	13	17	-4	5.61408	6	-4.2894
CD4naive	DC	17	12	5	4.26392	4	4.77437
CD4naive	gdT	8	6	2	5.15385	5	1.73561
CD4naive	gdT	6	8	-2	3	2	-2.15856
CD4naive	gdT	8	11	-3	3.83995	3.5	-3.19879
CD4naive	IntMono	28	21	7	4.22689	4	6.78178
CD4naive	IntMono	31	26	5	3.80918	3	4.80528
CD4naive	IntMono	19	15	4	4.48181	4	3.75966
CD4naive	MAIT	8	8	0	5.22521	5	-0.273725
CD4naive	MAIT	10	8	2	4.70247	4	1.76501
CD4naive	MAIT	7	9	-2	5.22263	5	-2.26788
CD4naive	ncMono	33	25	8	2.74416	2	7.8567
CD4naive	ncMono	35	28	7	4.53168	3	6.75647
CD4naive	ncMono	30	27	3	4.80458	3	2.74506
CD4naive	ncMono	33	28	5	3.75858	3	4.79458
CD4naive	ncMono	36	31	5	3.18856	2	4.83532
CD4naive	ncMono	31	28	3	5.22846	5	2.72108
CD4naive	ncMono	21	20	1	4.24845	3	0.784507
CD4naive	ncMono	23	22	1	5.17284	6	0.720873
CD4naive	ncMono	19	28	-9	5.51511	5	-9.28476
CD4Treg	Bmem	18	18	0	4.50678	4	-0.243382
CD4Treg	Bnaive	13	12	1	4.61055	4	0.74535
CD4Treg	Bnaive	15	13	2	5.23664	5	1.73628
CD4Treg	Bnaive	18	14	4	4.11608	4	3.7744
CD4Treg	Bnaive	16	14	2	5.27729	5	1.73463
CD4Treg	Bnaive	16	14	2	4.34236	4	1.76758
CD4Treg	Bnaive	11	13	-2	4.66253	5	-2.2593
CD4Treg	CD4mem	11	11	0	4.74668	4	-0.251225
CD4Treg	CD4mem	9	9	0	5.69268	5	-0.304052
CD4Treg	CD4mem	6	11	-5	4.94486	5	-5.26341
CD4Treg	CD4mem	12	7	5	4.66045	4	4.74488
CD4Treg	CD4naive	7	7	0	5.80626	5	-0.306373
CD4Treg	CD4naive	9	10	-1	4.74421	4	-1.24999
CD4Treg	CD4naive	5	6	-1	4.1227	2	-1.21891
CD4Treg	CD4Treg	6	7	-1	4.2131	4	-1.21152
CD4Treg	CD8mem	13	11	2	5.86925	5	1.68644
CD4Treg	CD8mem	10	7	3	4.93301	5	2.74631
CD4Treg	CD8naive	6	7	-1	4.1247	4	-1.21312
CD4Treg	cMono	13	16	-3	4.23869	4	-3.22144
CD4Treg	cMono	29	26	3	4.34889	4	2.77641
CD4Treg	cMono	23	27	-4	5.16789	4	-4.27491
CD4Treg	cMono	29	29	0	5.37516	5	-0.273352
CD4Treg	cMono	30	26	4	4.28554	4	3.77812
CD4Treg	cMono	28	27	1	5.16811	4	0.735576
CD4Treg	cMono	13	23	-10	4.93727	3	-10.2466
CD4Treg	CXCR6-NK	15	17	-2	3.95215	3	-2.20456
CD4Treg	CXCR6-NK	18	22	-4	5.79952	6	-4.2957
CD4Treg	CXCR6-NK	9	13	-4	3.95197	4	-4.20251
CD4Treg	CXCR6-NK	15	19	-4	3.99879	4	-4.2137
CD4Treg	CXCR6+NK	15	15	0	5.8275	6	-0.296454
CD4Treg	DC	34	33	1	5.06	4	0.751227
CD4Treg	DC	20	19	1	4.96178	5	0.74451
CD4Treg	gdT	10	10	0	5.00608	4	-0.268847
CD4Treg	IntMono	35	31	4	5.02667	5	3.74172
CD4Treg	MAIT	17	11	6	4.10918	3	5.77672
CD4Treg	ncMono	37	30	7	4.38171	4	6.76545
CD4Treg	ncMono	37	34	3	4.89617	4	2.74257
CD4Treg	ncMono	38	34	4	5.04585	4	3.73253
CD8mem	Bmem	16	14	2	5.82375	6	1.68964
CD8mem	Bmem	15	13	2	4.93675	5.5	1.73739
CD8mem	Bnaive	12	10	2	3.72359	3	1.80201
CD8mem	Bnaive	12	12	0	5.42512	5	-0.276932
CD8mem	Bnaive	15	12	3	4.94815	4	2.74149
CD8mem	Bnaive	12	11	1	4.63385	5	0.751076
CD8mem	Bnaive	16	12	4	4.34788	3	3.7822
CD8mem	Bnaive	11	14	-3	5.40718	5	-3.28126
CD8mem	Bnaive	14	11	3	4.81931	4	2.74495
CD8mem	Bnaive	16	13	3	5.5873	3	2.71286
CD8mem	Bnaive	19	12	7	4.46076	3	6.76598
CD8mem	Bnaive	17	14	3	4.54054	4	2.75522
CD8mem	Bnaive	18	12	6	4.80316	4	5.74763
CD8mem	Bnaive	12	15	-3	6.00977	5	-3.32015
CD8mem	CD4mem	11	9	2	4.40049	4	1.77724
CD8mem	CD4mem	6	7	-1	5.68679	5	-1.29847
CD8mem	CD4mem	6	7	-1	4.75666	4	-1.24874
CD8mem	CD4mem	7	6	1	5.23821	5	0.73744
CD8mem	CD4mem	9	6	3	3.82577	3	2.79209
CD8mem	CD4mem	8	4	4	5.171	4	3.72524
CD8mem	CD4mem	5	6	-1	4.3063	4	-1.22353
CD8mem	CD4mem	8	3	5	5.66422	6	4.71348
CD8mem	CD4naive	6	6	0	4.15274	4	-0.213306
CD8mem	CD4naive	5	5	0	5.1834	5	-0.268095
CD8mem	CD4naive	3	4	-1	3.55706	3	-1.1901
CD8mem	CD4naive	5	3	2	5.52262	5	1.71383
CD8mem	CD4naive	6	4	2	4.40488	3	1.76946
CD8mem	CD4naive	2	4	-2	4.11164	3	-2.21514
CD8mem	CD4Treg	13	11	2	5.86925	5	1.68644
CD8mem	CD4Treg	10	7	3	4.93301	5	2.74631
CD8mem	CD8mem	6	8	-2	4.09821	3	-2.19925
CD8mem	CD8mem	13	9	4	4.38083	4	3.77323
CD8mem	CD8mem	13	9	4	4.38083	4	3.77323
CD8mem	CD8mem	7	3	4	3.85491	4	3.81263
CD8mem	CD8naive	5	5	0	4.90335	4	-0.247094
CD8mem	CD8naive	6	2	4	2.91768	2	3.84225
CD8mem	cMono	18	15	3	4.48504	4	2.76299
CD8mem	cMono	33	25	8	4.2845	4	7.78364
CD8mem	cMono	26	28	-2	3.54682	2	-2.18123
CD8mem	cMono	32	29	3	4.96025	5	2.74983
CD8mem	cMono	36	30	6	5.04975	5	5.74662
CD8mem	cMono	29	30	-1	5.46321	4	-1.27536
CD8mem	cMono	19	21	-2	4.31936	4	-2.22979
CD8mem	cMono	16	16	0	4.12531	3	-0.215772
CD8mem	cMono	30	23	7	4.37069	4	6.77125
CD8mem	cMono	25	30	-5	5.57248	4	-5.28256
CD8mem	cMono	33	27	6	4.64552	4	5.76215
CD8mem	cMono	29	26	3	4.25369	3	2.77828
CD8mem	cMono	31	28	3	4.18591	4	2.77689
CD8mem	cMono	18	20	-2	4.70802	4	-2.2385
CD8mem	CXCR6-NK	18	19	-1	5.76841	4	-1.30045
CD8mem	CXCR6-NK	20	22	-2	5.04704	5	-2.26137
CD8mem	CXCR6-NK	9	13	-4	5.42683	5	-4.29832
CD8mem	CXCR6-NK	14	17	-3	4.39755	4	-3.22662
CD8mem	CXCR6-NK	20	17	3	5.26523	5	2.7204
CD8mem	CXCR6-NK	21	20	1	4.08354	4	0.788498
CD8mem	CXCR6-NK	12	10	2	3.6966	3	1.8091
CD8mem	CXCR6-NK	19	18	1	4.20196	3	0.787074
CD8mem	CXCR6+NK	19	14	5	5.79121	6	4.70864
CD8mem	CXCR6+NK	24	16	8	3.43657	3	7.81253
CD8mem	DC	39	31	8	4.40557	4	7.76789
CD8mem	DC	21	19	2	5.14022	5	1.73055
CD8mem	DC	36	31	5	5.17662	4	4.72777
CD8mem	DC	23	19	4	5.47553	5	3.7136
CD8mem	gdT	18	15	3	4.68811	4	2.76595
CD8mem	gdT	16	10	6	5.47858	5	5.72075
CD8mem	IntMono	41	31	10	4.60684	4	9.75275
CD8mem	IntMono	35	29	6	4.90778	5	5.74051
CD8mem	MAIT	24	16	8	3.93607	4	7.78743
CD8mem	MAIT	20	12	8	4.52913	4	7.75775
CD8mem	ncMono	40	34	6	4.91205	4	5.7422
CD8mem	ncMono	37	35	2	4.47567	4	1.76687
CD8mem	ncMono	46	33	13	4.96683	4	12.7421
CD8mem	ncMono	39	32	7	4.9916	4	6.75091
CD8mem	ncMono	37	33	4	4.26424	3	3.77769
CD8mem	ncMono	43	34	9	3.87817	4	8.79913
CD8naive	Bmem	7	5	2	5.23002	5	1.73217
CD8naive	Bnaive	8	8	0	4.91294	5	-0.259842
CD8naive	Bnaive	10	8	2	3.9754	4	1.79149
CD8naive	Bnaive	10	9	1	5.11566	5	0.719831
CD8naive	Bnaive	10	10	0	4.68999	4	-0.247118
CD8naive	Bnaive	13	10	3	4.26667	4	2.77993
CD8naive	Bnaive	8	8	0	4.39055	3	-0.230342
CD8naive	CD4mem	3	4	-1	5.5062	5	-1.27625
CD8naive	CD4mem	5	4	1	2.97417	3	0.840696
CD8naive	CD4mem	4	5	-1	5.38808	5	-1.29213
CD8naive	CD4mem	6	4	2	3.71429	3	1.80095
CD8naive	CD4naive	4	4	0	4.68961	4	-0.242241
CD8naive	CD4naive	6	6	0	4.97055	4	-0.263212
CD8naive	CD4naive	3	3	0	6.42176	7	-0.329383
CD8naive	CD4Treg	6	7	-1	4.1247	4	-1.21312
CD8naive	CD8mem	5	5	0	4.90335	4	-0.247094
CD8naive	CD8mem	6	2	4	2.91768	2	3.84225
CD8naive	CD8naive	2	2	0	4.26461	3	-0.215195
CD8naive	cMono	9	7	2	5.73544	5	1.70575
CD8naive	cMono	19	13	6	3.87028	3.5	5.79179
CD8naive	cMono	11	15	-4	4.52683	4	-4.23663
CD8naive	cMono	19	17	2	4.06905	4	1.78773
CD8naive	cMono	21	15	6	4.60366	5	5.75429
CD8naive	cMono	19	15	4	4.71681	5	3.74191
CD8naive	cMono	10	10	0	4.07497	4	-0.22434
CD8naive	CXCR6-NK	16	17	-1	4.07664	4	-1.2116
CD8naive	CXCR6-NK	19	19	0	4.80911	4	-0.256555
CD8naive	CXCR6-NK	5	8	-3	4.5674	4	-3.23859
CD8naive	CXCR6-NK	12	17	-5	5.69489	5	-5.28219
CD8naive	CXCR6+NK	14	19	-5	4.00491	3	-5.20565
CD8naive	DC	23	22	1	5.20498	4	0.724159
CD8naive	DC	19	15	4	5.75589	5	3.69279
CD8naive	gdT	8	9	-1	5.39181	5	-1.27104
CD8naive	IntMono	23	22	1	4.8	4	0.747962
CD8naive	MAIT	11	9	2	4.31401	3	1.7823
CD8naive	ncMono	27	24	3	4.58924	5	2.76753
CD8naive	ncMono	29	28	1	4.31013	5	0.783835
CD8naive	ncMono	26	25	1	6.48684	7	0.654523
cMono	Bmem	22	18	4	5.42926	5	3.71814
cMono	Bmem	34	24	10	4.16377	4	9.77905
cMono	Bmem	26	27	-1	3.9964	4	-1.20464
cMono	Bmem	31	27	4	5.05218	4	3.73858
cMono	Bmem	36	29	7	4.39299	4	6.76657
cMono	Bmem	33	27	6	4.16024	4	5.77562
cMono	Bmem	14	20	-6	5.51401	5	-6.28252
cMono	Bnaive	13	10	3	3.66501	3	2.81489
cMono	Bnaive	17	15	2	5.25395	4	1.72113
cMono	Bnaive	18	13	5	4.70111	5	4.75506
cMono	Bnaive	17	13	4	5.1476	4	3.73629
cMono	Bnaive	18	15	3	4.4593	4	2.75389
cMono	Bnaive	11	14	-3	3.5674	2	-3.17897
cMono	Bnaive	23	18	5	4.15586	5	4.7841
cMono	Bnaive	25	24	1	4.91596	4	0.731689
cMono	Bnaive	31	21	10	4.2585	4	9.76858
cMono	Bnaive	28	24	4	4.09878	3	3.77712
cMono	Bnaive	28	21	7	4.94913	5	6.74304
cMono	Bnaive	20	20	0	3.72082	3	-0.192028
cMono	Bnaive	20	20	0	5.08881	5	-0.251464
cMono	Bnaive	21	29	-8	4.87155	3	-8.25328
cMono	Bnaive	27	24	3	3.96731	3	2.79159
cMono	Bnaive	26	29	-3	4.74484	4	-3.24799
cMono	Bnaive	24	26	-2	4.27667	4	-2.21865
cMono	Bnaive	16	24	-8	4.14059	3	-8.20771
cMono	Bnaive	22	19	3	4.88136	4	2.74032
cMono	Bnaive	24	29	-5	4.31698	3	-5.22696
cMono	Bnaive	27	23	4	4.73971	4	3.75109
cMono	Bnaive	27	28	-1	4.36562	4	-1.2348
cMono	Bnaive	27	29	-2	4.29448	3	-2.22013
cMono	Bnaive	19	23	-4	3.51995	4	-4.18698
cMono	Bnaive	30	23	7	4.33333	4	6.77478
cMono	Bnaive	31	31	0	5.85576	4	-0.30649
cMono	Bnaive	34	29	5	3.81774	3	4.79451
cMono	Bnaive	32	30	2	5.05644	4	1.73086
cMono	Bnaive	30	29	1	4.29469	3	0.772699
cMono	Bnaive	24	26	-2	4.74316	5	-2.24426
cMono	Bnaive	23	21	2	4.86421	3	1.74644
cMono	Bnaive	28	29	-1	3.57055	3	-1.19033
cMono	Bnaive	30	25	5	5.99755	5	4.70007
cMono	Bnaive	30	31	-1	4.07581	4	-1.19846
cMono	Bnaive	30	28	2	3.50548	3	1.82245
cMono	Bnaive	20	24	-4	4.89041	4	-4.23958
cMono	Bnaive	10	16	-6	4.82339	4	-6.25043
cMono	Bnaive	10	20	-10	5.67479	5	-10.288
cMono	Bnaive	12	18	-6	4.59152	3	-6.24061
cMono	Bnaive	12	21	-9	5.13012	4	-9.25772
cMono	Bnaive	12	22	-10	5.4994	5	-10.2793
cMono	Bnaive	8	20	-12	5.01136	4	-12.2611
cMono	CD4mem	18	14	4	4.94982	3	3.73727
cMono	CD4mem	14	15	-1	2.68635	2	-1.14837
cMono	CD4mem	14	10	4	5.15901	4	3.73753
cMono	CD4mem	17	12	5	5.40705	5	4.70923
cMono	CD4mem	31	21	10	4.5765	4	9.76083
cMono	CD4mem	29	28	1	3.31599	3	0.828803
cMono	CD4mem	26	20	6	5.48599	5	5.71671
cMono	CD4mem	28	14	14	5.77076	5	13.6995
cMono	CD4mem	26	25	1	4.22373	3	0.774148
cMono	CD4mem	25	27	-2	4.99369	4	-2.26793
cMono	CD4mem	21	22	-1	5.48171	5	-1.28322
cMono	CD4mem	24	16	8	4.37319	4	7.77617
cMono	CD4mem	28	25	3	5.60945	5	2.69816
cMono	CD4mem	29	32	-3	3.82784	4	-3.19954
cMono	CD4mem	26	26	0	4.41866	3	-0.227644
cMono	CD4mem	29	21	8	4.24041	4	7.7745
cMono	CD4mem	32	21	11	5.15242	5	10.7375
cMono	CD4mem	31	27	4	5.4033	5	3.72141
cMono	CD4mem	25	21	4	5.23077	5	3.72702
cMono	CD4mem	28	17	11	5.15182	5	10.7198
cMono	CD4mem	28	23	5	5.23786	4	4.73451
cMono	CD4mem	27	29	-2	5.41227	5	-2.27538
cMono	CD4mem	24	23	1	4.86536	5	0.752142
cMono	CD4mem	25	17	8	5.0299	5	7.72546
cMono	CD4mem	14	17	-3	4.70944	4	-3.23101
cMono	CD4mem	17	25	-8	4.39211	4	-8.23687
cMono	CD4mem	13	17	-4	5.56025	5	-4.30652
cMono	CD4mem	12	16	-4	3.82646	3	-4.19263
cMono	CD4naive	11	9	2	4.76638	4	1.75891
cMono	CD4naive	11	10	1	5.199	5	0.718086
cMono	CD4naive	7	4	3	4.46041	4	2.76599
cMono	CD4naive	21	15	6	5.25	6	5.72963
cMono	CD4naive	23	21	2	4.24785	3	1.7815
cMono	CD4naive	11	8	3	5.84606	5	2.68776
cMono	CD4naive	13	14	-1	4.80435	5	-1.24778
cMono	CD4naive	19	20	-1	4.80397	3.5	-1.24412
cMono	CD4naive	10	11	-1	6.20435	6	-1.31375
cMono	CD4naive	20	17	3	3.38499	3	2.81562
cMono	CD4naive	23	24	-1	4.31051	4	-1.23111
cMono	CD4naive	12	13	-1	4.72581	4	-1.24687
cMono	CD4naive	21	16	5	4.49939	4	4.7583
cMono	CD4naive	24	20	4	4.56068	4	3.77366
cMono	CD4naive	14	11	3	4.79878	4	2.75006
cMono	CD4naive	19	15	4	4.20149	4	3.77521
cMono	CD4naive	22	22	0	3.6577	3	-0.18431
cMono	CD4naive	9	10	-1	4.75337	4	-1.25413
cMono	CD4naive	11	11	0	5.15636	5	-0.267425
cMono	CD4naive	10	16	-6	5.65223	5	-6.28822
cMono	CD4naive	13	10	3	5.27936	5	2.69834
cMono	CD4Treg	13	16	-3	4.23869	4	-3.22144
cMono	CD4Treg	29	26	3	4.34889	4	2.77641
cMono	CD4Treg	23	27	-4	5.16789	4	-4.27491
cMono	CD4Treg	29	29	0	5.37516	5	-0.273352
cMono	CD4Treg	30	26	4	4.28554	4	3.77812
cMono	CD4Treg	28	27	1	5.16811	4	0.735576
cMono	CD4Treg	13	23	-10	4.93727	3	-10.2466
cMono	CD8mem	18	15	3	4.48504	4	2.76299
cMono	CD8mem	16	16	0	4.12531	3	-0.215772
cMono	CD8mem	33	25	8	4.2845	4	7.78364
cMono	CD8mem	30	23	7	4.37069	4	6.77125
cMono	CD8mem	26	28	-2	3.54682	2	-2.18123
cMono	CD8mem	25	30	-5	5.57248	4	-5.28256
cMono	CD8mem	32	29	3	4.96025	5	2.74983
cMono	CD8mem	33	27	6	4.64552	4	5.76215
cMono	CD8mem	36	30	6	5.04975	5	5.74662
cMono	CD8mem	29	26	3	4.25369	3	2.77828
cMono	CD8mem	29	30	-1	5.46321	4	-1.27536
cMono	CD8mem	31	28	3	4.18591	4	2.77689
cMono	CD8mem	19	21	-2	4.31936	4	-2.22979
cMono	CD8mem	18	20	-2	4.70802	4	-2.2385
cMono	CD8naive	9	7	2	5.73544	5	1.70575
cMono	CD8naive	19	13	6	3.87028	3.5	5.79179
cMono	CD8naive	11	15	-4	4.52683	4	-4.23663
cMono	CD8naive	19	17	2	4.06905	4	1.78773
cMono	CD8naive	21	15	6	4.60366	5	5.75429
cMono	CD8naive	19	15	4	4.71681	5	3.74191
cMono	CD8naive	10	10	0	4.07497	4	-0.22434
cMono	cMono	11	8	3	4.40753	4	2.77861
cMono	cMono	26	20	6	3.57488	3	5.82238
cMono	cMono	25	22	3	3.99001	3	2.79761
cMono	cMono	24	21	3	5.39951	5	2.72017
cMono	cMono	29	21	8	4.69448	4	7.76532
cMono	cMono	26	19	7	5.58404	5	6.71554
cMono	cMono	17	17	0	5.1872	5	-0.262661
cMono	cMono	26	20	6	3.57488	3	5.82238
cMono	cMono	19	17	2	3.52948	3	1.81576
cMono	cMono	39	34	5	3.74194	3	4.81031
cMono	cMono	37	34	3	4.81311	4	2.73928
cMono	cMono	43	35	8	4.12919	4	7.78399
cMono	cMono	34	31	3	4.28502	3	2.7698
cMono	cMono	24	25	-1	3.73886	3	-1.19608
cMono	cMono	25	22	3	3.99001	3	2.79761
cMono	cMono	39	34	5	3.74194	3	4.81031
cMono	cMono	20	24	-4	3.6796	3	-4.18758
cMono	cMono	42	43	-1	5.257	5	-1.29255
cMono	cMono	41	41	0	3.90778	3	-0.199955
cMono	cMono	36	41	-5	4.67001	5	-5.2554
cMono	cMono	29	30	-1	5.29498	5	-1.27418
cMono	cMono	24	21	3	5.39951	5	2.72017
cMono	cMono	37	34	3	4.81311	4	2.73928
cMono	cMono	42	43	-1	5.257	5	-1.29255
cMono	cMono	26	20	6	3.25	3	5.82854
cMono	cMono	47	38	9	4.92987	5	8.74138
cMono	cMono	42	37	5	3.88656	4	4.80332
cMono	cMono	25	27	-2	4.58434	5	-2.24483
cMono	cMono	29	21	8	4.69448	4	7.76532
cMono	cMono	43	35	8	4.12919	4	7.78399
cMono	cMono	41	41	0	3.90778	3	-0.199955
cMono	cMono	47	38	9	4.92987	5	8.74138
cMono	cMono	24	18	6	5.28651	5	5.71877
cMono	cMono	44	36	8	3.95884	3	7.79383
cMono	cMono	26	28	-2	5.14078	4	-2.26719
cMono	cMono	26	19	7	5.58404	5	6.71554
cMono	cMono	34	31	3	4.28502	3	2.7698
cMono	cMono	36	41	-5	4.67001	5	-5.2554
cMono	cMono	42	37	5	3.88656	4	4.80332
cMono	cMono	44	36	8	3.95884	3	7.79383
cMono	cMono	17	18	-1	3.17817	3	-1.15719
cMono	cMono	22	26	-4	5.81667	4	-4.28852
cMono	cMono	17	17	0	5.1872	5	-0.262661
cMono	cMono	24	25	-1	3.73886	3	-1.19608
cMono	cMono	29	30	-1	5.29498	5	-1.27418
cMono	cMono	25	27	-2	4.58434	5	-2.24483
cMono	cMono	26	28	-2	5.14078	4	-2.26719
cMono	cMono	22	26	-4	5.81667	4	-4.28852
cMono	cMono	12	12	0	4.28135	3	-0.205753
cMono	CXCR6-NK	25	22	3	3.74105	4	2.7952
cMono	CXCR6-NK	26	25	1	4.56203	4	0.768608
cMono	CXCR6-NK	14	13	1	3.94938	4	0.789099
cMono	CXCR6-NK	26	23	3	3.87393	3	2.79102
cMono	CXCR6-NK	42	35	7	3.93276	4	6.80162
cMono	CXCR6-NK	45	36	9	5.4875	5	8.69968
cMono	CXCR6-NK	25	18	7	5.03865	5	6.73462
cMono	CXCR6-NK	42	35	7	5.40392	5	6.71122
cMono	CXCR6-NK	45	40	5	4.64964	4	4.7684
cMono	CXCR6-NK	44	42	2	4.96081	4	1.73815
cMono	CXCR6-NK	25	22	3	5.42118	5	2.70373
cMono	CXCR6-NK	41	39	2	3.79234	3	1.80882
cMono	CXCR6-NK	43	42	1	4.55528	4	0.762402
cMono	CXCR6-NK	46	44	2	4.5233	4	1.75574
cMono	CXCR6-NK	27	24	3	5.46446	5	2.70908
cMono	CXCR6-NK	42	40	2	4.25822	3	1.77816
cMono	CXCR6-NK	49	44	5	5.2503	4	4.73014
cMono	CXCR6-NK	49	44	5	5.82183	6	4.70711
cMono	CXCR6-NK	31	26	5	4.96921	4	4.73554
cMono	CXCR6-NK	54	41	13	6.19458	6	12.6777
cMono	CXCR6-NK	42	43	-1	4.94559	5	-1.26359
cMono	CXCR6-NK	43	43	0	5.41388	5	-0.291274
cMono	CXCR6-NK	24	24	0	5.17494	5	-0.266446
cMono	CXCR6-NK	40	42	-2	5.31746	5	-2.27913
cMono	CXCR6-NK	22	33	-11	4.9304	4	-11.2525
cMono	CXCR6-NK	18	38	-20	3.90217	3	-20.2073
cMono	CXCR6-NK	11	19	-8	4.96981	5	-8.25208
cMono	CXCR6-NK	22	31	-9	3.99524	3	-9.20442
cMono	CXCR6+NK	20	19	1	5.35245	5	0.728719
cMono	CXCR6+NK	37	27	10	6.20905	6	9.67084
cMono	CXCR6+NK	34	34	0	4.61036	4	-0.236436
cMono	CXCR6+NK	40	35	5	3.85486	3	4.8014
cMono	CXCR6+NK	45	39	6	4.71481	4	5.75607
cMono	CXCR6+NK	43	33	10	3.57419	3	9.8102
cMono	CXCR6+NK	20	29	-9	4.74088	4.5	-9.25246
cMono	DC	33	20	13	4.4503	4	12.7605
cMono	DC	22	22	0	4.97528	4	-0.263688
cMono	DC	44	33	11	4.3688	3	10.7715
cMono	DC	33	27	6	6.70357	6	5.66107
cMono	DC	46	43	3	5.23902	5	2.71972
cMono	DC	36	34	2	4.74201	4	1.7577
cMono	DC	51	42	9	4.75917	3.5	8.7554
cMono	DC	35	34	1	5.16422	4	0.730876
cMono	DC	52	36	16	6.03528	6	15.679
cMono	DC	38	33	5	4.11397	3	4.78745
cMono	DC	45	36	9	4.74106	4	8.75049
cMono	DC	34	32	2	5.24351	5	1.72999
cMono	DC	22	28	-6	5.51442	5	-6.28794
cMono	DC	24	26	-2	5.59926	6	-2.29259
cMono	gdT	19	17	2	6.60269	5	1.65995
cMono	gdT	33	28	5	4.42771	4	4.75449
cMono	gdT	31	33	-2	4.1087	3	-2.21561
cMono	gdT	35	33	2	4.62515	4	1.74564
cMono	gdT	35	32	3	4.56793	4	2.76315
cMono	gdT	35	33	2	3.92193	3	1.79364
cMono	gdT	17	28	-11	5.19212	4	-11.2699
cMono	IntMono	37	26	11	3.85234	3	10.8052
cMono	IntMono	51	40	11	4.33212	4	10.7777
cMono	IntMono	49	52	-3	5.58722	6	-3.29286
cMono	IntMono	56	48	8	5.35585	5	7.71196
cMono	IntMono	58	48	10	4.90488	4	9.74915
cMono	IntMono	53	47	6	4.35337	3.5	5.76953
cMono	IntMono	31	31	0	4.0628	2.5	-0.210878
cMono	MAIT	23	17	6	4.4192	4	5.76894
cMono	MAIT	40	28	12	4.4828	3	11.7713
cMono	MAIT	40	41	-1	5.62642	5	-1.30179
cMono	MAIT	44	40	4	4.43719	4	3.77226
cMono	MAIT	44	38	6	5.57743	5	5.71217
cMono	MAIT	42	35	7	4.80848	4	6.7457
cMono	MAIT	18	27	-9	6.56143	6	-9.34723
cMono	ncMono	43	32	11	5.25985	4	10.7279
cMono	ncMono	41	36	5	5.65714	5	4.70688
cMono	ncMono	43	30	13	6.2396	6	12.6735
cMono	ncMono	61	45	16	4.91832	4	15.738
cMono	ncMono	57	53	4	4.5253	5	3.75997
cMono	ncMono	54	37	17	4.815	5	16.7511
cMono	ncMono	62	59	3	4.93878	5	2.73661
cMono	ncMono	58	61	-3	5.35386	5	-3.27492
cMono	ncMono	64	45	19	5.97567	5	18.6905
cMono	ncMono	62	56	6	4.72029	4	5.75965
cMono	ncMono	61	62	-1	4.65735	4	-1.23752
cMono	ncMono	65	49	16	4.03289	3	15.7775
cMono	ncMono	64	54	10	6.00765	6	9.68838
cMono	ncMono	65	58	7	4.44103	4	6.77462
cMono	ncMono	64	44	20	4.68805	4	19.7525
cMono	ncMono	62	54	8	3.93914	3	7.79441
cMono	ncMono	61	59	2	5.22943	4	1.7211
cMono	ncMono	61	42	19	5.52328	5	18.7163
cMono	ncMono	32	41	-9	5.18696	4	-9.27865
cMono	ncMono	34	48	-14	4.39277	4	-14.2338
cMono	ncMono	37	39	-2	4.14736	3	-2.21928
CXCR6-NK	Bmem	28	28	0	4.97	6	-0.24845
CXCR6-NK	Bmem	27	27	0	3.34066	2	-0.182572
CXCR6-NK	Bmem	16	15	1	5.21909	5	0.727989
CXCR6-NK	Bmem	21	19	2	4.50903	4	1.76135
CXCR6-NK	Bnaive	21	21	0	5.8929	5	-0.303182
CXCR6-NK	Bnaive	22	23	-1	5.19737	5	-1.2707
CXCR6-NK	Bnaive	23	23	0	5.17433	6	-0.267195
CXCR6-NK	Bnaive	21	22	-1	4.06732	4	-1.21327
CXCR6-NK	Bnaive	22	24	-2	3.57316	3	-2.20036
CXCR6-NK	Bnaive	21	22	-1	5.38828	4	-1.28413
CXCR6-NK	Bnaive	23	23	0	4.73519	5	-0.253587
CXCR6-NK	Bnaive	21	25	-4	4.40248	4	-4.22625
CXCR6-NK	Bnaive	26	25	1	4.22945	4	0.780186
CXCR6-NK	Bnaive	23	24	-1	3.39006	3	-1.17466
CXCR6-NK	Bnaive	26	26	0	4.06675	3	-0.215907
CXCR6-NK	Bnaive	18	23	-5	5	4	-5.26606
CXCR6-NK	Bnaive	12	11	1	6.19753	5	0.675093
CXCR6-NK	Bnaive	13	14	-1	5.14914	5	-1.2614
CXCR6-NK	Bnaive	13	13	0	4.41657	4	-0.224502
CXCR6-NK	Bnaive	12	13	-1	3.62921	3	-1.19446
CXCR6-NK	Bnaive	14	14	0	3.67448	3	-0.191958
CXCR6-NK	Bnaive	11	14	-3	4.35424	4	-3.22793
CXCR6-NK	Bnaive	20	19	1	4.81898	4	0.753895
CXCR6-NK	Bnaive	21	22	-1	5.29831	4	-1.2765
CXCR6-NK	Bnaive	23	22	1	5.47087	4	0.713412
CXCR6-NK	Bnaive	23	21	2	4.69458	4	1.74949
CXCR6-NK	Bnaive	21	22	-1	4.2883	4	-1.22764
CXCR6-NK	Bnaive	19	19	0	4.90778	5	-0.243587
CXCR6-NK	CD4mem	16	17	-1	4.72401	4	-1.24449
CXCR6-NK	CD4mem	14	10	4	5.34143	5	3.72803
CXCR6-NK	CD4mem	16	17	-1	4.14269	4	-1.22657
CXCR6-NK	CD4mem	23	18	5	4.53589	4	4.76154
CXCR6-NK	CD4mem	19	22	-3	5.72277	4.5	-3.29953
CXCR6-NK	CD4mem	16	14	2	4.37348	4	1.77767
CXCR6-NK	CD4mem	19	21	-2	4.51788	4	-2.2404
CXCR6-NK	CD4mem	25	22	3	5.48234	5	2.71012
CXCR6-NK	CD4mem	9	10	-1	5.22472	4	-1.27359
CXCR6-NK	CD4mem	7	8	-1	3.52381	3	-1.17605
CXCR6-NK	CD4mem	8	13	-5	4.66007	4	-5.23169
CXCR6-NK	CD4mem	8	9	-1	6.05025	5	-1.317
CXCR6-NK	CD4mem	12	17	-5	4.95981	4	-5.25626
CXCR6-NK	CD4mem	14	14	0	3.5348	2	-0.182907
CXCR6-NK	CD4mem	15	17	-2	5.11259	5	-2.27403
CXCR6-NK	CD4mem	16	16	0	4.79952	3	-0.25289
CXCR6-NK	CD4naive	15	14	1	4.04274	3	0.778998
CXCR6-NK	CD4naive	14	15	-1	4.95411	4.5	-1.26195
CXCR6-NK	CD4naive	12	16	-4	4.87469	4	-4.25785
CXCR6-NK	CD4naive	18	17	1	4.40931	4	0.770679
CXCR6-NK	CD4naive	16	16	0	5.75368	5	-0.299372
CXCR6-NK	CD4naive	14	16	-2	4.71252	4	-2.25142
CXCR6-NK	CD4naive	5	7	-2	6.12808	6	-2.31642
CXCR6-NK	CD4naive	6	7	-1	4.95787	5	-1.25681
CXCR6-NK	CD4naive	6	7	-1	2.98568	3	-1.1614
CXCR6-NK	CD4naive	11	13	-2	4.20469	4	-2.22156
CXCR6-NK	CD4naive	12	13	-1	5.43273	5	-1.2816
CXCR6-NK	CD4naive	11	12	-1	5.60569	5	-1.29151
CXCR6-NK	CD4Treg	15	17	-2	3.95215	3	-2.20456
CXCR6-NK	CD4Treg	18	22	-4	5.79952	6	-4.2957
CXCR6-NK	CD4Treg	9	13	-4	3.95197	4	-4.20251
CXCR6-NK	CD4Treg	15	19	-4	3.99879	4	-4.2137
CXCR6-NK	CD8mem	18	19	-1	5.76841	4	-1.30045
CXCR6-NK	CD8mem	20	17	3	5.26523	5	2.7204
CXCR6-NK	CD8mem	20	22	-2	5.04704	5	-2.26137
CXCR6-NK	CD8mem	21	20	1	4.08354	4	0.788498
CXCR6-NK	CD8mem	9	13	-4	5.42683	5	-4.29832
CXCR6-NK	CD8mem	12	10	2	3.6966	3	1.8091
CXCR6-NK	CD8mem	14	17	-3	4.39755	4	-3.22662
CXCR6-NK	CD8mem	19	18	1	4.20196	3	0.787074
CXCR6-NK	CD8naive	16	17	-1	4.07664	4	-1.2116
CXCR6-NK	CD8naive	19	19	0	4.80911	4	-0.256555
CXCR6-NK	CD8naive	5	8	-3	4.5674	4	-3.23859
CXCR6-NK	CD8naive	12	17	-5	5.69489	5	-5.28219
CXCR6-NK	cMono	25	22	3	3.74105	4	2.7952
CXCR6-NK	cMono	42	35	7	3.93276	4	6.80162
CXCR6-NK	cMono	45	40	5	4.64964	4	4.7684
CXCR6-NK	cMono	43	42	1	4.55528	4	0.762402
CXCR6-NK	cMono	49	44	5	5.2503	4	4.73014
CXCR6-NK	cMono	42	43	-1	4.94559	5	-1.26359
CXCR6-NK	cMono	22	33	-11	4.9304	4	-11.2525
CXCR6-NK	cMono	26	25	1	4.56203	4	0.768608
CXCR6-NK	cMono	45	36	9	5.4875	5	8.69968
CXCR6-NK	cMono	44	42	2	4.96081	4	1.73815
CXCR6-NK	cMono	46	44	2	4.5233	4	1.75574
CXCR6-NK	cMono	49	44	5	5.82183	6	4.70711
CXCR6-NK	cMono	43	43	0	5.41388	5	-0.291274
CXCR6-NK	cMono	18	38	-20	3.90217	3	-20.2073
CXCR6-NK	cMono	14	13	1	3.94938	4	0.789099
CXCR6-NK	cMono	25	18	7	5.03865	5	6.73462
CXCR6-NK	cMono	25	22	3	5.42118	5	2.70373
CXCR6-NK	cMono	27	24	3	5.46446	5	2.70908
CXCR6-NK	cMono	31	26	5	4.96921	4	4.73554
CXCR6-NK	cMono	24	24	0	5.17494	5	-0.266446
CXCR6-NK	cMono	11	19	-8	4.96981	5	-8.25208
CXCR6-NK	cMono	26	23	3	3.87393	3	2.79102
CXCR6-NK	cMono	42	35	7	5.40392	5	6.71122
CXCR6-NK	cMono	41	39	2	3.79234	3	1.80882
CXCR6-NK	cMono	42	40	2	4.25822	3	1.77816
CXCR6-NK	cMono	54	41	13	6.19458	6	12.6777
CXCR6-NK	cMono	40	42	-2	5.31746	5	-2.27913
CXCR6-NK	cMono	22	31	-9	3.99524	3	-9.20442
CXCR6-NK	CXCR6-NK	12	10	2	4.64732	5	1.75386
CXCR6-NK	CXCR6-NK	30	28	2	4.45411	5	1.77076
CXCR6-NK	CXCR6-NK	12	19	-7	4.18902	3.5	-7.22499
CXCR6-NK	CXCR6-NK	22	25	-3	4.00733	3	-3.22078
CXCR6-NK	CXCR6-NK	30	28	2	4.45411	5	1.77076
CXCR6-NK	CXCR6-NK	15	19	-4	3.7818	4	-4.19022
CXCR6-NK	CXCR6-NK	20	24	-4	3.84737	3	-4.20459
CXCR6-NK	CXCR6-NK	28	33	-5	5.82419	6	-5.29009
CXCR6-NK	CXCR6-NK	12	19	-7	4.18902	3.5	-7.22499
CXCR6-NK	CXCR6-NK	20	24	-4	3.84737	3	-4.20459
CXCR6-NK	CXCR6-NK	4	7	-3	3.65899	2	-3.17951
CXCR6-NK	CXCR6-NK	12	17	-5	3.67433	3	-5.18769
CXCR6-NK	CXCR6-NK	22	25	-3	4.00733	3	-3.22078
CXCR6-NK	CXCR6-NK	28	33	-5	5.82419	6	-5.29009
CXCR6-NK	CXCR6-NK	12	17	-5	3.67433	3	-5.18769
CXCR6-NK	CXCR6-NK	11	12	-1	3.32561	3	-1.17107
CXCR6-NK	CXCR6+NK	27	23	4	6.36104	6	3.66977
CXCR6-NK	CXCR6+NK	32	26	6	5.28694	4	5.71226
CXCR6-NK	CXCR6+NK	20	17	3	4.37775	4	2.77452
CXCR6-NK	CXCR6+NK	21	22	-1	5.26055	6	-1.27746
CXCR6-NK	DC	52	44	8	5.29795	4	7.72016
CXCR6-NK	DC	37	38	-1	5.56707	5	-1.28771
CXCR6-NK	DC	51	48	3	4.14217	4	2.78687
CXCR6-NK	DC	32	31	1	4.56432	4.5	0.763367
CXCR6-NK	DC	34	28	6	6.45859	6	5.66892
CXCR6-NK	DC	22	19	3	4.96759	4	2.73488
CXCR6-NK	DC	50	45	5	6.0563	5	4.68778
CXCR6-NK	DC	34	31	3	4.67066	4	2.75718
CXCR6-NK	gdT	25	20	5	4.93561	4.5	4.74916
CXCR6-NK	gdT	26	27	-1	5.67528	5	-1.29814
CXCR6-NK	gdT	15	15	0	3.29412	3	-0.173112
CXCR6-NK	gdT	20	19	1	4.64286	3	0.762344
CXCR6-NK	IntMono	51	45	6	4.78191	5	5.73852
CXCR6-NK	IntMono	51	48	3	4.36408	4	2.77506
CXCR6-NK	IntMono	33	33	0	4.415	5	-0.224323
CXCR6-NK	IntMono	55	46	9	3.66627	3	8.81879
CXCR6-NK	MAIT	33	24	9	5.7715	6	8.69676
CXCR6-NK	MAIT	30	25	5	4.27696	4	4.76222
CXCR6-NK	MAIT	19	18	1	4.74969	4	0.746909
CXCR6-NK	MAIT	29	24	5	5.99755	5	4.68841
CXCR6-NK	ncMono	52	46	6	4.90559	5	5.73848
CXCR6-NK	ncMono	48	45	3	5.18882	5	2.72947
CXCR6-NK	ncMono	63	43	20	5.19454	4	19.7335
CXCR6-NK	ncMono	51	46	5	4.62112	4	4.77121
CXCR6-NK	ncMono	50	47	3	4.45466	4	2.77239
CXCR6-NK	ncMono	61	48	13	5.18182	5	12.7264
CXCR6-NK	ncMono	30	37	-7	5.39467	4	-7.29983
CXCR6-NK	ncMono	30	36	-6	4.92457	4	-6.25078
CXCR6-NK	ncMono	40	31	9	5.27975	4	8.72936
CXCR6-NK	ncMono	51	48	3	6.27907	5	2.68202
CXCR6-NK	ncMono	48	49	-1	5.23436	4	-1.27371
CXCR6-NK	ncMono	56	43	13	4.7488	5	12.7641
CXCR6+NK	Bmem	24	20	4	4.51043	5	3.77029
CXCR6+NK	Bnaive	18	16	2	3.74693	3	1.79753
CXCR6+NK	Bnaive	19	18	1	4.54436	4	0.770907
CXCR6+NK	Bnaive	20	17	3	5.90226	6	2.69906
CXCR6+NK	Bnaive	18	17	1	4.53457	4	0.766745
CXCR6+NK	Bnaive	20	21	-1	4.95674	4	-1.2658
CXCR6+NK	Bnaive	19	17	2	4.95506	5	1.73405
CXCR6+NK	CD4mem	21	18	3	5.88943	5	2.68941
CXCR6+NK	CD4mem	19	12	7	3.91465	3	6.80451
CXCR6+NK	CD4mem	14	16	-2	3.71166	2	-2.19714
CXCR6+NK	CD4mem	19	16	3	5.11415	5	2.73213
CXCR6+NK	CD4naive	13	13	0	5.57178	5	-0.291109
CXCR6+NK	CD4naive	12	13	-1	4.55515	5	-1.23108
CXCR6+NK	CD4naive	14	14	0	4.06448	3	-0.214574
CXCR6+NK	CD4Treg	15	15	0	5.8275	6	-0.296454
CXCR6+NK	CD8mem	19	14	5	5.79121	6	4.70864
CXCR6+NK	CD8mem	24	16	8	3.43657	3	7.81253
CXCR6+NK	CD8naive	14	19	-5	4.00491	3	-5.20565
CXCR6+NK	cMono	20	19	1	5.35245	5	0.728719
CXCR6+NK	cMono	37	27	10	6.20905	6	9.67084
CXCR6+NK	cMono	34	34	0	4.61036	4	-0.236436
CXCR6+NK	cMono	40	35	5	3.85486	3	4.8014
CXCR6+NK	cMono	45	39	6	4.71481	4	5.75607
CXCR6+NK	cMono	43	33	10	3.57419	3	9.8102
CXCR6+NK	cMono	20	29	-9	4.74088	4.5	-9.25246
CXCR6+NK	CXCR6-NK	27	23	4	6.36104	6	3.66977
CXCR6+NK	CXCR6-NK	32	26	6	5.28694	4	5.71226
CXCR6+NK	CXCR6-NK	20	17	3	4.37775	4	2.77452
CXCR6+NK	CXCR6-NK	21	22	-1	5.26055	6	-1.27746
CXCR6+NK	CXCR6+NK	15	12	3	3.1707	3	2.84106
CXCR6+NK	DC	49	37	12	4.88741	4	11.7543
CXCR6+NK	DC	35	29	6	5.54759	5	5.7134
CXCR6+NK	gdT	28	21	7	3.75633	4	6.80115
CXCR6+NK	IntMono	50	41	9	4.82987	5	8.76161
CXCR6+NK	MAIT	36	22	14	3.36397	3	13.8273
CXCR6+NK	ncMono	49	38	11	4.52522	4	10.7564
CXCR6+NK	ncMono	42	39	3	4.69975	3	2.75417
CXCR6+NK	ncMono	57	43	14	5.21118	5	13.7173
DC	Bmem	32	25	7	4.19379	3	6.77059
DC	Bmem	19	15	4	5.93349	5	3.68379
DC	Bnaive	26	19	7	5.42131	5	6.70492
DC	Bnaive	26	26	0	4.55226	3	-0.247679
DC	Bnaive	29	23	6	3.26545	3	5.83149
DC	Bnaive	28	29	-1	4.78303	4	-1.24773
DC	Bnaive	28	27	1	4.55296	4	0.770608
DC	Bnaive	20	22	-2	4.88739	4	-2.25482
DC	Bnaive	18	13	5	5.3826	5	4.71514
DC	Bnaive	16	15	1	3.49313	2	0.8219
DC	Bnaive	19	14	5	3.83209	4	4.79397
DC	Bnaive	17	15	2	4.88862	3	1.74303
DC	Bnaive	17	17	0	4.86941	5	-0.271704
DC	Bnaive	15	15	0	4.98761	4	-0.246309
DC	CD4mem	36	27	9	3.87407	3	8.80558
DC	CD4mem	38	33	5	5.15956	5	4.72711
DC	CD4mem	33	26	7	4.12625	3	6.7836
DC	CD4mem	33	20	13	4.38153	4	12.7712
DC	CD4mem	18	15	3	5.08565	4	2.73564
DC	CD4mem	18	16	2	5.68344	5	1.70294
DC	CD4mem	20	15	5	5.07561	4	4.72963
DC	CD4mem	19	14	5	4.97004	5	4.74071
DC	CD4naive	27	19	8	5.88727	5	7.69292
DC	CD4naive	31	28	3	4.71481	4	2.76465
DC	CD4naive	13	17	-4	5.61408	6	-4.2894
DC	CD4naive	14	10	4	5.18477	5	3.72293
DC	CD4naive	16	13	3	4.15829	3	2.77403
DC	CD4naive	17	12	5	4.26392	4	4.77437
DC	CD4Treg	34	33	1	5.06	4	0.751227
DC	CD4Treg	20	19	1	4.96178	5	0.74451
DC	CD8mem	39	31	8	4.40557	4	7.76789
DC	CD8mem	36	31	5	5.17662	4	4.72777
DC	CD8mem	21	19	2	5.14022	5	1.73055
DC	CD8mem	23	19	4	5.47553	5	3.7136
DC	CD8naive	23	22	1	5.20498	4	0.724159
DC	CD8naive	19	15	4	5.75589	5	3.69279
DC	cMono	33	20	13	4.4503	4	12.7605
DC	cMono	44	33	11	4.3688	3	10.7715
DC	cMono	46	43	3	5.23902	5	2.71972
DC	cMono	51	42	9	4.75917	3.5	8.7554
DC	cMono	52	36	16	6.03528	6	15.679
DC	cMono	45	36	9	4.74106	4	8.75049
DC	cMono	22	28	-6	5.51442	5	-6.28794
DC	cMono	22	22	0	4.97528	4	-0.263688
DC	cMono	33	27	6	6.70357	6	5.66107
DC	cMono	36	34	2	4.74201	4	1.7577
DC	cMono	35	34	1	5.16422	4	0.730876
DC	cMono	38	33	5	4.11397	3	4.78745
DC	cMono	34	32	2	5.24351	5	1.72999
DC	cMono	24	26	-2	5.59926	6	-2.29259
DC	CXCR6-NK	52	44	8	5.29795	4	7.72016
DC	CXCR6-NK	51	48	3	4.14217	4	2.78687
DC	CXCR6-NK	34	28	6	6.45859	6	5.66892
DC	CXCR6-NK	50	45	5	6.0563	5	4.68778
DC	CXCR6-NK	37	38	-1	5.56707	5	-1.28771
DC	CXCR6-NK	32	31	1	4.56432	4.5	0.763367
DC	CXCR6-NK	22	19	3	4.96759	4	2.73488
DC	CXCR6-NK	34	31	3	4.67066	4	2.75718
DC	CXCR6+NK	49	37	12	4.88741	4	11.7543
DC	CXCR6+NK	35	29	6	5.54759	5	5.7134
DC	DC	25	22	3	4.20397	3	2.7867
DC	DC	32	35	-3	4.68659	4	-3.24235
DC	DC	32	35	-3	4.68659	4	-3.24235
DC	DC	17	16	1	2.9402	1	0.852
DC	gdT	45	38	7	4.43511	4	6.77117
DC	gdT	29	26	3	5.89651	5	2.69074
DC	IntMono	55	48	7	5.5358	6	6.69931
DC	IntMono	44	36	8	3.71111	4	7.80822
DC	MAIT	54	40	14	4.61307	5	13.7534
DC	MAIT	26	26	0	5.11642	4	-0.270074
DC	ncMono	69	56	13	5.60219	5	12.7066
DC	ncMono	67	58	9	5.25721	4	8.72603
DC	ncMono	66	49	17	4.09046	3	16.7809
DC	ncMono	38	38	0	4.31144	4	-0.226022
DC	ncMono	38	41	-3	5.50995	5.5	-3.28174
DC	ncMono	46	46	0	5.43515	6	-0.293725
gdT	Bmem	18	16	2	5.733	5	1.70354
gdT	Bnaive	16	13	3	4.49697	4	2.76896
gdT	Bnaive	15	17	-2	4.8483	4	-2.25575
gdT	Bnaive	18	17	1	4.24341	4	0.790276
gdT	Bnaive	17	16	1	4.62198	4	0.747684
gdT	Bnaive	19	18	1	3.32878	3	0.82633
gdT	Bnaive	12	17	-5	4.50309	5	-5.23872
gdT	CD4mem	12	12	0	4.97077	4	-0.247396
gdT	CD4mem	6	8	-2	4.21793	4	-2.22591
gdT	CD4mem	9	11	-2	3.95909	2	-2.20442
gdT	CD4mem	10	8	2	4.23443	4	1.78141
gdT	CD4naive	8	6	2	5.15385	5	1.73561
gdT	CD4naive	6	8	-2	3	2	-2.15856
gdT	CD4naive	8	11	-3	3.83995	3.5	-3.19879
gdT	CD4Treg	10	10	0	5.00608	4	-0.268847
gdT	CD8mem	18	15	3	4.68811	4	2.76595
gdT	CD8mem	16	10	6	5.47858	5	5.72075
gdT	CD8naive	8	9	-1	5.39181	5	-1.27104
gdT	cMono	19	17	2	6.60269	5	1.65995
gdT	cMono	33	28	5	4.42771	4	4.75449
gdT	cMono	31	33	-2	4.1087	3	-2.21561
gdT	cMono	35	33	2	4.62515	4	1.74564
gdT	cMono	35	32	3	4.56793	4	2.76315
gdT	cMono	35	33	2	3.92193	3	1.79364
gdT	cMono	17	28	-11	5.19212	4	-11.2699
gdT	CXCR6-NK	25	20	5	4.93561	4.5	4.74916
gdT	CXCR6-NK	26	27	-1	5.67528	5	-1.29814
gdT	CXCR6-NK	15	15	0	3.29412	3	-0.173112
gdT	CXCR6-NK	20	19	1	4.64286	3	0.762344
gdT	CXCR6+NK	28	21	7	3.75633	4	6.80115
gdT	DC	45	38	7	4.43511	4	6.77117
gdT	DC	29	26	3	5.89651	5	2.69074
gdT	gdT	10	8	2	2.7684	2	1.85542
gdT	IntMono	41	39	2	5.33373	4	1.72832
gdT	MAIT	27	19	8	4.25455	4	7.78662
gdT	ncMono	46	39	7	4.39421	4	6.77348
gdT	ncMono	43	39	4	4.91144	4	3.741
gdT	ncMono	47	33	14	4.7021	4	13.7572
IntMono	Bmem	44	38	6	4.78019	4	5.74587
IntMono	Bnaive	34	28	6	4.81697	4	5.74355
IntMono	Bnaive	35	36	-1	4.45545	3	-1.23945
IntMono	Bnaive	42	32	10	5.56333	5	9.71441
IntMono	Bnaive	39	37	2	4.56348	4	1.75693
IntMono	Bnaive	41	35	6	4.33825	4	5.77826
IntMono	Bnaive	27	34	-7	5.12375	5	-7.27647
IntMono	CD4mem	37	31	6	5.41443	5.5	5.7065
IntMono	CD4mem	37	35	2	5.34341	4	1.72545
IntMono	CD4mem	35	29	6	5.18879	4	5.72741
IntMono	CD4mem	40	24	16	5.84139	6	15.7004
IntMono	CD4naive	28	21	7	4.22689	4	6.78178
IntMono	CD4naive	31	26	5	3.80918	3	4.80528
IntMono	CD4naive	19	15	4	4.48181	4	3.75966
IntMono	CD4Treg	35	31	4	5.02667	5	3.74172
IntMono	CD8mem	41	31	10	4.60684	4	9.75275
IntMono	CD8mem	35	29	6	4.90778	5	5.74051
IntMono	CD8naive	23	22	1	4.8	4	0.747962
IntMono	cMono	37	26	11	3.85234	3	10.8052
IntMono	cMono	51	40	11	4.33212	4	10.7777
IntMono	cMono	49	52	-3	5.58722	6	-3.29286
IntMono	cMono	56	48	8	5.35585	5	7.71196
IntMono	cMono	58	48	10	4.90488	4	9.74915
IntMono	cMono	53	47	6	4.35337	3.5	5.76953
IntMono	cMono	31	31	0	4.0628	2.5	-0.210878
IntMono	CXCR6-NK	51	45	6	4.78191	5	5.73852
IntMono	CXCR6-NK	51	48	3	4.36408	4	2.77506
IntMono	CXCR6-NK	33	33	0	4.415	5	-0.224323
IntMono	CXCR6-NK	55	46	9	3.66627	3	8.81879
IntMono	CXCR6+NK	50	41	9	4.82987	5	8.76161
IntMono	DC	55	48	7	5.5358	6	6.69931
IntMono	DC	44	36	8	3.71111	4	7.80822
IntMono	gdT	41	39	2	5.33373	4	1.72832
IntMono	IntMono	31	28	3	5.07033	5	2.73794
IntMono	MAIT	51	44	7	4.10714	4	6.78572
IntMono	ncMono	72	59	13	5.79614	6	12.7044
IntMono	ncMono	73	67	6	5.8175	6	5.69242
IntMono	ncMono	65	53	12	5.53008	5	11.7087
MAIT	Bmem	22	18	4	5.06448	5	3.73657
MAIT	Bnaive	18	17	1	4.59052	3	0.765686
MAIT	Bnaive	21	19	2	3.93229	4	1.79362
MAIT	Bnaive	25	18	7	5.22991	5	6.73206
MAIT	Bnaive	20	18	2	5.72256	5	1.69816
MAIT	Bnaive	22	18	4	5.44207	4.5	3.71224
MAIT	Bnaive	17	18	-1	4.6801	4	-1.24399
MAIT	CD4mem	15	13	2	5.20942	5	1.72905
MAIT	CD4mem	15	9	6	4.625	4	5.75539
MAIT	CD4mem	14	11	3	4.03383	3	2.7909
MAIT	CD4mem	15	10	5	4.4798	4	4.75166
MAIT	CD4naive	8	8	0	5.22521	5	-0.273725
MAIT	CD4naive	10	8	2	4.70247	4	1.76501
MAIT	CD4naive	7	9	-2	5.22263	5	-2.26788
MAIT	CD4Treg	17	11	6	4.10918	3	5.77672
MAIT	CD8mem	24	16	8	3.93607	4	7.78743
MAIT	CD8mem	20	12	8	4.52913	4	7.75775
MAIT	CD8naive	11	9	2	4.31401	3	1.7823
MAIT	cMono	23	17	6	4.4192	4	5.76894
MAIT	cMono	40	28	12	4.4828	3	11.7713
MAIT	cMono	40	41	-1	5.62642	5	-1.30179
MAIT	cMono	44	40	4	4.43719	4	3.77226
MAIT	cMono	44	38	6	5.57743	5	5.71217
MAIT	cMono	42	35	7	4.80848	4	6.7457
MAIT	cMono	18	27	-9	6.56143	6	-9.34723
MAIT	CXCR6-NK	33	24	9	5.7715	6	8.69676
MAIT	CXCR6-NK	30	25	5	4.27696	4	4.76222
MAIT	CXCR6-NK	19	18	1	4.74969	4	0.746909
MAIT	CXCR6-NK	29	24	5	5.99755	5	4.68841
MAIT	CXCR6+NK	36	22	14	3.36397	3	13.8273
MAIT	DC	54	40	14	4.61307	5	13.7534
MAIT	DC	26	26	0	5.11642	4	-0.270074
MAIT	gdT	27	19	8	4.25455	4	7.78662
MAIT	IntMono	51	44	7	4.10714	4	6.78572
MAIT	MAIT	13	9	4	3.44114	3	3.82167
MAIT	ncMono	52	38	14	3.81576	3	13.7938
MAIT	ncMono	52	43	9	4.46062	4	8.76623
MAIT	ncMono	55	40	15	4.53137	3	14.767
ncMono	Bmem	48	44	4	4.79437	4	3.74966
ncMono	Bmem	49	51	-2	4.94541	5	-2.24923
ncMono	Bmem	34	32	2	5.48718	5	1.72194
ncMono	Bnaive	38	30	8	5.1468	5	7.7283
ncMono	Bnaive	37	35	2	4.35507	3	1.78217
ncMono	Bnaive	42	32	10	5.21194	5	9.73254
ncMono	Bnaive	41	36	5	4.85907	4	4.74119
ncMono	Bnaive	40	38	2	5.11591	5	1.73826
ncMono	Bnaive	28	35	-7	3.65517	2	-7.19163
ncMono	Bnaive	38	30	8	4.15012	4	7.78666
ncMono	Bnaive	36	39	-3	4.70632	5	-3.24663
ncMono	Bnaive	41	35	6	3.71985	3	5.80213
ncMono	Bnaive	40	39	1	5.03273	4	0.735058
ncMono	Bnaive	41	43	-2	5.21132	4	-2.27428
ncMono	Bnaive	30	37	-7	4.75985	4	-7.24362
ncMono	Bnaive	33	25	8	3.8135	3	7.80268
ncMono	Bnaive	32	30	2	5.30498	5	1.73371
ncMono	Bnaive	37	29	8	4.4628	4	7.76754
ncMono	Bnaive	34	31	3	4.55097	4	2.76872
ncMono	Bnaive	38	34	4	4.93149	5	3.75112
ncMono	Bnaive	27	32	-5	5.27427	5	-5.27628
ncMono	CD4mem	38	31	7	3.85578	4	6.79559
ncMono	CD4mem	35	30	5	4.10074	3	4.79211
ncMono	CD4mem	35	30	5	5.71429	5	4.69047
ncMono	CD4mem	39	27	12	4.78352	5	11.7502
ncMono	CD4mem	39	35	4	5.35758	5	3.73748
ncMono	CD4mem	39	34	5	5.60565	5	4.70876
ncMono	CD4mem	37	34	3	4.22556	4	2.78178
ncMono	CD4mem	44	31	13	5.55744	5	12.6963
ncMono	CD4mem	41	37	4	4.59759	4	3.75272
ncMono	CD4mem	42	39	3	6.53181	6	2.67161
ncMono	CD4mem	36	35	1	5	5	0.727668
ncMono	CD4mem	41	35	6	4.40373	4	5.76313
ncMono	CD4naive	33	25	8	2.74416	2	7.8567
ncMono	CD4naive	33	28	5	3.75858	3	4.79458
ncMono	CD4naive	21	20	1	4.24845	3	0.784507
ncMono	CD4naive	35	28	7	4.53168	3	6.75647
ncMono	CD4naive	36	31	5	3.18856	2	4.83532
ncMono	CD4naive	23	22	1	5.17284	6	0.720873
ncMono	CD4naive	30	27	3	4.80458	3	2.74506
ncMono	CD4naive	31	28	3	5.22846	5	2.72108
ncMono	CD4naive	19	28	-9	5.51511	5	-9.28476
ncMono	CD4Treg	37	30	7	4.38171	4	6.76545
ncMono	CD4Treg	37	34	3	4.89617	4	2.74257
ncMono	CD4Treg	38	34	4	5.04585	4	3.73253
ncMono	CD8mem	40	34	6	4.91205	4	5.7422
ncMono	CD8mem	39	32	7	4.9916	4	6.75091
ncMono	CD8mem	37	35	2	4.47567	4	1.76687
ncMono	CD8mem	37	33	4	4.26424	3	3.77769
ncMono	CD8mem	46	33	13	4.96683	4	12.7421
ncMono	CD8mem	43	34	9	3.87817	4	8.79913
ncMono	CD8naive	27	24	3	4.58924	5	2.76753
ncMono	CD8naive	29	28	1	4.31013	5	0.783835
ncMono	CD8naive	26	25	1	6.48684	7	0.654523
ncMono	cMono	43	32	11	5.25985	4	10.7279
ncMono	cMono	61	45	16	4.91832	4	15.738
ncMono	cMono	62	59	3	4.93878	5	2.73661
ncMono	cMono	62	56	6	4.72029	4	5.75965
ncMono	cMono	64	54	10	6.00765	6	9.68838
ncMono	cMono	62	54	8	3.93914	3	7.79441
ncMono	cMono	32	41	-9	5.18696	4	-9.27865
ncMono	cMono	41	36	5	5.65714	5	4.70688
ncMono	cMono	57	53	4	4.5253	5	3.75997
ncMono	cMono	58	61	-3	5.35386	5	-3.27492
ncMono	cMono	61	62	-1	4.65735	4	-1.23752
ncMono	cMono	65	58	7	4.44103	4	6.77462
ncMono	cMono	61	59	2	5.22943	4	1.7211
ncMono	cMono	34	48	-14	4.39277	4	-14.2338
ncMono	cMono	43	30	13	6.2396	6	12.6735
ncMono	cMono	54	37	17	4.815	5	16.7511
ncMono	cMono	64	45	19	5.97567	5	18.6905
ncMono	cMono	65	49	16	4.03289	3	15.7775
ncMono	cMono	64	44	20	4.68805	4	19.7525
ncMono	cMono	61	42	19	5.52328	5	18.7163
ncMono	cMono	37	39	-2	4.14736	3	-2.21928
ncMono	CXCR6-NK	52	46	6	4.90559	5	5.73848
ncMono	CXCR6-NK	51	46	5	4.62112	4	4.77121
ncMono	CXCR6-NK	30	37	-7	5.39467	4	-7.29983
ncMono	CXCR6-NK	51	48	3	6.27907	5	2.68202
ncMono	CXCR6-NK	48	45	3	5.18882	5	2.72947
ncMono	CXCR6-NK	50	47	3	4.45466	4	2.77239
ncMono	CXCR6-NK	30	36	-6	4.92457	4	-6.25078
ncMono	CXCR6-NK	48	49	-1	5.23436	4	-1.27371
ncMono	CXCR6-NK	63	43	20	5.19454	4	19.7335
ncMono	CXCR6-NK	61	48	13	5.18182	5	12.7264
ncMono	CXCR6-NK	40	31	9	5.27975	4	8.72936
ncMono	CXCR6-NK	56	43	13	4.7488	5	12.7641
ncMono	CXCR6+NK	49	38	11	4.52522	4	10.7564
ncMono	CXCR6+NK	42	39	3	4.69975	3	2.75417
ncMono	CXCR6+NK	57	43	14	5.21118	5	13.7173
ncMono	DC	69	56	13	5.60219	5	12.7066
ncMono	DC	38	38	0	4.31144	4	-0.226022
ncMono	DC	67	58	9	5.25721	4	8.72603
ncMono	DC	38	41	-3	5.50995	5.5	-3.28174
ncMono	DC	66	49	17	4.09046	3	16.7809
ncMono	DC	46	46	0	5.43515	6	-0.293725
ncMono	gdT	46	39	7	4.39421	4	6.77348
ncMono	gdT	43	39	4	4.91144	4	3.741
ncMono	gdT	47	33	14	4.7021	4	13.7572
ncMono	IntMono	72	59	13	5.79614	6	12.7044
ncMono	IntMono	73	67	6	5.8175	6	5.69242
ncMono	IntMono	65	53	12	5.53008	5	11.7087
ncMono	MAIT	52	38	14	3.81576	3	13.7938
ncMono	MAIT	52	43	9	4.46062	4	8.76623
ncMono	MAIT	55	40	15	4.53137	3	14.767
ncMono	ncMono	34	28	6	3.38811	3	5.82047
ncMono	ncMono	72	63	9	5.11707	5	8.73606
ncMono	ncMono	80	51	29	4.6878	4	28.7591
ncMono	ncMono	72	63	9	5.11707	5	8.73606
ncMono	ncMono	37	35	2	4.77949	3	1.76102
ncMono	ncMono	76	55	21	4.05296	3	20.789
ncMono	ncMono	80	51	29	4.6878	4	28.7591
ncMono	ncMono	76	55	21	4.05296	3	20.789
ncMono	ncMono	42	30	12	4.11271	4	11.7837
